# Supplementary material for: Characterization of feed efficiency-related key signatures molecular in different cattle breeds
Source: PLoS One. 2023 Sep 27;18(9):e0289939. doi: 10.1371/journal.pone.0289939 (PMC10529570; doi:10.1371/journal.pone.0289939)
Supplement: S1 Table — (XLSX) [file pone.0289939.s001.xlsx]

## Sheet: Sheet 1
Table S1 Profile of gene expression in Angus
ENSEMBL	SYMBOL	MAD	SRR7498147	SRR7498148	SRR7498149	SRR7498150	SRR7498151	SRR7498152	SRR7498153	SRR7498154	SRR7498146	SRR7498145	SRR7498144	SRR7498143	SRR7498142	SRR7498141	SRR7498140	SRR7498139
ENSBTAG00000049916	RN7SL1	33053.5	157921	203378	191988	165894	174638	131194	233846	142160	122324	194631	172706	220461	176246	200841	171908	215216
ENSBTAG00000017121	ALB	12840.1	77790.8	71265.2	81596	81211.3	73112.6	80370.4	48613.3	65948	37328.1	60469.7	73135.4	62688.5	74323.9	63978.4	56397.4	55368.7
ENSBTAG00000017294	ORM1	5195.61	4794.62	2711.08	3333.92	3620.6	2738.73	15318.4	1912.03	14629.5	8881.27	7405.06	10342.7	5976.59	6526.51	11922.8	9373.04	12418.6
ENSBTAG00000044427		4318.9	13571.7	29145.3	21725.2	20114	21521.4	14914.3	20269	10508.6	19821	13110.9	16199.9	16623.6	21472.5	22449.7	22347.2	24693.7
ENSBTAG00000043250		3735.54	33048.6	45629.7	35171.3	36155.4	36792.2	39699.8	39677.5	41432.3	36322	31729.8	38198	33158.8	36059.2	35597.6	37685.1	29155.7
ENSBTAG00000006745	FGG	2393.78	14981.6	14530.4	16192.7	20255.8	17793	16876.1	15570.6	18822.5	43250	19171.1	17620.1	15367.5	15086.5	17040.5	18596.7	15449.6
ENSBTAG00000050180		2340.98	16092	8922.14	5877.7	15502.2	8305.36	6785.05	8658.25	3013.81	7997.58	5856.29	7260.98	3457.01	18137.4	5931.4	7876.81	8363.37
ENSBTAG00000007273	TF	2217.23	23429.5	19808.8	21489	21479.9	21747.1	21548.8	13515.2	23546.9	14018.8	22922.5	20250.3	22799.8	20101.6	20284.2	18350.2	18831.4
ENSBTAG00000055172		2165.44	14896.3	15900	16192.9	27734.8	13504.2	13875.1	16664.4	7096.19	16796.2	22213.6	14585	13421.1	20252.6	13184.8	16634.2	14179.2
ENSBTAG00000022120	FGB	1913.02	16049.7	16391.1	16396.5	20523	18263.8	18193	15392.5	17899.2	45004.2	17872.5	19181.9	14930.2	16601.2	17775.6	18585.5	16807.5
ENSBTAG00000043561	COX1	1802.75	22675.4	16770.8	17405.9	16439.7	17598.1	15363.3	13250.4	28119.2	16749.4	16590.7	16099.6	19122.6	14903.5	14569	15235.2	14610.4
ENSBTAG00000043570		1591.22	17147.1	8679.51	7910.36	8878.3	8923.91	8227.86	12800.3	15365.1	7898.16	8278.58	7436.77	16030.6	9619.64	6994.35	7513.13	13126.3
ENSBTAG00000006354	HP	1581.98	1183.98	795.92	1037.74	3288.59	1596.93	1862.67	3707.49	3937.23	29952.6	4951.79	2929.98	1868.21	612.35	1729.61	3787.03	2065.21
ENSBTAG00000022394	SAA2	1154.07	3003.09	1965.66	2179.87	6198.58	2138.94	4650.65	2489.4	6653.37	6602.03	5032.08	2127.72	3530.52	1297.74	2820.39	3356.69	2640.74
ENSBTAG00000043567		1148.04	4578.96	3186.65	4164.93	3899.05	4349.78	3683.23	4911.21	6282.67	2399.63	3082.97	2956.42	2624.67	2465.77	2647.91	2658.28	3668.23
ENSBTAG00000017280	C3	993.149	7604.92	6438.64	9612.58	5578.1	6074.33	6552.34	7778.38	9126.31	6333.47	6553.97	7488.26	5764.05	7067.25	7226.72	7694.56	7881.21
ENSBTAG00000001638	FGA	952.837	6858.43	6255.99	7475.92	7805.26	6746.27	6619.72	7296.6	8526.87	19176.1	8365.35	7821.12	6868.09	7331.19	7642.95	9290.68	7535.96
ENSBTAG00000018365	CYP2E1	952.103	3980.21	4093.97	3986.8	2627.93	2614.35	4175.13	2415.27	3600.23	2019.54	2651.76	3295.81	3296.42	2481.72	2241.67	3291.2	3089.24
ENSBTAG00000054661	MIR2887-1	847.78	359.13	1341.77	1292.22	488.83	881.65	954.63	3994.2	186.47	1226.67	433.52	548.83	479.98	1386.42	1284.02	2722.06	5395.19
ENSBTAG00000009212	APOA2	753.806	7451.76	7224.09	8383.9	8716.06	8302.37	7379.96	6170.67	6832.18	4774.72	7580.61	6649.1	7134.29	7189.09	7849.05	8415.11	7755.26
ENSBTAG00000043556	COX2	717.334	8389.98	6274.58	6847.37	6539.49	9331.14	6694.48	4410.25	12665.1	7131.58	7363.76	6553.1	6299.6	8005.36	6304.73	7111.04	5558.78
ENSBTAG00000022395	LOC104968478	696.711	2672.8	1019.27	1279.59	2870.55	713.86	2113.17	1567.86	2945.43	9196.79	3102.91	1432.25	1266.12	1193.23	1756.7	2133.08	1319.17
ENSBTAG00000012398	APOC3	681.307	3572.23	3947.61	3903.62	3185.98	3316.83	4538.8	4902.76	3197.63	2714.7	3510.67	2984.11	2998.34	2940.39	2596.62	3859.46	3933.77
ENSBTAG00000010991	TTR	680.632	2714.96	4139.36	3883.61	3260.89	3302.59	3042.23	2383.36	2860.66	1821.27	3604.53	3431.51	3827.46	4065.25	4027.29	3597.74	3361.4
ENSBTAG00000043582		677.237	6819.31	5005.39	4302.23	4111.28	4176.65	4733.66	3163.56	5125.62	5319.17	5535.69	5340.29	5033.09	4605.46	5828.36	5211.55	5536.6
ENSBTAG00000026666	MGC137014	658.349	3554.46	3252.84	3969.47	4284.7	3315.16	3469.31	2078.24	4094.72	2794.25	4000.74	4498.68	4499.66	3716.36	3527.65	2963.67	3332.1
ENSBTAG00000048699		628.126	2057.75	762.36	1068.65	1024.19	403.67	1914.64	2695.77	2539.07	634.98	1230.63	1254.29	710.73	506.5	579.41	1150.28	610.53
ENSBTAG00000003564	HPX	543.751	3001.48	2384.16	2795.29	2488.62	2342.98	2791.29	2130.54	3405.11	5126.5	3534.32	3079.09	3729.53	2863.22	3173.66	3168.48	3408.97
ENSBTAG00000000522	AHSG	539.103	3648.94	3833.62	4723.11	4302.58	4527.05	3714.91	3338.46	2560.55	2205.39	3552.83	4447.93	3580.28	4092.92	3868.12	3557.54	3298.15
ENSBTAG00000007843	ITIH1	534.329	2028.17	2084.48	2657.3	1343.59	2236.63	2079.17	1395.06	1688.1	1731.68	2408.9	2156.42	1552.04	1546.8	2476.33	1582.59	2391.81
ENSBTAG00000008103	ALDH1A1	513.158	1568.25	1461.92	1384.36	905.93	1033.69	1371.8	538.81	1405.28	527.72	1725.93	1998.06	2115.22	2440.51	2175.69	1375.26	1487.56
ENSBTAG00000002030	SPP2	509.911	1971.4	2412.74	2557.42	3509.57	3496.2	3054.87	1560.94	2207.93	1466.13	2479.61	3287.95	2692.86	2198.88	2135.99	2033.38	1961.41
ENSBTAG00000048608	LOC112444653	508.05	947.93	1338.46	1210.52	1064.38	653.47	1213.21	4297.37	1438.1	277.03	790.45	679.07	361.38	393.55	580.98	785.5	1276.28
ENSBTAG00000010123	APOE	477.686	943.52	1792.76	1619.82	1170.1	1461.51	1204.58	2596.39	864.28	1198.94	883.25	1135.6	975.43	1563.77	1586.25	1825.19	2577.64
ENSBTAG00000042458	RMRP	473.935	3148.84	3426.29	2786.96	3136.36	2463.56	2193.11	2350.45	2190.22	3177.47	2950.9	3205.59	3841.11	3042.11	3056.14	4863.6	3578.93
ENSBTAG00000001936	PCK1	457.175	1606.49	1117.63	1627.92	1320.7	979.94	1401.03	1471.05	1051.22	613.77	473.1	1537.13	232.99	1144.84	1013.63	931.14	784.31
ENSBTAG00000043560	COX3	445.492	4842.85	4646.24	4685.74	4918.83	5161.55	4703.58	6478.92	6122.7	4479.93	4702.71	4872.77	3111.21	3291.87	3826.48	3914.07	4317.87
ENSBTAG00000048094	SERPINA3-7	445.21	2797	2918.31	3409.46	3804.47	4680.51	4010.04	2885.56	3648.15	6773.52	3723.9	3949.94	3732.33	2968.55	3970.15	3796.82	4334.02
ENSBTAG00000022571	AKR1C3	438.257	1657.82	1561.56	1390.58	1060.2	1545.72	1717.16	656.59	1692.67	922.46	1562.74	1359.06	2146.24	992.57	632.77	1368.71	1320.98
ENSBTAG00000010156	TPT1	420.992	3964.06	4210.61	3989.24	4390.93	4269.46	4559.17	3259.13	3976.61	3239.39	3543.85	4205.96	3642.7	3832.76	3945.01	3716.87	3378.44
ENSBTAG00000042475	LOC112448304	418.026	2299.45	1782.25	1469.7	1543.4	1235.04	1507.9	2312.29	1851.07	1266.96	1754.19	1608.42	1287.16	1077	1601.85	2566.29	1157.24
ENSBTAG00000016177	FGL1	407.997	2453.63	2265.67	2606.79	2812.61	2262.23	3096.87	1544.17	2914.2	4984.55	3006.96	2708.62	2461.21	2372.83	2735.66	2070.97	2237.51
ENSBTAG00000043558	ND1	404.075	3065.92	2739.56	2445.2	3076.42	3224.82	2914.78	3296.65	3789.55	3088.06	3010.49	3123.89	2012.04	2488.31	2679.73	2404.24	2282.64
ENSBTAG00000043584	ATP6	402.444	2518.7	2200.09	2569.38	2711.7	3367.16	2661.95	4484.54	3528.37	2324.65	2457.38	2691.5	1541.43	1837.5	2052.93	2411.09	2867.54
ENSBTAG00000047242		401.636	967.95	863.14	1244.04	723.29	1468.13	578.73	892.63	442.02	1529.77	593.22	950.04	754.07	1464.58	1502.67	702.24	954.02
ENSBTAG00000000259	CHIA	390.902	569.79	955.76	1097.11	557.81	909.17	1395.44	790.86	1013.26	1265.33	622.83	1115.18	1150.15	453.12	293.13	268.84	1006.48
ENSBTAG00000018054	FABP1	389.976	1157.41	1226.69	843.8	746.76	1065.14	1479.65	661.59	993.04	758.83	2011.78	1430.52	2047.88	1400.13	1928.46	1394.26	1054.1
ENSBTAG00000034189	ADH1C	365.861	1963.43	2230.44	2312.9	1848.13	1478.54	1624.93	1425.4	2222.39	1474.76	2118.47	1898.39	1325.91	1687.54	1921.14	1969.76	1684.75
ENSBTAG00000016662	CPS1	362.429	1937.84	1812.38	2378.9	2621.8	2447.81	1608.63	1944.86	2128.85	1987.51	2482.92	2220.59	2176.99	2162	2475.85	2674.59	1912.24
ENSBTAG00000043568	ND3	352.036	1261.43	1765.36	1434.53	1875.05	1909.42	1639.78	3437.23	2504.31	1399.11	1645.13	1666.95	583.67	996.29	1510.98	1703.41	2040.3
ENSBTAG00000016151	VTN	346.409	3407.02	3429.57	3889.62	3422.89	3592.78	4141.27	3464.26	2857.21	3082.95	3369.78	3901.63	3569.83	4215.27	3837.08	3733.85	4078.67
ENSBTAG00000003898	HMGCS2	340.042	1267.15	1245.03	1371.53	1370.5	1392.57	1456.37	1108.99	1296.02	301.51	785.8	953.08	1077.49	922.66	837.31	1019.22	689.35
ENSBTAG00000004840	C1S	325.371	2365.11	1875.19	2285.19	1945.55	1846.27	2458.68	1555.76	2170.18	2092.58	1997.25	2621.99	1918.49	2391.72	2144.58	1535.11	1680.44
ENSBTAG00000023549	CYP2C19	316.068	977.81	430.6	529.91	416.17	382.59	853.96	246.45	792.96	144.54	848.65	482.54	1068.08	851.02	816.35	879.85	453.48
ENSBTAG00000016149	C9	312.747	1981.89	2280.6	2438.06	2271.76	2180.38	2499.96	1648.54	2335.65	2470.91	1913.76	2307.09	1561.48	1863.72	2052.66	1964.21	1804.17
ENSBTAG00000020980	CAT	310.582	3366.57	2855.6	3331.22	2750.67	2730.31	2862.72	1625.15	3061.03	1556	2957.82	3145.7	2570.02	2942.21	2737.86	3076.26	2561.74
ENSBTAG00000014075	ITIH2	307.328	2223.23	2104.53	2465.12	2135.76	2372.06	2328.2	1583.85	2055.51	1990.55	1817.37	2304.2	1861.22	2071.08	2019.59	1694.68	1850.79
ENSBTAG00000023659	MT2A	305.327	529.11	754.5	575.6	1000.35	1107.44	712.2	1136.27	454.9	1214.83	883.13	310.91	284.31	366.44	450.27	652.99	531.69
ENSBTAG00000001595	MT1E	303.777	728.06	631.71	531.9	1265.59	860.06	670.67	1230.66	426.66	989.09	510.43	233.22	136.14	418.89	318.27	537.57	316.78
ENSBTAG00000023939	LOC511498	300.189	1637.86	1039.95	1364.99	1323.16	1197.55	1445.61	885.14	1266.35	843.74	1019.4	1443.25	957.21	1469.61	1260.5	1033.7	1113.33
ENSBTAG00000007850	ITIH4	297.78	702.09	723.38	1358.89	1184.4	1000.08	843.96	892.63	1391.49	2796.68	962.46	1000.49	737.17	782.7	1392.17	1149.91	1160.62
ENSBTAG00000043564	ATP8	290.345	1921.39	1743.43	2015.1	2064.69	2300.04	1876.04	3105.52	2544.72	1702.36	1760.21	1961.36	1153.58	1368.78	1508.5	1703.4	2179.13
ENSBTAG00000015358	ALDOB	289.433	1275.71	907.57	1653.49	1551.72	1399.21	1195.66	1008.77	1354.02	436.73	1413.18	1148.78	920.22	1116.81	1531.15	1185.9	1097.86
ENSBTAG00000019612	RNASE4	286.987	1903.81	1949.5	2158.83	1930.31	1497.15	1562.36	1063.04	1715.46	1541.53	1832.91	2391.63	1866.87	1682.89	2282.87	1418.6	1622.05
ENSBTAG00000019612	ANG	286.987	1903.81	1949.5	2158.83	1930.31	1497.15	1562.36	1063.04	1715.46	1541.53	1832.91	2391.63	1866.87	1682.89	2282.87	1418.6	1622.05
ENSBTAG00000053645	CYP3A5	284.029	1134.68	1500.84	1023.42	1589.74	1466.75	1775.17	796.57	1695.35	1595.5	1361.98	1212.35	1400.08	1413.91	1129.85	1949.77	1457.09
ENSBTAG00000018843	SERPINA1	274.889	3624.96	2479.89	3364.31	3072.01	2941.1	2513.56	2643.4	2850.71	2210.95	2744.34	2547.91	2360.98	2706.75	2665.19	2443.33	2687.02
ENSBTAG00000023177	CFH	265.949	2204.83	2257.05	2369.84	2208.73	1955.84	2211.56	1440.53	2735.61	1992.57	1883.36	2020.69	2387.49	2205.68	1863.74	2115.56	1969.06
ENSBTAG00000001271	PLG	259.863	2716.45	2172.12	2667.79	2534.53	2410.07	3006.05	1971.25	2855.29	2590.03	2337.66	2736.73	2317.24	2351.37	2414.33	2536.7	2092.25
ENSBTAG00000054260	CYP3A24	257.461	419.14	462.24	296.63	98.35	81.8	670.95	296.06	965.05	551.09	618.64	1275.34	738.44	539.91	391.13	605.64	929.2
ENSBTAG00000001265	HRG	254.8	1355.77	535.35	809.76	557.48	426.28	574.05	389.55	958.56	120.14	667.94	812.53	432.07	598.18	603.89	805.83	751.71
ENSBTAG00000046540	SERPINA3-1	251.227	2254.67	2381.56	2780.38	2527.82	2737.73	2336.14	2529.53	2305.26	4289.88	3005.83	2264.25	2271.21	1792.4	2440.93	2610.11	2442.44
ENSBTAG00000011184	FTH1	247.49	1572.02	1342.33	1625.92	1415.27	1364.44	1749.13	1884.35	1763.43	1384.14	1479.01	1580.97	1446.37	1599.04	1562.95	1763.67	1805.45
ENSBTAG00000013866	RPS27	242.783	1761.83	1824.63	1554.44	2076.21	1955.67	2225.36	1158.8	1765.37	1838.8	1628.16	2202.86	1739.81	1639.61	1779.58	1568.86	1427.24
ENSBTAG00000019616	APCS	240.737	521.56	348.45	795.87	477.56	1104.18	914.47	520.9	1389.22	599.92	1494.46	695.06	879	747.69	785.38	910.98	924.67
ENSBTAG00000047621		239.077	1385.6	1274.94	1461.11	1796	1323.44	1503.95	1077.6	1576.05	2412.43	1767.65	1614.77	1260.66	1331.51	1690.11	1645.95	1410.61
ENSBTAG00000006546	GSTA2	233.458	366.42	773.33	661.7	538.99	513.02	577.17	386.85	637.02	377.04	1261.68	755.85	1145.93	847.93	935.52	683.13	827.95
ENSBTAG00000043571	ND2	233.257	1001.75	904.07	910.7	1038.33	1108.38	890.39	1441.14	1315.35	855.88	733.73	879.16	673.69	700	655.73	709.53	1048.39
ENSBTAG00000005586	GATM	231.79	2339.69	618.95	895.31	617.28	459.91	1322.57	786.55	1799.76	711.19	716.97	544.02	929.96	739.41	466.8	1375.68	856.32
ENSBTAG00000043577	ND4	229.944	1462.97	1103.2	1120.68	1120.23	1260.71	1002.51	2506.23	1630.77	990.26	979.32	1003.45	728.4	734.51	763.26	810.49	1058.63
ENSBTAG00000012794	PAH	229.544	1434.34	1596.76	1901.12	1529.63	1582.52	1093.36	1065.38	1712.22	817.17	1651.19	1376.23	1408.57	1368.33	1638.08	1635.54	1310.97
ENSBTAG00000042662	LOC112449402	225.822	1963.12	1565.34	1473.14	1282.62	1260.71	1512.17	2408.07	2404.66	1117.94	1427.3	1303.61	1580.94	1160.95	1301.79	1389.88	1047.12
ENSBTAG00000043559	ND4L	224.265	1046.38	821.77	859	766.61	806.49	696.23	1623.58	1083.25	589.82	579.9	650.42	439.24	446.79	484.64	519.24	651.57
ENSBTAG00000026917	LOC784932	222.464	70.94	52.11	1824.98	1967.48	4572.11	2293.96	53.41	2071.24	4356.02	176.29	87.85	229.33	1586.82	72.11	124.98	117.75
ENSBTAG00000046158	CFB	222.153	4066.01	4305.97	4423.62	4357.29	4084.81	4721.29	2962.65	4463.46	4355.12	4222.66	4835.68	4289.98	4497.31	4452.13	3828.66	4046.41
ENSBTAG00000006045	P4HB	220.952	648.16	595.55	624.44	757.16	948.43	960.64	946.22	621.2	1430.79	680.17	931.09	723.61	851.87	833.02	1064.08	662.95
ENSBTAG00000013343	FTL	220.003	2286.49	2005.29	2086.47	2208.16	2573.8	2517.48	2214.1	2323.55	2614.7	2031.82	2256.73	2159.97	2294.98	2624.9	2326.06	2047.2
ENSBTAG00000043550	CYTB	219.128	1534.15	1146.35	1219.44	1129.51	1233.86	1036.58	2706.95	1800.61	970.78	1141.29	1004.42	750.79	687.8	762.87	913.61	1147.46
ENSBTAG00000007846	ITIH3	215.763	545.55	189.4	680.68	806.03	625.31	440.73	175.5	410.03	363.03	488.87	284.32	595.35	798.59	193.57	580.66	401.35
ENSBTAG00000007662	HSPA5	215.451	637.16	326.94	198.79	633.54	1141.52	682.31	981.85	512.35	1028.16	992.82	407.43	576.88	563.2	164.73	688.79	535.3
ENSBTAG00000047815	LOC540707	214.814	1785.74	1503.95	1319.12	1251.54	1130.05	1630.14	889.22	1541.32	695.99	1353.38	1479.8	1514.67	1314.25	1067.65	1944.89	1437.82
ENSBTAG00000002255	BHMT	209.484	418.32	399.94	539.65	985.81	789.54	598.12	419.92	645.36	581.59	764.88	308.08	318.29	425.15	252.22	824.46	561.2
ENSBTAG00000009725	AOX1	209.039	825.22	583.36	777.96	461.23	447.77	543.23	331.6	828.04	697.13	705.24	681.74	665.61	1088.32	930.85	515.88	666.01
ENSBTAG00000016529	SLC25A30	206.03	306.06	231.93	176.93	308.52	386.29	476.87	257.13	390.06	95.21	59.52	226.98	29.08	85.77	43.57	248.16	47.66
ENSBTAG00000030297		205.118	1455.65	1681.44	1156.89	927.8	912.6	1307.14	1068.84	1209.74	1292.38	1270.76	1069.27	1380.05	1588.93	1205.07	1187.28	530.32
ENSBTAG00000040409	LOC790886	203.027	306.06	365.74	421.7	332.28	275.07	1603.81	1048.5	425.85	2396.29	1540.42	1507.01	340.81	327.3	1496.08	2052.14	298.6
ENSBTAG00000016267	SERPING1	200.989	1105.67	832.44	1096.07	740.91	769.83	941.99	1370.87	1087.74	886.94	816.61	917.82	757.04	996.19	950.39	1009.36	1147.6
ENSBTAG00000015685	AMBP	197.794	1947.28	2039.34	1996.53	1885.72	1837.89	2147.83	1401.47	1754.45	1837.26	1649.14	2025.95	1729.71	2152.64	1986.12	1562.91	1752.53
ENSBTAG00000015685	KIF12	197.794	1947.28	2039.34	1996.53	1885.72	1837.89	2147.83	1401.47	1754.45	1837.26	1649.14	2025.95	1729.71	2152.64	1986.12	1562.91	1752.53
ENSBTAG00000034501	CFI	196.756	1821.04	1439.03	1600.33	1385.61	1334.91	1757.01	997.14	1653.78	1528.98	1364.09	1768.12	1271.36	1499.85	1598.21	1342.91	1243.74
ENSBTAG00000018320	RPLP1	196.533	2125.87	1941.81	2277.6	1754.48	1995.43	2019.6	1559.5	1644.08	1473.32	1784.82	1678.99	1731.63	1999.58	1983.87	1922.96	1849.03
ENSBTAG00000030683	LOC511240	195.896	2137.7	2122.78	2177.11	2024.83	2001.96	2005.83	1336.34	1888.25	1859.26	2023	2211.27	2174.65	2262.17	2152.51	1799.94	1956.12
ENSBTAG00000012210	C5	193.183	1043.35	848.19	1206.83	992.91	917.77	1178.37	893.95	1375.68	1492.35	1102.51	964.78	1060.96	899.55	1041.35	1074.55	878.31
ENSBTAG00000000442	RBP4	191.789	1692.38	1798.84	2132.79	1638.09	1696.76	1827.25	1954.55	1674.99	1373.71	1307.85	1903.59	1640.81	1984.65	1916.23	1897.78	1827.6
ENSBTAG00000001247	LECT2	182.768	1215.9	1567.14	1809	1550.41	1345.38	1387.79	1266.17	1494.79	989.46	1293.86	1461.47	1222.07	1384.54	1339.14	1120.47	1162.94
ENSBTAG00000004362	SERPINC1	180.403	3210.35	3138.82	3240.11	2937.16	3023.73	3443.66	2068.68	3103.69	3103.41	3039.48	3287.89	3436.54	3089.55	3325.33	3012.3	2768.24
ENSBTAG00000054808	MT1A	177.097	275.27	293.89	226.77	505.19	453.3	279.93	546.19	186.36	571.96	320.34	123.08	59.04	129.94	124.73	342.53	245.26
ENSBTAG00000050245	LOC112442851	175.74	1.67	324.37	2.5	1.15	0.77	1.24	1.84	437.81	425.95	368.93	302.32	406.19	0.92	327.09	410.52	346.22
ENSBTAG00000013718	GC	175.169	2551.27	2654.49	2603.81	2465.95	2579.92	2914.33	1794.63	2366.39	2555.39	2164.12	2754.89	2836.71	2460.33	2617.53	2418.19	1901.49
ENSBTAG00000047317	CGN1	174.443	586.29	928.99	890.14	362.62	1365.06	837.58	261.71	848.91	178.36	847.4	678.62	780.99	749.74	528.84	654.82	848.92
ENSBTAG00000018101	AHCY	174.22	1487.14	1425.03	1613.57	1452.52	1425.54	1444.64	1387.71	1319.39	1035.24	1223.53	1559.76	1067.08	1559.82	1558.77	1296.16	1339.19
ENSBTAG00000002963	SAA4	173.857	496.13	366.59	142.26	356.96	228.46	364.91	446.42	481.36	671.86	948.62	209.09	691.39	376.37	237.37	455.67	330.47
ENSBTAG00000027879	MPC1	173.108	746.49	393.87	335.55	678.85	967.2	589.76	821.06	380.75	447.61	381.63	576.6	436.65	390.16	306.03	290.97	274.11
ENSBTAG00000009733	FBP1	172.938	484.68	553.45	668.41	880.27	994.1	768.69	630.99	503.36	292.2	380.32	532.01	387.02	496.21	423.34	561.55	397.7
ENSBTAG00000020747	ASS1	172.916	1000.27	1246.47	1400.15	1668.61	1552.71	1349.47	1500.67	1247.85	1115.11	1468.05	1444.11	1347.33	1524.81	1727.34	1788.2	1378.41
ENSBTAG00000008612	C1R	170.44	1706.83	1568.19	1959.89	1487.95	1486.98	1756.61	1593.44	1684.04	1692.58	1513.56	2027.03	1485.3	1812.63	1798.11	1633.15	1743.56
ENSBTAG00000006991	ADH6	168.016	637.2	594.76	524.32	408.17	384.07	521.52	330.89	340.67	763.34	723.74	626.53	780.76	748.17	764.4	674.33	659.09
ENSBTAG00000015086	HSD11B1	166.414	855.89	951.78	1315.2	1147.41	1242.99	993.87	677.03	976.33	778.43	1009.1	981.47	940.6	1080.38	960.98	811.14	774.85
ENSBTAG00000013973	SERPIND1	166.259	197.58	349.5	467.13	203.01	338.18	224.54	928.22	191.6	192.55	225.89	276.23	260.27	458.66	472.65	545.37	820.94
ENSBTAG00000003746	SCP2	163.108	983.27	688.43	785.68	705.1	569.16	1030.01	434.66	838.33	471.73	571	821.57	548.72	770.62	649.21	671.76	608.38
ENSBTAG00000005574	CLU	162.478	1633.34	1783.73	1891.11	1485.9	1552.02	1733.03	1654.95	1703.47	1648.28	1450.22	1779.26	1513.85	1616.89	1696.26	1502.92	1511.87
ENSBTAG00000002069	BOLA	162.167	68.17	252.49	17.29	80.41	13.67	16.13	169.29	158.39	126.21	145.8	275.4	351.89	294.64	150.74	377.39	418.55
ENSBTAG00000000085	CYP1A2	162.093	1507.72	1634.77	1902.12	1446.82	1536.34	1416.11	1329.56	1075.2	1072.14	1416.94	1623.24	1372.83	1937.66	1591.09	1601.03	2070.97
ENSBTAG00000026199	ACTB	161.084	341.76	350.85	311.37	253.39	335.72	331.26	570.49	353.19	525.63	512.56	433.47	550.35	546.76	527.08	537.68	599.76
ENSBTAG00000005122	KNG1	160.432	1880.33	1871.76	2483.38	2212.35	2311.07	2019.36	1452.35	1923.89	1456.47	1850.65	1971.4	2028.35	2229.8	2067.07	1871.05	1774.38
ENSBTAG00000003359	ELOVL5	159.995	470.14	261.99	126.59	409.18	630.92	517.14	501.05	265.12	139.2	116.28	360.08	184.54	114.42	75.64	164.25	128.78
ENSBTAG00000003362	HSP90B1	159.75	618.8	305.66	258.89	503.57	781.62	562.32	871.09	518.07	1245.42	719.45	535.67	660.94	1047.8	698.21	601.73	501.46
ENSBTAG00000013162	HSPA8	154.88	686.35	686.94	538.25	847.44	1426.09	796.94	550.36	1010.45	611.86	1388.22	684.58	785.64	703.41	305.13	802.34	659.38
ENSBTAG00000019764	APOA5	154.761	456.04	499.82	540.38	533.94	578.39	599.02	779.52	391.7	197.2	369.62	439.52	297.38	346.73	241.46	620.13	536.45
ENSBTAG00000009876	C4BPA	153.271	833.32	873.15	1023.51	950.33	651.94	1035.31	544.65	955.62	769.07	743.57	1011.17	698.57	859.05	834.9	805.22	840.98
ENSBTAG00000015214	CA3	148.497	264.77	264.98	319.14	161.38	223.09	342.32	134.96	365.03	140.98	423.41	413.55	556.97	465.77	537.91	185.33	379.6
ENSBTAG00000014534	EEF1A1	148.453	1293	1092.27	1192.92	1173.52	1153.73	1327.03	814.03	1277.73	911.31	1170.16	1414.62	1246.52	1189.56	1285.61	1044.13	854.02
ENSBTAG00000015654	PON1	145.562	1431.1	1450.11	1150.38	1359.09	1192.9	1602.74	739.12	1113.26	1149.93	1099.91	1455.01	987.87	1261.38	1119.92	1129.25	1065.02
ENSBTAG00000047040	SERPINA3-3	144.531	561.33	475.41	806.77	691.86	588.22	666.38	918.76	719.97	2268.2	714.86	716.19	611.8	535.75	765.27	804.62	916.23
ENSBTAG00000008300	FN1	143.375	947.48	733.08	1062.66	604.56	735.28	726.86	736.05	1103.1	587.86	884.39	819.31	690.98	791.8	855.58	928.69	1005.67
ENSBTAG00000004175	HPD	143.33	1435.29	1048.17	1359.13	1101.49	1187.22	1240.12	1248.04	1487.57	830.15	1060.01	1198.86	958.91	1084.45	1081.18	1068.42	1091.24
ENSBTAG00000001915	APOH	141.21	2699.23	2383.51	2470.35	2376.37	2378.76	2872.29	1927.57	3442.41	1834.6	2425.51	2425.7	2482.41	2149.43	2316.28	1921.47	2294.02
ENSBTAG00000022329	SLCO1B3	139.876	848.2	636.14	642	869.27	819.48	996.09	488.12	828.87	715.54	896.54	489.37	916.12	863.62	746.51	432.36	757.64
ENSBTAG00000003775	C8B	138.816	972.14	913.2	1013.02	923.97	909.15	1028.94	717.2	1017.18	791.46	747.87	958.53	763.79	855.22	942.93	687.58	825.76
ENSBTAG00000022564	AKR1C4	138.171	904.33	708.76	580.06	858.09	704.86	474.6	447.84	586.24	583.57	464.45	631.24	406.13	502.64	642.17	562.36	574.28
ENSBTAG00000019246	SC5D	137.385	818.73	558.5	676.84	629.93	736.19	897.4	478.8	671.85	583.48	850.66	827.95	818.19	763.28	757.09	940.23	561.82
ENSBTAG00000012164	CP	134.353	756.08	756.75	718.95	749.36	839.52	1044.63	588.38	913.07	1925.08	826.97	984.87	1017.05	678.76	927.23	866.73	745.99
ENSBTAG00000020556	APOC4	128.682	231.45	513.08	403.69	269	413.84	364.53	390.13	172.88	329.32	264.98	339.68	304.25	477.84	524.94	444.44	529.28
ENSBTAG00000007148	F2	128.608	1057.8	1180.67	1182.86	914.03	1039.89	1085.86	1347.42	1045.24	1197.4	1009.69	1218.6	1047.8	1062.61	1231.22	1286.97	1368.39
ENSBTAG00000010184	G6PC1	128.193	217.13	332.04	418.5	359.75	362.08	397.65	210.05	356.95	174.54	574.93	244.17	240.53	354.48	404.1	474.02	245.57
ENSBTAG00000011021	CES1	127.496	1073.04	862.58	875.69	865.53	685.98	1043.4	492.2	956.66	784.67	817.32	880.2	703.76	1046.96	874.67	758.02	850.04
ENSBTAG00000006307	HSD17B11	126.547	1117.26	1099.11	1074.99	1158.69	1066.23	1142.13	733.97	995.81	757.23	919.39	1136.82	911.37	1101.98	1020.85	966.11	780.31
ENSBTAG00000013907	CRP	126.473	1410.22	1430.32	1442.74	1599.69	1425.26	1409.7	1116.78	1469.8	2393.49	1650.39	1470.2	1230	1316.13	1323.52	1815.39	1361.45
ENSBTAG00000009908	RPS3A	126.347	904.79	896.78	765.69	902.6	868.88	978.63	602.47	944.91	776.77	781.9	907.52	730.16	813.32	750.67	755.53	690.28
ENSBTAG00000054257	MIR2887-2	126.273	55.03	237.63	265.13	67.93	184.84	166.52	1139.01	10.43	314.6	102.79	124.96	72	256.57	133.96	244.07	948.51
ENSBTAG00000015114	CALR	126.073	507.82	257.92	222.18	324.63	453.53	426.23	611.02	430.94	1040.09	429.15	445.55	590.93	667.17	561.33	490.02	404.96
ENSBTAG00000054085	SELENOP	125.851	1028.1	599.43	993.98	449.09	466.78	618.86	1011.72	993.47	277.51	507.86	517.39	346.42	564.68	475.43	805.61	466.66
ENSBTAG00000018588	TMBIM6	125.828	1118.66	1078.22	1265.39	1259.16	1152.36	1222.1	903.64	1099.05	836.55	1008.53	1110.74	958.77	1178.27	1106.4	1070.44	887.48
ENSBTAG00000008505	APOB	125.094	963.92	606.16	1012.32	515.41	630.92	745.68	672.47	1049.25	517.73	720.18	658.35	533.29	800.12	672.32	663.02	576.93
ENSBTAG00000008743	ALDH2	124.598	777.6	669.13	882.94	656.52	704.83	820.64	831.96	758.53	755.54	708.04	958.52	666.26	883.38	919.91	823.52	865.17
ENSBTAG00000030882	LOC508455	124.257	600.03	487.37	454.93	390.74	334.38	700.82	419.72	540.84	387.24	412.6	588.85	530.04	623.39	605.02	460.65	483.59
ENSBTAG00000005596	IGFBP2	123.975	232.18	60.26	227.5	261.2	181.53	40.89	63.93	51.49	62.29	74.82	183.36	38.43	285.73	284.42	133.47	152.05
ENSBTAG00000052795		123.701	969.13	786.98	888.35	753.6	818.48	939.33	648.78	856.4	621.58	711.62	839.86	610.17	823.9	694.29	785.8	670.76
ENSBTAG00000002214	TAT	122.048	181.29	362.63	520.12	547.28	336.35	246	172.98	376.27	197.8	964.25	211.63	265.16	344.88	282.31	820.46	270.71
ENSBTAG00000039321	SAO	120.128	529.65	493.8	674.44	450.75	512.39	479.62	641.99	525.88	682.04	624.42	561.79	519.9	704.45	718.91	730.61	606.88
ENSBTAG00000049666	CYP3A5	120.068	248.01	381.1	355.82	357.42	202.7	427.44	145.85	265.87	179.06	263.86	422.03	238.94	360.57	225.27	293.78	188.7
ENSBTAG00000034139	ADH4	117.822	516.7	862.19	973	888.62	514.02	685.86	371.49	753.35	798.12	1152.11	916.33	738.59	788.93	832.25	827.19	793.75
ENSBTAG00000021516	GSTA1	117.815	328.98	340.45	332.56	289.24	263.04	444.93	185.81	422.75	169.75	594.46	399.83	946.74	654.9	809.28	292.11	426.75
ENSBTAG00000047833	AFM	117.533	326.15	354.03	320.6	220.36	164.68	390	162.06	272.8	299.24	198.64	378.91	427.87	315.93	193.84	290.83	187.36
ENSBTAG00000017246	UBB	117.429	937.64	823.14	809.01	992.88	1051.81	997.97	762.34	937.03	846.11	867.78	985.71	848.48	818.78	768.53	923.88	737.36
ENSBTAG00000015895	HGD	116.369	898.15	824.16	934.67	928.75	842.37	821.67	549.85	777.69	601.25	688.62	976.96	865.55	1029.92	1035.17	883.54	764.69
ENSBTAG00000006864	LOC107131209	115.45	636.18	693.28	708.37	419.99	423.9	612.65	939.14	685.42	711.76	725.99	914.82	641.02	806.65	633.26	1003.49	921.98
ENSBTAG00000017094	SHMT1	115.131	489.7	499.71	526.65	541.43	548.68	572.14	512.74	406.21	367.93	297.9	416.61	303.63	393.91	397.21	406.71	417.49
ENSBTAG00000018556	MGC137211	115.05	1530.55	1019.81	1949.11	1084.27	1117.26	1096.57	1101.06	1458.23	836.75	1260.56	1239.47	1140.56	1753.73	1182.04	1152.79	1120.21
ENSBTAG00000003068	MSMO1	114.775	325.13	133.41	217.96	158.89	232.73	219.83	72.49	214.07	157.04	510.57	311.87	392.46	234.48	348.81	434.1	237.83
ENSBTAG00000012317	PNP	114.39	397.27	567.39	357.66	557.14	577.12	518.15	230.3	525.15	570.63	957.05	320.13	930.73	446.12	535.78	836.64	600.43
ENSBTAG00000004215	RARRES2	113.441	589.88	727	747.56	682.38	734.82	731.4	800.13	505.64	610.46	594.47	719.95	647.1	738.63	820.63	865.61	963.91
ENSBTAG00000028359	LOC112442867	111.618	442.68	709.66	365.11	647.39	465.7	396.97	444.9	298.54	562.25	570.13	450.66	576.41	692.62	369.7	570.37	593.25
ENSBTAG00000008635	SULT1A1	110.32	761.03	728.31	904.19	956.76	917.22	917.4	828.78	869.64	910.51	1147.93	876.03	1046.08	995.41	981.14	1003.87	814.29
ENSBTAG00000019423	ACSM2B	109.245	625.22	476.39	483.15	397.14	590.2	578.13	298	528.09	395.83	514.06	522.02	635.46	614.21	503.69	717.53	442.83
ENSBTAG00000003229	RPL23	107.896	1127.95	1073.86	914.16	1077.2	1060.14	1236.59	747.5	1143.6	1020.98	969.12	1085.69	982.4	1056.95	1099.23	931.81	869.36
ENSBTAG00000012003	PPIA	107.296	538.03	525.36	428.55	579.56	729.27	612.31	461.17	572.36	717.26	686.75	510.34	737.82	496.84	589.99	634.59	468.62
ENSBTAG00000054846	LOC100138908	106.984	781.8	536.68	365.78	439.42	505.78	794.58	319.37	545.89	456.62	577.63	457.96	826.04	685.99	522.22	484.03	575.25
ENSBTAG00000040413	CES3	105.035	189.91	415.03	377.34	428.25	491.62	330.39	209.52	423.85	225.55	549.13	318.43	114.41	370.81	309.09	511.64	450.78
ENSBTAG00000007700	PHYH	104.849	653.83	556.17	726.78	649.39	701.7	704.27	419.76	596.05	536.16	587.71	651.79	478.55	637.72	666.42	524.46	499.33
ENSBTAG00000016864	LBP	104.286	338.49	177.03	164.62	410.23	281.15	336.01	453.29	284.6	970	353.43	252.67	167.43	206.64	225.8	244.11	220.73
ENSBTAG00000001392	RDH16	103.382	700.81	838.04	913.51	824.28	888.97	905.13	398.15	767.17	1004.22	906.63	791.87	815.02	1070.03	1010.08	839.67	766.75
ENSBTAG00000020597	FMO3	102.915	870.32	696.69	627.49	694.7	588.17	757.45	548.07	880.06	867.72	819.37	753.23	877.71	831.77	754.86	767.09	709.33
ENSBTAG00000046979	LGMN	102.855	371.58	550.6	404.29	250.72	277.44	390.77	237.13	416.22	375.35	436.72	463.93	522.69	474.01	483.76	325.18	368.85
ENSBTAG00000023419	SULT2A1	102.203	419.46	547.68	502.55	429	443.69	394.15	317.32	540.94	537.08	407.03	559.82	649.93	654.02	546.58	508.01	385.46
ENSBTAG00000006963	RPL12	101.21	244.81	413.18	198.83	307.63	323.92	423.73	232.81	354.14	369.34	294.12	217.49	220.73	376.87	416.79	275.25	269.77
ENSBTAG00000021535	CROT	100.869	439.55	365.54	347.37	434.93	666.43	391.19	312.01	577.9	417.55	488.8	329.38	417.18	419.49	325.16	747.11	351.29
ENSBTAG00000021499	PSAP	100.439	333.3	493.79	377.82	351.98	350.02	462.38	521.71	414.86	421.19	370.26	525.8	412.96	489.89	573.14	492.08	526.9
ENSBTAG00000017442	CDO1	100.283	531.5	578.82	451.25	476.33	726.66	611.61	469.32	707.72	537.21	709.57	397.2	604	539.79	471.3	607.37	602.11
ENSBTAG00000045969	APON	100.276	662.35	399.58	502.25	452.44	442.98	543.46	262.07	567.05	339.7	488.5	503.57	404.18	563.27	462.82	476.21	361.64
ENSBTAG00000039643	LOC785762	100.024	289.6	214.34	219.86	147.68	93.95	270.32	61.32	133.89	119.58	280.75	312.26	228.71	383.1	256.27	151.59	170.85
ENSBTAG00000011720	HSD17B6	98.9487	856.03	795.97	982.09	789.87	785.48	955.94	465.55	1144.71	786.31	817.47	696.67	804.74	962.71	1117.78	740.33	726.9
ENSBTAG00000012403	ARG1	97.0213	255.71	343.7	371.2	374.62	369.79	163.1	241.38	403.47	290.88	507.06	352.11	438.86	344.68	433.01	510.83	463.2
ENSBTAG00000012012	CYB5A	96.3838	728.76	360.87	414.38	447.46	351.44	543.14	376.71	538.41	190.66	350.75	445.45	284.36	327.34	321.46	347.49	275.67
ENSBTAG00000004344	ACSL1	96.3838	297.48	260.27	148.52	210.36	433.77	346.17	415.53	293.19	185.44	295.62	203.58	258.77	141.21	89.17	262.05	130.43
ENSBTAG00000046155	RGN	95.9835	470.39	440.71	432.01	377.91	421.16	417.45	279.36	439.56	497.7	665.07	581.02	741.58	538.62	552.02	608.16	544.42
ENSBTAG00000052382	H2BC20	95.6277	290.15	382.65	295.82	343.79	303.11	379.44	393.55	316.61	445.61	239.14	269.16	484.25	422.82	448.38	421.76	416.01
ENSBTAG00000052382	H2BC19	95.6277	290.15	382.65	295.82	343.79	303.11	379.44	393.55	316.61	445.61	239.14	269.16	484.25	422.82	448.38	421.76	416.01
ENSBTAG00000052382	H2BC17	95.6277	290.15	382.65	295.82	343.79	303.11	379.44	393.55	316.61	445.61	239.14	269.16	484.25	422.82	448.38	421.76	416.01
ENSBTAG00000052382	H2BC14	95.6277	290.15	382.65	295.82	343.79	303.11	379.44	393.55	316.61	445.61	239.14	269.16	484.25	422.82	448.38	421.76	416.01
ENSBTAG00000052382	H2BC4	95.6277	290.15	382.65	295.82	343.79	303.11	379.44	393.55	316.61	445.61	239.14	269.16	484.25	422.82	448.38	421.76	416.01
ENSBTAG00000052382	H2BC9	95.6277	290.15	382.65	295.82	343.79	303.11	379.44	393.55	316.61	445.61	239.14	269.16	484.25	422.82	448.38	421.76	416.01
ENSBTAG00000052382	H2BC16	95.6277	290.15	382.65	295.82	343.79	303.11	379.44	393.55	316.61	445.61	239.14	269.16	484.25	422.82	448.38	421.76	416.01
ENSBTAG00000031647	LRG1	95.005	495.05	490.37	660.37	581.69	538.31	468.63	739.18	531.89	741.15	613.96	608.42	522.69	645.68	566.84	706.18	601.05
ENSBTAG00000017143	PDIA4	94.2118	181.72	133.95	158.65	136.41	215.85	175.17	394.71	137.45	468.08	177.86	219.46	228.3	371.68	285.74	289.31	217.88
ENSBTAG00000053068	LOC100140261	93.9449	771.98	409.64	468.54	523.4	571.31	584.18	284.83	538.75	540.06	595.27	409.18	637.37	552.97	536.94	613.68	417.97
ENSBTAG00000014518	RPL9	93.6262	822.96	876.5	724.43	919.3	860.06	932.66	531.48	801.4	790.87	786.19	943.5	803.99	796.53	790.17	733.76	687.45
ENSBTAG00000005654	TMSB10	92.4253	470.47	706.27	375.84	494.97	544.65	460.62	443.76	712.89	559.12	620.14	516.37	428.14	500.09	595.15	540.34	571.26
ENSBTAG00000031679	HSD17B13	92.0176	518.38	424.34	381.35	692.03	637.1	847.94	394.25	564.23	317.7	473.39	619.95	447.55	433.56	495.22	456.31	420.32
ENSBTAG00000005142	RPL37	90.7944	991.57	938.72	835.43	915.02	883.21	1018.49	697.55	1116.38	806.85	793.39	925.23	839.42	852.72	929.33	822.37	736.28
ENSBTAG00000051904	LOC521656	90.7055	894.8	681.81	713.89	770.17	738.8	966.49	477.01	690.25	593.93	686.54	824.56	710.41	867.41	733.44	808.35	647.81
ENSBTAG00000001405	GLCE	90.2607	63.74	194.51	82.15	134.82	248.19	135.39	86.77	199.3	167.24	241.38	57.02	250.74	125.13	61.86	197.46	134.07
ENSBTAG00000038323	GLYAT	89.6158	803.89	678.36	580.5	580.57	420.95	716.55	593.81	564.62	718.79	504.76	661.12	605.42	666.18	673.09	479.65	612.96
ENSBTAG00000013924	RPS11	89.5713	785.35	786.08	727.52	843.68	909.93	849.92	587.44	716.35	862.75	730.72	834.57	723.08	787.25	868.08	778.22	673.64
ENSBTAG00000037605	LOC100848815	89.3711	74.44	175.48	81.93	159.33	72.49	73.44	57.7	128.93	166.53	82.44	176.96	0.84	2.25	198.53	223.91	85.26
ENSBTAG00000016822	PPIB	88.6891	654.65	601.82	607.22	669.05	689.21	726.86	536.85	601.68	877.21	635.47	721.82	750.8	827.81	813.56	652.15	669.94
ENSBTAG00000020729	DHRS7	88.6372	749.04	665.87	720.16	676.84	782.22	772.06	436.99	757.72	469.48	724.67	629.47	699.28	650.07	636.06	602.69	789.59
ENSBTAG00000009705	SERPINF1	88.0071	781.56	459.95	824.53	653.31	639.14	784.01	534.5	733.2	681	692.62	637.74	695.91	723.46	804.95	715.26	747.63
ENSBTAG00000009735	A1BG	87.844	159.46	267.31	293.01	184.69	411.13	213.63	502.45	135.67	163.94	171.28	234.71	172.06	227.13	246.25	267.15	587.94
ENSBTAG00000001417	ACSM1	87.251	1024.77	922.74	777.75	766.72	928.45	995.9	613.1	969.3	896.9	1238.83	962.5	1243.98	1102.77	931.66	1014.32	1024.73
ENSBTAG00000018854	SOD1	87.0805	835.87	809.63	807.42	765.22	821.15	913.93	621.69	745.96	793.81	762.65	844.47	882.69	952.65	986.1	898.86	840.69
ENSBTAG00000007049	MBL2	86.695	608.32	612.45	630.11	682.97	513.16	652.64	321.87	625.25	471.57	621.65	554.53	419.94	495.35	542.11	619.01	480.54
ENSBTAG00000015505	FADS2	86.3392	171.77	216.74	173.54	105.61	159.87	162.96	100.91	99.74	32.4	416.25	259.59	221.52	208.5	322.98	323.95	238.92
ENSBTAG00000014470	ALDH1L1	85.7832	256.04	296.71	324.39	191.74	219.13	223.08	334.27	203.37	215.46	248.46	338.8	270.51	403.22	424.51	320.09	417.67
ENSBTAG00000017710	ECHS1	85.6943	579.84	603.45	687.49	656.03	657.69	623.28	519.26	492.45	518.84	491.58	570.15	607.75	718.6	684.36	669.11	577.69
ENSBTAG00000043563	ND5	85.3088	538.62	296.25	302.58	245.96	252.35	254.47	895.49	462.76	210.61	231.32	226.82	181.17	149.21	165.68	156.45	213.72
ENSBTAG00000018016	NUPR1	85.0271	653.28	749.31	795.11	612.65	696.79	673.93	617.49	774.12	545.63	946.92	640.16	613.77	639.38	774.92	915.45	599.86
ENSBTAG00000017722	F5	84.6935	369.85	195.69	335.79	206.17	189.53	302.69	355.77	396.94	251.21	275.12	245.44	205.91	277.3	247.31	342.18	220.51
ENSBTAG00000007073	CPB2	83.9448	618.55	615.85	489.79	615.17	629.71	677.75	354.65	492.32	649	461.44	518.54	618.36	630.63	401.35	517.69	531.93
ENSBTAG00000024240	ACADM	82.9663	496.48	429.47	425.97	430.31	530.51	397.71	290.26	487.34	270.14	292.28	425.32	330.15	389.25	355.9	400.26	284.14
ENSBTAG00000027772	RPS25	82.3584	965.59	968.08	912.84	1033.89	1023.94	1124.72	681.4	1024.79	1003.89	895.29	1035.55	966.66	965.59	999.95	931.5	823.43
ENSBTAG00000015047	LOC781988	80.4681	479.05	341.54	500.15	463.2	459.48	456.73	309.53	400.03	349.11	382.44	399.54	416.49	505.44	466.61	404.77	354.22
ENSBTAG00000005386	SLC2A2	80.2754	258.21	335.34	262.98	260.94	325.64	361.35	153.54	384.55	227.05	477.5	225.66	464.11	286.66	284.84	390.08	258.11
ENSBTAG00000008340	ATOX1	79.8232	331.58	419.99	389.85	471.94	443.47	535.13	300.03	435.02	586.21	461.89	548.2	571.01	497.46	538.82	436.71	455.63
ENSBTAG00000037673	GSTM1	79.7491	265.55	257.47	430.03	352.11	384.56	293.67	226.63	240.28	220.73	277.26	280.82	277.99	415.49	428.37	408.37	315.04
ENSBTAG00000002302	CD59	79.5044	735.37	683.39	800.19	788.59	661.91	753.07	472.18	734.99	886.07	789.02	822.93	891.62	822.81	798	847.26	718.6
ENSBTAG00000001021	CYP1A1	79.3932	366.96	345.91	432.48	275.17	322.56	171.64	312.03	255.33	246.66	316.55	281.61	315.95	453.86	388.96	259.86	527.93
ENSBTAG00000045530	LOC112446127	78.6964	152.67	331.86	182.71	208.77	185.46	187.27	372.72	133.17	258.83	131.14	198.87	224.9	254.84	305.03	296.16	404.18
ENSBTAG00000054016	LOC112442111	78.0441	484.65	438.89	310.75	249.39	242.76	310.78	342.68	416.06	394.05	407.94	346.93	414.5	338.78	350.9	580.18	458.24
ENSBTAG00000001537	TSKU	77.5919	36.69	151.01	71.94	60.98	138.07	179.4	74.73	123.57	103.86	136.06	73.29	161.17	226.82	119.14	216.98	391.18
ENSBTAG00000021386	ANGPTL3	77.4955	261.28	365.82	351.13	222.54	215.4	279.92	199.82	361.62	245.58	312.89	373.1	335.83	360.1	373.63	255.23	315.01
ENSBTAG00000049286		77.0952	305.62	258.1	191.95	272.28	147.19	259.6	149.58	212.8	204.95	182.47	281.11	100.3	244.15	195.82	146.68	163.41
ENSBTAG00000039647	MGC152010	76.8876	508.49	406.55	495.46	410.05	375.85	416.69	226.5	421.65	236.68	471.44	489.85	472.89	569.1	533.05	455.64	386.13
ENSBTAG00000018138	GK5	76.8061	322.57	152.09	175.86	207.75	211.7	253.83	279.65	240.45	147.86	80.13	212.07	85.68	123.55	108.46	154.59	93.31
ENSBTAG00000001517	KRT18	76.6282	108.25	166.13	108.77	147.84	187.47	126.99	260.92	178.15	243.09	231.09	100.57	271.66	178.6	131.29	213.9	230.36
ENSBTAG00000012393	AGT	76.6208	296.39	348.79	475.55	299.75	384.08	325.32	687.95	314.82	253.2	385.91	320.08	313.34	449.35	367.66	497.38	421.98
ENSBTAG00000001881	SLC10A1	76.6059	565.28	372.7	396.44	332.74	374.11	502.88	213.14	439.89	338.29	371.88	508.33	383.44	481.07	480.62	441.63	380.93
ENSBTAG00000049220		76.5911	317.02	205.3	302.5	235.57	393.8	371.24	319.48	320.34	1020.95	364.06	516.84	424.16	308.66	393.92	242.77	484.24
ENSBTAG00000047694	SERF2	76.5911	407.36	455.31	413.33	534.04	567.48	636.92	444.37	313.76	610.23	395.43	498.48	453.68	497.53	518.33	399.29	454.66
ENSBTAG00000037533	C4A	76.4947	328.26	352.38	452.3	260.99	266.91	349.74	409.87	505.24	376.74	345.46	362.9	492.83	430.74	448.65	411.98	484.01
ENSBTAG00000052582		76.3317	585.2	350.07	444.72	539.25	410.46	425.96	451.26	600.98	300.4	381.93	474	322.81	371.03	427.75	438.49	347.44
ENSBTAG00000002038	RPL14	76.1389	686.57	673.79	580.99	700.35	719.71	805.15	515.88	712.95	659.71	650.88	733.41	639.52	618.23	634.82	596.77	516.51
ENSBTAG00000043162	LOC112444797	75.7609	342.87	479.11	375.8	313.91	352.53	333.58	705.47	245.99	273.84	249.91	279.29	324.85	354.53	374.37	455.22	440.72
ENSBTAG00000008731	PRDX3	75.6645	100.62	170.88	245.28	148.03	219.64	254.06	158.44	171.63	219.48	112.51	266.08	124.59	134.18	229.56	106.94	166.17
ENSBTAG00000007540	GLUD1	75.3087	437.12	353.67	376.2	275.93	310.41	329.16	310.77	363.39	426.19	455.26	381.19	600.02	601.05	531.17	426.53	421.22
ENSBTAG00000000622	RPS17	74.5822	646.21	627.52	529.05	706.32	631.6	692.54	454.84	619.01	693.75	591.93	698.44	620.71	595.43	651.38	547.5	505.67
ENSBTAG00000016648	BSG	74.382	409.98	370.93	431.84	339.78	423.49	429.78	367.17	294.44	278.15	454.92	345.57	416.76	471.27	493.9	528.93	431.76
ENSBTAG00000001648	RPL21	73.5814	557.43	489.43	469.7	551.5	530.92	570.69	336.69	549.18	471.88	472.57	544.64	427.69	489.94	486.87	450.68	397.6
ENSBTAG00000002863	ACAA2	73.4628	274.24	478.92	491.34	566.21	581.04	571.41	441.24	501.33	300.75	464.94	538.35	476.27	291.1	477.72	439.25	401.84
ENSBTAG00000019018	LOC112441484	72.9291	16.04	10.41	11.71	16.03	132.44	105.68	36.46	63.87	128.57	107.83	15.09	156.08	98.76	132.49	100.62	40.71
ENSBTAG00000014197	SLC38A4	72.6771	360.01	378.64	445.45	428.25	379.29	336.85	284.44	614.33	302.54	759.41	342.28	412.89	356.03	461.53	603.02	330.21
ENSBTAG00000014220	LOC518526	71.8913	514.96	590.16	549.76	460.5	458.47	650.06	387.75	557.48	459.6	500.86	530.48	592.28	534.06	532.78	504.6	426.92
ENSBTAG00000025441	HSPA1A	71.8468	110.9	169.23	173.8	147.88	303.08	116.07	333.1	123.4	81.11	212.99	178.71	70.99	158.86	52.66	232.58	206.96
ENSBTAG00000050288	LOC112442110	71.6615	603.27	491.64	371.16	358.49	294.63	387.49	431.84	411.99	355.77	531.72	388.5	419.18	357.43	400.6	622.74	483.7
ENSBTAG00000004112	GAMT	71.2463	366.79	472.51	493.08	417.95	459.39	447.28	482.74	330.28	256.39	393.63	433.44	384.82	489.83	509.7	536.58	661.58
ENSBTAG00000019147	RPS20	71.1796	518.22	574.19	537.21	605.28	613.9	594.91	422.67	482.37	556.79	502.92	602.61	476.28	566.21	595.11	517.06	494.9
ENSBTAG00000025101	ASGR2	70.9869	331.41	233.44	298.8	310.99	372.83	444.86	331.09	224.61	216.92	222.4	339.17	203.04	241.94	259.62	240.59	199.69
ENSBTAG00000013452	AQP9	70.7645	368.89	269.36	321.47	295.3	313.53	275.07	120.74	280.12	345.85	354.61	291.74	437.63	375.29	395.79	437.18	415.89
ENSBTAG00000004384	APOF	70.72	443.66	444.39	418.33	274.68	236.88	578.77	319.88	494.04	294.3	284.43	306.35	374.13	270.82	351.1	260.01	299.37
ENSBTAG00000018115	PEBP1	69.482	534.62	604.71	535.37	570.43	548.64	592.83	362.92	468.21	352.99	469.47	557.77	534.91	555.76	527.6	455.92	459.72
ENSBTAG00000026501	MGC127055	68.763	148.81	256.68	233.29	178.16	197.57	190.22	311.42	127.39	156.89	146.22	236.48	144.79	269.85	165.89	284.24	274.34
ENSBTAG00000022902	RPL17	68.4516	524.53	503.63	405.77	490.94	497.95	548.68	373.38	505.39	425.14	418.87	489.93	376.59	496.4	511.8	419.95	384.7
ENSBTAG00000021408	FMO1	68.3479	485.5	674.17	486.5	452.58	494.7	590.51	286.53	489.93	414.11	473.48	431.65	656.22	575.77	634.28	523.08	465.75
ENSBTAG00000001311	MORF4L2	67.273	261.68	181.55	151.87	305.08	355.9	321.54	281.24	235.15	300.67	215.01	236.11	214.67	180.23	148.83	217.38	182.22
ENSBTAG00000039463	SLC22A9	67.058	438.67	420.73	491.63	326.75	390.15	500.53	330.19	472.57	346.15	450.9	467.18	411.48	428.56	433.95	375.74	346.33
ENSBTAG00000054761	MBL1	66.9987	270.47	286.98	298.08	294.01	251	339.95	205.43	371.83	385.95	398	339.11	393.87	276.34	286.72	381.37	351.96
ENSBTAG00000017779	HSD17B10	66.6873	688.56	623.08	591.2	697.89	693.31	746.86	564.79	573.93	690.37	668.95	697.21	829.3	744.04	814.31	731.29	692.06
ENSBTAG00000020406	GPC3	66.6577	35.92	11.77	47.07	134.2	114.22	122.3	202.59	78.18	12.71	150.01	124.63	33.74	39.42	24.3	64.28	101.28
ENSBTAG00000013333	GYS2	66.3315	186.12	116.73	147.12	175.22	161.08	193.22	180.17	201.74	61.41	75.5	127.54	90.43	69.96	79.29	109.44	86.94
ENSBTAG00000018522	OAZ1	65.694	382.62	475.8	416.32	465.89	501.38	435.29	380.83	333	412.76	455.68	544.06	443.3	525.88	509.32	525.96	446.07
ENSBTAG00000017389	RPLP0	65.4494	543.49	626.91	549.42	597.18	627.56	673.06	498.93	535.46	611.66	557.66	593.33	568.19	651.49	623.75	528.62	528.56
ENSBTAG00000006821	PECR	65.3901	454.53	387.95	358.6	406.19	465.44	483.96	258.58	375.07	337.2	386.39	433.71	445.65	391.93	386.93	434.38	341.14
ENSBTAG00000021979	EEF1B2	64.7526	363.31	314.64	286.8	410.6	397.09	405.29	275.23	360.85	271.34	302.67	372.62	275.96	327.79	329.09	299.29	242.25
ENSBTAG00000008611	IGFBP4	64.3671	335.05	237.54	324.37	229.81	259.12	283.32	492.31	334.64	256.53	242.93	271.71	203.58	284.76	282.17	380.98	358.57
ENSBTAG00000011196	C1QB	63.6554	274.86	420.94	198.7	288.55	320.4	252.92	273.73	258.08	306.57	332.38	295.48	244.77	343.95	354.45	369.1	397.68
ENSBTAG00000001488	OTC	63.1365	271.38	334.34	383.87	351.02	418.62	342.55	253.71	431.56	250.67	287.71	336.86	368.63	295.57	335.62	301.64	289.22
ENSBTAG00000025385	LOC784762	62.8919	162.2	0.57	133.36	66.05	74.65	0.75	53.06	81.62	87.69	68.15	136.36	148.52	1.67	2.85	57.03	59.38
ENSBTAG00000007454	RPL10	62.6992	656.17	610.31	539.41	624.13	664.99	731.07	447.02	668.81	689.04	590.74	740.82	599.29	634.9	683.87	644.27	571.42
ENSBTAG00000015283	RPL32	62.2914	692.39	612.09	555.07	672.05	644.44	646.24	441.6	679.51	609.61	566.82	644.95	590.34	630.9	654.97	559.23	486.51
ENSBTAG00000014521	UGDH	62.1432	351.21	194.2	174.37	202.42	230.7	262.56	276.24	244.44	424.47	232.37	276.79	308.62	438	401.7	224.79	275.92
ENSBTAG00000010215	CREB3L3	62.1358	134.22	141.56	99.32	160.39	208.43	182.51	236.67	103.39	78.19	20.37	119.42	26.51	70.15	36.24	85.44	57.74
ENSBTAG00000020733	RPS15A	61.9875	623.11	575.78	490.8	558.13	598.49	613.57	454.13	747.33	678.73	566.24	576.17	576.89	581.64	648.06	484.27	455.14
ENSBTAG00000055158	TP53INP1	61.8244	60.5	148.46	97.04	148.23	222.27	260.22	73.68	145.46	55.85	127.66	55.49	77.86	157.08	74.5	190.17	46.25
ENSBTAG00000052023	LOC530553	61.6984	181.15	153	203.57	144.17	86.21	105.14	73.17	158.96	60.76	212.03	109.77	209.26	251.38	145.14	185.68	117.53
ENSBTAG00000012344	RPL26	61.6836	659.63	636.44	570.9	599.42	617.11	698.61	497.95	667.76	749.55	572.77	600.07	559.47	567.6	642.68	493.63	424.41
ENSBTAG00000010841	FMO5	61.3871	176.05	163.3	172.58	84.16	66.01	198.98	70.52	182.18	79.78	132.13	143.29	119.16	189.58	196.23	107.79	107.71
ENSBTAG00000011193	C1QC	61.3352	152.45	280.34	140.42	153.63	189.3	149.58	239.28	128.03	193.58	189.27	182.19	146.25	234.3	206.1	262.03	331.36
ENSBTAG00000011559	RPL7A	61.3203	547.75	678.73	563.16	671.46	700.67	673.75	497.75	532.39	656.42	552.54	681.59	598.87	671.63	671.33	640.49	596.58
ENSBTAG00000048013	LOC100138004	61.1943	353.24	266.34	289.92	206.51	248.74	300.7	124.86	314.39	361.96	264.45	260.69	353.84	355.26	298.66	331.29	245.32
ENSBTAG00000019588	BLA-DQB	61.0757	36.63	169.71	63.25	140.27	65.11	38.04	62.05	109	103.55	83.04	126.74	37.19	34.39	162.71	183.85	101.58
ENSBTAG00000018926	LEAP2	60.9719	582.71	474.68	507.14	546.97	472.75	531.51	509.5	593.35	543.05	582.12	500.92	757.28	484.06	487.22	624.72	522.02
ENSBTAG00000002468	RPS28	60.7347	159.05	269.91	229.06	199.03	238.14	198.57	313.5	127.02	154.92	150.3	189.76	146.66	178.46	213.8	250.45	240.98
ENSBTAG00000000111	UGP2	60.668	212.67	247.11	156.67	239.21	188.78	295.79	328.22	337.68	175.64	207.07	184.64	249.54	157.34	182.48	165.55	153.06
ENSBTAG00000008122	GNG5	60.4604	474.12	354.63	402.68	502.32	528.4	369.45	295.94	342.48	351.71	310.68	373.39	424.04	362.5	471.05	439.87	379.47
ENSBTAG00000015314	ASL	59.9193	133.36	187.2	234.52	231.98	285.36	125.67	217.77	138.25	84.85	228.94	173.74	124.38	157.49	202.47	293.73	198.47
ENSBTAG00000011062	TDO2	59.5783	229.91	269.9	283.92	312.54	198.12	237.75	146.3	280.56	185.3	355.79	221.45	221.58	246.36	386.3	293.71	222.67
ENSBTAG00000005620	RPS3	59.4893	638.75	669.94	581.4	711.1	682.25	717.16	485.85	577.02	660.94	610.06	690.3	614.06	668.71	653.55	566.81	552.11
ENSBTAG00000015473	RPS27A	59.1928	550.23	525.37	440.45	565.21	555	596.62	395.95	589.32	582.03	492.66	526.27	485.36	496.59	528.13	444.88	405.12
ENSBTAG00000045275	LOC112448335	59.1335	373.57	333.99	227.21	283.73	223.26	272.55	238.74	355.03	351.16	307.2	293.92	346.9	281.66	331.58	361.08	272.89
ENSBTAG00000009517	DBI	59.0742	204.76	153.14	129.47	151.39	255.16	226.34	172.99	196.71	185.92	294.93	174.06	323.14	213.86	268.18	326.8	201.06
ENSBTAG00000008541	MGST1	58.8592	485.91	426.53	451.93	354.37	361.33	415.53	273.51	438.82	405.97	479.69	375.78	534.42	396.16	356.02	448.97	402.03
ENSBTAG00000017665	DHRS4	58.3922	303.73	234.27	218.14	220.66	260.12	334.52	240.7	263.17	223.86	265.05	352.58	233.86	238.58	307.8	372.76	315.37
ENSBTAG00000014357	SDC2	58.1995	474.47	541.27	611.4	493.68	459.44	538.33	402.29	628.24	511.71	617.47	513.8	499.1	550.58	572.19	599.38	531.66
ENSBTAG00000005970	XBP1	58.155	270.55	236.16	184.84	294.71	356.38	277.91	335.26	297.84	523.47	418.96	289.12	317.89	244.57	149.72	244.01	271.96
ENSBTAG00000021887	DPYS	57.8659	618.76	521.36	644.83	661.07	601.13	540.7	449.51	575.76	420.6	565.7	580.14	512.49	586.08	639.59	583.47	559.56
ENSBTAG00000020807	FAU	57.7992	466.47	528.59	414.58	529.57	536.17	547.59	415.1	406.7	556.03	445.6	541.44	462.41	513.34	520.66	510.5	469.62
ENSBTAG00000016224	RPS7	57.7621	363.12	403.65	363.56	380.21	409.79	403.1	309.29	327.33	358.95	315.11	380.74	281.64	428.21	411.78	332.82	325.18
ENSBTAG00000055078	LOC540615	57.473	333.69	191.83	158.48	203.74	265.76	256.65	109.65	217.62	91.28	229.47	182.69	303.42	250.72	209.94	220.65	173.19
ENSBTAG00000013631	GLUL	57.2803	204.53	206.76	204.13	170.1	289.07	290.58	129.05	167.08	216.06	232.97	166.94	263.61	160.79	144.47	261.22	239.25
ENSBTAG00000039662	LOC515551	57.0727	105.73	130.74	98.3	138.72	161.97	199.71	84.65	173.38	75.85	170.37	81.66	72.17	128.77	92.4	172.32	55.82
ENSBTAG00000049949		56.791	193.32	271.55	216.2	285.04	226.51	240.69	188.77	194.94	243.89	176.04	225.62	292.65	316.86	305.3	265.6	226.01
ENSBTAG00000004118	ALAS1	56.4426	40.45	136.46	100.93	121.29	117.38	206.76	27.91	167.32	73.05	299.62	103.22	164.41	143.83	167.31	179.77	188.23
ENSBTAG00000008564	LOC511161	56.3981	137.08	193.45	249.77	132.22	159.06	193.85	182.64	141.49	370.37	151.89	180.76	145.83	215.58	132.17	228.08	288.23
ENSBTAG00000001288	MAOB	56.2573	360.02	327.49	426.43	339.27	338.3	344.1	345.39	433.92	231.09	317.2	415.8	366.83	446.96	405.62	403.38	365.5
ENSBTAG00000049660	LOC112443339	56.0571	181.63	64.72	168.69	91.12	157.87	93.88	62.09	235.27	83.73	108.92	154.89	133.69	108.49	77.07	165.15	103.6
ENSBTAG00000051254	RPL37A	55.9385	397.88	374.38	316.83	435.1	378.32	418.74	252.54	359.15	336.15	322.42	434.72	314.62	380.16	396.44	352.9	313.4
ENSBTAG00000051713	LOC615303	55.7458	251.43	189.78	61.53	123.34	52.45	114.58	41.78	152.79	147.84	166.97	131.15	273.31	305.58	193.36	118.37	180.39
ENSBTAG00000020558	APOC2	55.5827	266.86	146.24	223.11	399.93	356.45	312.62	193.88	218.78	112.01	155.28	174.13	193.63	205.64	164.07	205.46	160.29
ENSBTAG00000019552	PGRMC1	55.2491	289.86	267.22	305.43	228.6	215.09	209.35	160.54	282.09	192.43	270.57	299.76	282.71	307.44	326.01	230.9	251.67
ENSBTAG00000018137		54.8265	219.53	143.63	230.18	164.64	289.33	258.72	245.27	224.97	757.24	255.87	378.38	285.77	210.94	284.25	177.72	371.71
ENSBTAG00000054756	CL43	54.5523	115.1	69.28	164.2	131.66	213.39	61.73	77.54	151.88	62.6	90.61	114.94	173.73	177.43	131.63	114.62	140.16
ENSBTAG00000013358	RPS23	54.5152	302.29	305.25	295.36	345.24	367.24	336.2	219.47	278.6	391.45	312.58	306.16	265.23	348.17	350.55	270.47	267.4
ENSBTAG00000016069	ARF4	54.2557	195.73	89.91	77.39	349.68	513.31	414.23	274.01	109.99	200.4	107.8	150.58	100.76	78.54	58.35	96.97	88.54
ENSBTAG00000020060	TXNIP	54.2483	100.36	124.68	165.36	155.69	188.16	206.96	92.94	181.24	99.51	264.37	136.39	122.79	173.79	108.06	174.51	100.85
ENSBTAG00000019603	LDHB	54.2039	215.49	127.52	160.09	240.47	256.49	280.81	195.65	244.23	265.38	177.84	292.8	196.09	163.59	183.82	195.93	240.11
ENSBTAG00000009050	ADIPOR2	53.8184	145.62	102.79	71.47	111.12	161.61	143.92	348.95	93.1	57.52	32.73	119.54	35.69	46.94	32.04	60.84	51.46
ENSBTAG00000003774	C8A	53.7591	855.87	970.39	973.57	963.29	955.13	1033.43	770.47	916.25	924.47	901.05	949.96	952.08	895.85	981.83	840.03	897.28
ENSBTAG00000001777	RPLP2	53.6553	108.55	188.35	191.53	189.68	304.47	144.67	197.4	108.74	193.25	163.87	136.29	182.23	252.76	195.41	236.6	236.25
ENSBTAG00000010155	LOC504773	53.3514	134.77	333.15	123.02	173.11	264.73	238.24	254.54	188.28	216.99	228.12	250.47	129.05	234.43	216.05	198.13	91.51
ENSBTAG00000002258	APOA1	52.8028	132.22	115.31	128.55	315.99	345.21	345.55	384.14	115.4	92.97	64.72	137.05	49.1	91.52	63.89	67.96	99.94
ENSBTAG00000005211	RPL4	52.7361	532.48	525.53	439.13	595.34	582.16	604.54	412.66	533.52	469.99	500.17	581.35	499.6	490.48	509.68	468.72	421.15
ENSBTAG00000005963	MAT1A	52.699	178.29	217.51	222.31	214.53	202.3	157.07	137.64	218.22	171.98	385.85	204.59	230.36	249.38	307.11	349.09	266.01
ENSBTAG00000034106	CYP8B1	52.5211	311.41	207.18	270.24	150.47	174.15	239.48	171.75	215.36	126.77	245.03	217.08	174.18	229.88	228.7	300.96	192.05
ENSBTAG00000046668	ANG2	52.2765	269.8	243.58	267.69	136.99	158.17	211.09	166.67	260.29	244.52	294.18	304.13	399.17	213.7	300.98	206.49	234.53
ENSBTAG00000020859	SERPINF2	52.1208	510.65	539.79	627.94	602.33	616.78	613.67	690.4	420.02	799.84	499.93	609.22	572.21	613.59	633.37	642.52	658.15
ENSBTAG00000034645	PON3	51.9132	274.84	235.36	195.91	184.1	174.92	285.5	132.06	249.13	280.92	252.72	205.6	246.76	190.8	279.33	181.55	209.57
ENSBTAG00000047362	RCN1	51.4536	207.33	183.3	216.61	237.37	311.85	260.63	152.46	189.13	170.81	192.8	231.26	144.55	205.57	151.88	150.1	160.06
ENSBTAG00000005146		51.3202	27.33	101.92	13.32	29.83	16.28	18.43	74.04	63.31	41.8	63.08	86.62	121.42	74.13	52.68	147.04	128.88
ENSBTAG00000034633	ERO1B	51.0978	177.58	189.56	156.15	210.84	320.49	276.22	365.98	241.13	185.66	154.86	151.43	212.53	102.61	54.06	207.39	94.76
ENSBTAG00000019093	AMY2B	51.0459	324.98	295.77	242.25	273.1	306.42	382.24	253.65	330.67	299.67	321.41	252.55	307.93	267.28	223.88	213.57	236.08
ENSBTAG00000001335	GHR	51.0163	241.78	235.89	287.88	226.08	170.83	332.49	185.47	348.61	184.68	249.43	274.66	300.89	223.92	205.84	235.6	219.89
ENSBTAG00000015038	HADHA	50.779	219.29	169.9	125.77	189.05	211.9	195.69	196.06	165.92	129.16	113.07	180.52	142.85	141.8	120.55	104.13	100.69
ENSBTAG00000047502	FKBP5	50.7716	17.08	76.28	17.7	59.75	134.27	90.85	14.53	90.99	43.57	226.27	10.95	60.56	66.91	22.5	124.97	38
ENSBTAG00000007484	ACADS	50.527	144	202.76	213.32	171.71	227.56	191.28	311.19	125.22	160.59	164.79	160.6	182.88	235.29	232.95	228.13	277.18
ENSBTAG00000014522	SMIM14	50.275	470.06	328.39	288.72	372.2	412.29	496.41	417.97	426.57	903.07	262.1	424.34	390.96	412.14	361.37	396.39	368.51
ENSBTAG00000014177	C6	50.2157	613.74	586.56	651.69	558.66	542.2	603.13	453.2	618.71	696.39	575.85	673.43	579.93	558.77	713.7	598.61	480.56
ENSBTAG00000002507	ATP5F1A	50.1638	293.43	316.57	264.42	349.49	438.68	363.41	261.09	291.98	359.65	383.18	320.33	430.31	334.46	330.09	279.6	301.32
ENSBTAG00000011494	PYGL	50.1119	403.16	357.16	354.94	382.95	465.52	399.38	364.42	383.07	290.79	424.69	319.65	361.74	370.52	330.06	447.78	331.73
ENSBTAG00000007450	C2	49.8895	231.74	197.21	276.13	151.44	176.71	214.09	224.94	223.22	300.03	238.16	276.69	218.04	264.51	339.1	255.15	281.76
ENSBTAG00000007689	LPIN1	49.8821	11.15	53.47	53.11	79.02	181.6	51.7	11.73	194.82	8.57	439.89	10.53	48.72	62.84	69.89	215.41	27.72
ENSBTAG00000048618	LOC519737	49.8154	148.09	108.33	118.83	129.78	161.42	194.02	130.96	198.95	249.02	403.3	127.67	221.86	162.46	128.47	232.95	123.48
ENSBTAG00000018469	ALDH6A1	49.6968	458.66	400.45	556.81	455.24	449.58	506.41	385.8	615.19	414.94	429.18	421.46	296.28	398.7	391.62	462.14	344.34
ENSBTAG00000017462	ATF4	49.4225	224.88	157.06	124.45	162.19	219.83	244.14	167.19	233.86	234.74	276.35	204.95	172.75	195.05	135.38	209.52	181.64
ENSBTAG00000008853	HNRNPF	49.378	276.87	287.25	223.41	249.58	333.38	301.53	241.99	316.19	291.35	390.94	232.88	306.59	262.14	204.61	320.69	252.86
ENSBTAG00000006978	HSD17B4	49.2816	327.87	320.57	292.99	261.39	260.39	276.17	178.31	325.49	247.19	301.17	404.04	275.86	368.56	379.5	368.45	297.41
ENSBTAG00000037890	CYP4A11	49.2446	249.16	135.43	151.81	203.61	210.06	246.8	109.54	122.75	62.52	146.72	123.51	147.45	214.86	106.18	130.37	91.76
ENSBTAG00000048346		49.1556	120.79	166.56	132.2	201.95	174.31	192.12	119.16	65.02	178.59	109.25	131.84	121.73	199.84	169.31	189.25	163.79
ENSBTAG00000019460	MOXD1	48.9777	111.12	148.22	238.97	192.96	181.99	118.98	110.16	149.32	209.95	143.88	219.46	176.7	221.05	236.93	181.11	151.7
ENSBTAG00000025250	CCL3	48.911	423.95	264.77	387.9	296.49	318.61	308	418.89	456.86	306.64	329.56	277.58	305.89	359.59	316.14	514.8	354.56
ENSBTAG00000017765	GSTM1	48.6589	150.31	176.51	370.7	259.92	240.37	169.87	158.54	173.09	54.52	209.06	261.85	166.28	274.6	208.23	224.18	175.07
ENSBTAG00000017765	LOC615514	48.6589	150.31	176.51	370.7	259.92	240.37	169.87	158.54	173.09	54.52	209.06	261.85	166.28	274.6	208.23	224.18	175.07
ENSBTAG00000017765	GSTM2	48.6589	150.31	176.51	370.7	259.92	240.37	169.87	158.54	173.09	54.52	209.06	261.85	166.28	274.6	208.23	224.18	175.07
ENSBTAG00000011765	GABARAPL1	48.5626	218.8	238.11	256.22	244.46	256.67	254.12	161.87	295.14	117	222.84	264.69	166.27	198.28	283.39	285.06	156.8
ENSBTAG00000038171	CFHR5	47.9918	299.74	214.04	422.7	339.7	311.57	258	211.08	337.74	555.75	338.1	235.91	321.11	347.83	332.59	364.48	283.96
ENSBTAG00000043461		47.9473	154.61	65.84	105.55	96.96	76.72	48.77	68.16	123.75	133.84	133.35	139.38	80.52	61.01	54.61	117.67	115.74
ENSBTAG00000046394	RPL23A	47.8954	603.65	586.77	603.86	598.56	641.75	604.35	459.07	700.41	625.14	580.05	560.53	597.22	529.8	650.37	531.39	487.04
ENSBTAG00000019648	RACK1	47.7027	402.67	404.92	370.43	443.71	434.78	466.08	320.69	382.48	423.35	372.09	411.93	347.27	397.47	438.38	361.62	333.59
ENSBTAG00000004662	SLC16A12	47.6804	93.04	132.28	81.87	163.23	216.98	220.04	128.76	165.86	93.89	166.54	111.29	110.83	145.38	90.65	119.25	85.83
ENSBTAG00000020139	RPL7	47.6508	387.62	342.15	302.42	338.1	357.23	387.45	256.29	401.85	429.52	322.78	358.74	343.08	347.21	364.18	303.23	275.85
ENSBTAG00000044659	LOC112443325	47.584	515.95	512.84	459.09	494.09	476.73	586.97	502.12	454.91	522.01	419.25	524.28	433.29	540.92	499.52	576.37	416.31
ENSBTAG00000014731	GAPDH	47.5173	621.78	505.04	642.27	631.06	649.48	669.37	559.57	543.87	648.2	563.34	596.26	672.22	667.88	674.21	642.09	627.69
ENSBTAG00000022920	RNF128	47.4432	187.84	246.2	250.58	185.8	268.01	187.82	163.08	197.18	151.26	243.03	200.69	301.36	237.41	230.36	271.68	218.66
ENSBTAG00000002648	RPS18	47.0207	416.23	564.18	371.62	447.98	479.2	463.97	374.33	377.93	571.55	471.71	449.89	430.71	477.63	505.44	418.21	397.27
ENSBTAG00000022246	C29H11orf86	46.9762	118.9	108.51	101.25	106.31	165.92	120.53	484.2	57.16	52.14	29.93	85.9	33.09	52.22	45.88	86.1	101.27
ENSBTAG00000015285	RPS8	46.7612	594.71	574.32	526.33	587.5	588.21	634.92	417.9	600.58	557.36	528.4	610.7	478.26	609.19	614.2	515.62	458.41
ENSBTAG00000030650	TST	45.3898	286.89	375.13	331.98	344.76	332.17	392.87	314.99	184.66	318.01	269.78	303.69	299.23	415.1	353.4	383.57	354.6
ENSBTAG00000020527	IDH1	45.3379	188.3	108.58	102.42	140.97	151.93	193.37	111.03	111.51	72.22	76.82	127.93	71.8	103.28	86.68	73.88	70.84
ENSBTAG00000023907	COL18A1	45.3379	95.98	133.52	125.71	87.88	120.16	123.36	312.03	72.88	81.24	91.93	127.71	76.86	149.66	130.12	198.25	314.73
ENSBTAG00000003072	ACADVL	45.2267	266.56	208.31	170.88	259.79	266.49	329.78	333.63	219.26	228.53	165.37	230.65	207.05	214.33	198.78	230.24	182.96
ENSBTAG00000048782		44.9005	651.13	790.47	688.38	648.31	682.77	830.39	443.98	754.14	655.02	704.75	664.51	708.92	683.95	670.6	773.58	595.95
ENSBTAG00000002490	CHPT1	44.8412	388.82	338.48	374.71	322.63	302.33	436.46	237.17	357.99	336.6	328.33	386.92	404.95	453.12	397.1	360.4	329.78
ENSBTAG00000005273	IL1R1	44.8116	205.7	144.01	178.41	159.62	196.13	171.35	135.66	229.83	270.42	384.87	209.12	145.25	169.8	175.13	216.51	168.36
ENSBTAG00000047495	CD81	44.7819	146.33	183.36	184.88	137.62	151.93	164.71	258.3	136.71	155.9	168.28	190.19	189.6	240.58	223.77	211.08	237.54
ENSBTAG00000019225	SLC39A14	44.6633	381.72	326.79	305.77	378.63	390.01	328.84	476.71	370.83	545.75	369.27	357.9	292.54	312.15	284.73	357.98	335.4
ENSBTAG00000021523	STAT3	44.4706	147.08	127.18	118.7	129.77	172.35	125.42	179.87	191.5	179.17	246.41	115.29	154.56	114.35	106.03	178.69	147.92
ENSBTAG00000013411	ENO1	44.2185	193.38	219.25	182.65	178.06	267.6	199.64	216.43	191.15	286.16	227.86	194.08	313.64	243.39	245.92	237.29	253.96
ENSBTAG00000002026	RPL5	44.1889	347.83	318.05	285.1	333.99	317.5	368.24	221.09	394.07	262.23	296.75	346.91	310.76	295.35	313.68	279.73	247.22
ENSBTAG00000031295	HSDL2	44.137	165.27	121.44	107.15	166.56	165.06	189.96	113.72	102.45	79.87	69.93	110.8	64.39	96.9	70.19	87.26	60.71
ENSBTAG00000004674	HAAO	44.0925	309.57	319.88	383.19	344.39	386.52	352	388.93	304.57	245.41	279.77	318.79	319.47	364.05	327.94	493.06	368.54
ENSBTAG00000006707	ACSL5	44.0184	431.01	238.67	305.76	248.93	298.05	404.57	277.72	293.74	281.63	181.43	246.44	282.57	232.9	262.33	226.54	190.87
ENSBTAG00000012116	HNF4A	44.0184	136.59	149.48	140.21	125.39	131.53	113.39	238	125.01	167.47	104.35	151.61	248.36	184.39	208.09	186.86	223.34
ENSBTAG00000004688	DHCR24	43.9591	175.68	134.92	263.55	100.71	131.8	112.03	144.36	103.06	87.42	179.97	157.28	136.49	185.25	218.63	180.97	162.79
ENSBTAG00000016296	GPD1	43.7589	173.41	157.72	158.54	242.17	242.08	349.98	200.1	138.91	114.81	174.4	276.17	180.21	229.04	164.2	141.07	172.28
ENSBTAG00000010606	PPP1R3B	43.4772	179.84	203	121.26	105.11	127.66	120.04	169.71	138.71	149.37	71	147.24	244.82	116.99	94.17	102.61	182.9
ENSBTAG00000025564	RPL36AL	43.1511	310.89	291.54	220.77	332.51	323.09	345.58	229.73	338.48	396.62	277.97	310.24	305.2	270.31	274.3	300.35	253.72
ENSBTAG00000008683	LDHA	42.8842	137.17	31.87	47.57	95.34	137.62	98.31	142.9	61.61	37.58	34.05	101.76	73.99	85.48	40.17	40.42	45.86
ENSBTAG00000012432	FDFT1	42.773	170.06	47.02	66.29	79.43	98.55	114.77	45.69	101.48	93.09	195.19	168.88	57.07	44.01	41.03	100.46	59.99
ENSBTAG00000023462	RPS6	42.6025	518.63	525.73	466.54	558.59	526.44	552.82	353.97	536.41	485.58	473.69	531.16	486.78	492.03	515.64	437.08	384.23
ENSBTAG00000000843	NDRG2	42.3653	349.49	245.95	266.97	327.8	328.02	398.34	354.16	245.88	236.34	234.37	349.91	245.81	285.32	229.05	260.89	241.63
ENSBTAG00000023411	INHCA	42.3579	266.06	247.41	441.25	275.89	259.79	265.86	254.99	348.4	288.53	298.77	307.15	354.71	403.95	336.27	294.26	280.89
ENSBTAG00000046019	SDHA	42.0317	162.24	218.78	221.87	196.3	259.39	224.39	267.05	155.03	236.58	191.09	210.28	221.02	243.58	253	257.1	275.25
ENSBTAG00000049496	LOC785540	41.9502	191.35	55.49	66.06	58.34	58.44	199.93	52.4	200.35	21.93	232.35	57.41	271.12	98.42	103.74	232.49	55.51
ENSBTAG00000017077	CTSV	41.9502	226.72	245.86	262.14	381.39	343.35	249.77	166.79	272.21	189.9	188.36	273.07	205.55	219.25	228.91	220.44	217.11
ENSBTAG00000052577	LOC781663	41.9279	85.2	63.2	88.78	63.6	54.35	69.78	89.37	127.65	102.69	75.46	127.79	128.24	136.49	121.95	117.79	126.34
ENSBTAG00000046588	DNAJB9	41.8538	145.36	63.84	55.29	112.77	163.53	97.86	167.63	118.79	165.28	117.55	87.86	93.83	71.52	39.1	127.98	90.92
ENSBTAG00000010830	LRP1	41.8093	127.11	105.77	173.76	64.68	84.41	110.95	314.94	131.04	138.56	104.96	131.03	100.71	180.55	156.68	224.19	207.81
ENSBTAG00000005498	SQLE	41.713	120.69	16.82	35.45	41.11	86.31	59.37	21.25	57.28	44.83	179.63	92.92	86.56	28.95	25.1	95.45	45.34
ENSBTAG00000016385	F10	41.6536	100.07	170.75	166.21	113.98	140.75	131.52	223.55	109.66	110.02	119.36	137.16	134.8	165.55	174.16	185.75	281.6
ENSBTAG00000006189	ACTG1	41.5499	122.75	81.28	80.83	62.39	82.53	120.64	94.99	126.17	157.73	153.51	98.77	151.04	129.64	80.51	129.37	144.6
ENSBTAG00000004303	SLC27A2	41.3571	153.68	101.53	180.04	189.25	161.05	132.84	118.16	157.32	64.77	125.22	185.29	100.75	128.94	168.32	124.97	106.59
ENSBTAG00000018423	DDX5	41.2385	145.29	151.1	85.1	129.15	182.54	195.53	139.66	179.32	201.55	249.73	129.41	176.21	118.97	90.34	176.12	148.8
ENSBTAG00000003871	CYP2B6	41.0606	97	139.9	79.22	4.36	91.79	75.86	50.24	96.56	42.26	5.63	8.61	93.39	95.95	6.04	7.18	61.26
ENSBTAG00000029851	MIR122	40.8308	233	119.84	36.97	164.44	45.13	46.2	119.54	70.95	101.33	48.81	90.32	154.46	65.27	108.33	85.68	100.98
ENSBTAG00000019494	RPL10A	40.7641	384.75	360.47	330.59	421.88	395.7	405.24	276.67	348.67	390.51	369.6	399.96	352.23	353.39	369.12	335.52	314.24
ENSBTAG00000019718	RPS15	40.6307	280.27	320.67	258.37	277.76	336.96	278.95	298.23	230.39	331.81	233.33	266.68	238.06	298.25	313.18	276.77	318.59
ENSBTAG00000005093	CES2	40.5565	277.87	289.69	344.25	317.39	276.05	361.37	262.68	307.38	205.8	320.65	286.45	283.41	239.31	209.28	451.39	306.12
ENSBTAG00000001842	GSTM3	40.5343	283.15	190.83	239.3	235.6	228.47	277.21	181.83	246.37	274.05	332.66	254.58	315.82	350.93	311.73	262.55	215.15
ENSBTAG00000045885	MIR3064	40.5046	115.67	61.03	70.58	89.83	67.04	157.91	117.05	179.29	80.32	131.68	92.24	80.31	72	45.64	153.23	44.63
ENSBTAG00000015241	EPHX2	40.4898	312.98	244.46	278.54	299.08	282.91	306.92	218.99	256.83	240.47	214.3	264.51	211.59	286.25	284.55	277.2	219.51
ENSBTAG00000008587	GSTT2	40.2304	58.41	56.13	153.18	97.93	132.52	65.88	147.29	62.73	38.98	63.92	85.28	80.33	90.43	117	96.69	136.33
ENSBTAG00000006599	INHBE	39.9412	112.35	59.74	35.99	58.32	94.01	85.86	226.82	41.96	86.08	11.64	94.04	42.6	41.3	25.42	25.42	60.35
ENSBTAG00000015989	RPS5	39.9412	316.18	420.79	386.73	391.78	485.42	394.66	438.51	254.65	393.93	293.51	372.25	306.28	388.17	418.8	414.39	488.66
ENSBTAG00000012589	HSPE1	39.704	220.36	218.9	212.66	253.71	319.83	249.97	207.3	275.65	260.21	252.01	246.73	284.31	213.87	239.6	210.93	209.39
ENSBTAG00000049291	LOC100296421	39.6299	34.31	42.69	50.19	21.38	15.59	49.21	12.81	57.37	99.64	13.6	49.83	148.87	123.48	76.21	77.27	57.94
ENSBTAG00000003228	RPL3	39.4891	379.85	377.6	326.72	408.24	411.44	382.61	297.32	341.16	444.27	407.49	394.29	370.89	395.52	395.47	348.97	340.87
ENSBTAG00000004258	EEF2	39.4742	497.57	548.26	548.39	547.98	494.73	556.87	534.32	504.86	416.24	422.61	598.22	395.32	501.92	510.35	536.81	524.51
ENSBTAG00000017441	RPL27	39.3853	480.96	538.92	425.15	507.75	532.62	505.71	398.23	491.36	507.2	459.48	509.41	476.8	507.56	529.93	450.8	415
ENSBTAG00000001658	AKR1D1	39.1851	541.44	423.46	354.25	395.48	391.41	445.39	271.9	408.74	427.37	468.23	449.61	442.45	425.73	425.09	396.75	379.57
ENSBTAG00000001575	CALM2	39.1332	282.61	282.15	218.75	275.69	288.67	297.51	220.53	229.36	311.1	217.51	251.78	259.37	264.07	244.23	239.94	250.22
ENSBTAG00000009713	ATP5MK	38.8738	215.95	200.95	162.76	254.94	298.82	221.97	182.2	193.43	261.93	260.32	255.46	291.43	218.62	240.45	243.21	222.89
ENSBTAG00000005296	RPL13A	38.8219	416.04	579.55	430.3	468.41	497.17	462.79	402.18	364.36	535.13	405.8	426.12	425.92	456.49	521.8	462.66	428.67
ENSBTAG00000014724	EIF4A2	38.7552	274.9	259.17	249.48	276.02	271.38	318.99	161.27	320.69	187.11	251.6	223.74	179.8	219.43	240.37	250.85	201.57
ENSBTAG00000023652	PROS1	38.7403	491.06	515.24	585.17	523.27	496.04	585.63	350.4	494.36	554.69	514.08	518.05	581.66	560.36	540.43	426.76	489.97
ENSBTAG00000054649	LOC768255	38.7255	87.43	9.48	62.06	51.41	34.94	5.22	5	7.48	41.58	8.5	42.59	68.4	75.48	35.28	32.69	29.75
ENSBTAG00000010389	STBD1	38.6588	222.99	200.99	140.42	163.12	178.8	224.93	157.47	200.97	153.12	161.07	192.8	171.62	168.74	140.65	202.51	134.13
ENSBTAG00000015131	SLC29A1	38.5847	329.4	306.64	308	280.69	270.21	343.92	493.17	298.67	224.41	220.74	277.35	250.61	281.09	317.85	398.96	310.87
ENSBTAG00000011931	CD63	38.2659	300.84	313.73	236.02	304.11	310.62	374.63	229.1	272.12	425.91	277.44	335.06	333.24	321.96	328.06	306.06	281.28
ENSBTAG00000012885	ACAT1	38.2511	370.15	305.03	335.84	382.63	377.6	386.22	218.75	323.9	257.22	322.85	321.94	329.86	305.28	318.19	288.16	230.48
ENSBTAG00000009535	RPS2	38.1844	391.01	417.91	375.58	358.01	444.24	419.87	450.29	381.68	421.32	296.59	359.74	299.96	388.28	416.2	398.67	436.58
ENSBTAG00000008109	TMEM97	38.0954	130.86	96.68	88.53	64.75	88.64	89.36	70.02	98.06	142.78	151.44	116.14	153.15	143.48	185.47	134.73	93.89
ENSBTAG00000013315	ATP5F1B	37.9842	340.68	345.56	307.4	428.22	486.42	392.14	343.04	309.57	378.68	406.44	373.02	423.3	366.6	374.49	358.76	366.82
ENSBTAG00000026181	UGT1A6	37.9694	273.8	255.16	250.15	218.77	215.57	309.23	148.53	207.36	96.97	220.74	253.1	207.88	242.29	204.04	191.07	199.44
ENSBTAG00000026181	UGT1A1	37.9694	273.8	255.16	250.15	218.77	215.57	309.23	148.53	207.36	96.97	220.74	253.1	207.88	242.29	204.04	191.07	199.44
ENSBTAG00000045886		37.7544	171.4	127.18	132.35	190.23	211.51	169.51	184.4	154.16	136.41	125.58	191.98	108.8	130.7	106.86	122.51	109.03
ENSBTAG00000014971	SEC61G	37.6951	123.51	76.39	65.67	195.88	203.69	157.91	118.24	104.8	315	131.61	131.01	137.98	98.87	85.22	133.32	111.75
ENSBTAG00000032304	ACY1	37.6655	136.59	167.49	157.97	117.97	153.73	166.42	157.61	120.76	181.99	173.93	144.21	204.66	198.86	195.02	214.23	225.78
ENSBTAG00000031797	MANF	37.6136	75.48	37.11	22.26	79.94	141.54	78.33	114.03	53.12	151.82	132.28	49.95	68.92	80.58	21.51	82.78	68.64
ENSBTAG00000000251	ALAD	37.5246	382.73	332.11	419.51	374.53	358.97	437.38	345.28	283.37	206.25	282.64	440.53	338.54	429.09	355.87	347.03	359.55
ENSBTAG00000052337	RPS29	37.3838	213.63	239.03	192.57	276.23	267.57	254.96	153.98	188.8	278.75	226.87	264.06	242.14	262.54	244.06	211.15	223.51
ENSBTAG00000012703	GLO1	37.3763	276.56	216.15	218.69	245.54	266.68	313.82	205.96	219.91	263.02	227.25	263.37	256.38	227.49	227.03	189.1	195.76
ENSBTAG00000004288	GSTA4	37.3541	100.59	95.93	82.46	115.96	48.53	69.93	16.49	163.67	29.07	40.82	76.14	203.4	112.82	110.05	80.63	139.28
ENSBTAG00000049306	MSRB1	37.1836	267.18	292.62	269	284.5	334.9	309.91	255.26	196.08	367.49	270.51	318.61	297.05	308.89	261.67	307.33	333.22
ENSBTAG00000004315	HDLBP	37.1688	88.6	66.19	76.61	84.34	134.88	112.76	238.55	79.02	168.76	84.74	109.14	92.02	115.74	111.73	143.46	131.35
ENSBTAG00000000123	HAO2	37.1169	240.27	208.81	185.85	182.8	200.25	193.45	121.83	229.35	161.38	205.33	170.64	246.96	261.47	232.62	276.87	206.57
ENSBTAG00000005403	ADI1	37.0947	189.69	149.3	195.44	157.66	210.02	199.94	238.14	135.36	139.65	157.58	141.3	164.23	198.07	164.01	213.85	165.74
ENSBTAG00000010801	CMBL	37.0872	158.57	207.68	177.86	119.74	133.08	173.17	85.07	209.16	163.84	205.5	210.79	255.03	263.79	323.96	192.06	165.22
ENSBTAG00000048780		36.8426	138.49	147.11	142.68	139.55	147.16	196.39	82.91	281.52	150.53	90.51	95.43	324.2	166.33	88.59	161.44	116.63
ENSBTAG00000018667	RCL1	36.7388	90.39	131.04	83.49	129.5	256.03	196.23	66.56	96.24	94.11	210.93	96.71	116.8	81.48	68.6	175.36	132.94
ENSBTAG00000038488	TMSB4X	36.6499	454	503.84	350.8	450.57	454	447.34	320.2	500.92	472.76	512.01	475.64	440.93	490.37	534.62	468.63	391.37
ENSBTAG00000001992	CYP51A1	36.4868	98.34	21.39	43.31	84.27	89.35	69.23	46.04	66.24	51.34	174.23	109.13	58.16	33.05	40.94	108.36	30.05
ENSBTAG00000025903	GLDC	36.4794	177.78	134.27	103.54	100.58	182.93	149.34	129.21	171.19	104.38	174.21	114.99	168.17	153.44	98.47	205.79	158.59
ENSBTAG00000040308	RPS13	36.4349	425.64	449.64	399.68	458.14	451.07	483.9	382.35	404.24	490.58	411.73	469.45	408.81	424.25	452.7	428.98	399.45
ENSBTAG00000020184	AQP8	36.2866	185.05	219.44	254.27	188.95	151.47	205.81	137.73	170.49	185.19	188.59	220.46	194.01	228.83	277	193.23	246.06
ENSBTAG00000052095	GAT	36.2125	127.93	70.94	123.04	113.89	87.39	132.81	65.14	88.09	70.65	57.43	110.44	73.25	108.65	120.04	54.58	59.93
ENSBTAG00000016024	MYL12A	36.2051	199.97	180.99	155.46	198.79	219.99	218.31	126.92	233.34	173.32	234.05	181.54	258.7	169.47	183.93	219.29	170.42
ENSBTAG00000021226	SAR1B	36.1754	193.48	136.27	114.67	166.82	183.71	206.91	152.35	169.3	194.25	128.43	165.22	155.53	133.58	117.99	155.28	126.86
ENSBTAG00000017196	PDIA3	36.1161	242.68	176.03	174.49	185.17	238.54	237.52	272.21	265.08	476.77	236.92	236.37	240.76	285.05	262.94	304.87	219.8
ENSBTAG00000019543	ELOB	36.1013	62.69	154.53	111.47	99.32	140.13	103.95	135.35	43.99	127.17	80.1	115.13	94.28	133.8	153.86	170.09	185.01
ENSBTAG00000004178	ACOX2	36.0791	259.13	270.18	318.67	250.55	298.23	319.71	265.67	234.26	167.19	194.29	290.44	172.37	254.86	241.1	282.93	248.5
ENSBTAG00000048122	CFD	36.0049	45.18	103.14	63.45	56.22	85.97	41.05	190.81	19.84	48.27	52.48	50.48	32.52	91.33	82.27	108.8	257.94
ENSBTAG00000009389	HNRNPH1	35.9753	128.75	79.01	71.8	115.82	83.42	158.42	114.36	153.84	75.27	135.27	108.49	91.73	76.42	73.6	109.3	67.68
ENSBTAG00000049209		35.8789	146.36	138.56	118.81	167.21	183.8	230.2	149.13	146.93	139.68	102.95	144.38	84.04	98.75	74.1	158.18	72
ENSBTAG00000006270	HSP90AA1	35.8715	160.28	124.48	109.16	143.95	211.55	136.35	128.42	215.16	145.63	227.94	188.72	187.32	189.38	137.06	155.66	141.02
ENSBTAG00000019625	EHHADH	35.8344	202.48	161.41	146.39	132.94	141.17	246.34	126.14	165.84	112.07	114.68	200.8	102.28	160.95	149.92	117.5	94.31
ENSBTAG00000013007	FAM210B	35.7974	143.04	186.75	207.28	197.22	157.38	162.5	122.1	167.03	90.99	97.75	154.27	90.45	141.19	165.26	117.69	126.92
ENSBTAG00000006937		35.7529	167.52	149.39	116.98	156.87	93.39	147.49	108.1	118.69	113.32	98.76	158.48	54.6	148.9	120.33	94.05	102.75
ENSBTAG00000026748	GULO	35.6417	273.4	271.91	288.51	177.76	225.32	221.54	235.86	205.09	245.78	238.61	272.01	244.78	291.19	318.37	300.83	259.88
ENSBTAG00000006609	ERRFI1	35.6046	58.47	101.72	138.45	84.44	98.69	111.66	113.88	123.19	90.42	173.93	85.93	140.15	143.07	118.41	184.69	96.88
ENSBTAG00000021999	CPT1A	35.2488	172.48	141.89	127.36	130.12	178.13	161.68	152.71	147.33	98.45	86.98	130.77	97.31	129.78	101.78	129.52	105.16
ENSBTAG00000011082	IGF1	35.2118	55.83	114.85	123.27	45.82	75.77	184.36	97.37	169.76	51	218.65	102.85	162.17	102.59	92.72	119.55	110.84
ENSBTAG00000007153	C1QA	35.1747	148.15	235.97	96.91	156.18	178.31	137.62	157.32	131.16	184.02	173.3	168.11	130.36	195.6	181.93	206.96	248.48
ENSBTAG00000052609	H4C2	34.9745	83.22	180.06	150.48	190.66	149.09	229.02	127.86	157.46	177.83	132.88	143.61	200.95	232.88	187.57	153.62	159.28
ENSBTAG00000052609	H4C19	34.9745	83.22	180.06	150.48	190.66	149.09	229.02	127.86	157.46	177.83	132.88	143.61	200.95	232.88	187.57	153.62	159.28
ENSBTAG00000052609	H4C8	34.9745	83.22	180.06	150.48	190.66	149.09	229.02	127.86	157.46	177.83	132.88	143.61	200.95	232.88	187.57	153.62	159.28
ENSBTAG00000052609	H4C11	34.9745	83.22	180.06	150.48	190.66	149.09	229.02	127.86	157.46	177.83	132.88	143.61	200.95	232.88	187.57	153.62	159.28
ENSBTAG00000052609	H4C13	34.9745	83.22	180.06	150.48	190.66	149.09	229.02	127.86	157.46	177.83	132.88	143.61	200.95	232.88	187.57	153.62	159.28
ENSBTAG00000052609	H4-16	34.9745	83.22	180.06	150.48	190.66	149.09	229.02	127.86	157.46	177.83	132.88	143.61	200.95	232.88	187.57	153.62	159.28
ENSBTAG00000052609	H4C1	34.9745	83.22	180.06	150.48	190.66	149.09	229.02	127.86	157.46	177.83	132.88	143.61	200.95	232.88	187.57	153.62	159.28
ENSBTAG00000052609	H4C3	34.9745	83.22	180.06	150.48	190.66	149.09	229.02	127.86	157.46	177.83	132.88	143.61	200.95	232.88	187.57	153.62	159.28
ENSBTAG00000052609	H4C6	34.9745	83.22	180.06	150.48	190.66	149.09	229.02	127.86	157.46	177.83	132.88	143.61	200.95	232.88	187.57	153.62	159.28
ENSBTAG00000052609	H4C7	34.9745	83.22	180.06	150.48	190.66	149.09	229.02	127.86	157.46	177.83	132.88	143.61	200.95	232.88	187.57	153.62	159.28
ENSBTAG00000052609	H4C12	34.9745	83.22	180.06	150.48	190.66	149.09	229.02	127.86	157.46	177.83	132.88	143.61	200.95	232.88	187.57	153.62	159.28
ENSBTAG00000048107	CANX	34.8633	220.83	125.76	111.73	167.19	206.76	193.06	251.71	216.69	306.48	184.43	169.79	214.22	180.58	138.6	198.18	167.87
ENSBTAG00000017745	IL6ST	34.7299	155.14	139.84	124.58	113.08	126.28	150.88	124.9	173.13	205.22	222.17	127.13	178.74	157.85	159.15	147.32	119.77
ENSBTAG00000007737	UBA52	34.5891	418.25	467.64	406.39	455.17	496.09	491.92	438.37	400.66	510.25	440.74	489.75	453.53	433.56	480.22	473.18	456.88
ENSBTAG00000054933		34.4927	169.28	238.37	246.19	211.11	212.6	244.22	200.12	145.49	225.32	167.4	193.68	215.52	243.15	252.69	251.04	230.73
ENSBTAG00000042837	LOC112444676	34.3593	411.67	387.3	294.69	352.97	315.35	289.16	313.76	273.83	320.58	339.45	294.89	335.22	324.41	336.83	244.07	253.81
ENSBTAG00000005419	AOC1	34.3	94.02	151.27	155.54	71.71	71.95	118.11	139.15	94.6	108.99	85.9	123.32	95.92	134.22	173.41	94.76	156.12
ENSBTAG00000015388	RPL18	34.1813	229.79	297.68	246.58	271.06	301.64	295.18	253.66	210.73	239.95	206.14	268.3	206.98	285.92	273.22	265.31	267.33
ENSBTAG00000016275	AMDHD1	34.1146	98.39	106.83	169.11	266.4	169.05	97.53	124.56	98.42	55.76	107.13	179.22	80.82	139.35	90.21	136.23	115.93
ENSBTAG00000012044	RPL13	34.1146	215.39	279.33	233.98	249.17	261.47	254.83	329.56	181.65	208.83	211.34	265.88	179.01	259.06	261.69	233.31	327.76
ENSBTAG00000000778	HSP90AB1	34.1072	287.88	231.04	215.67	277.05	344.18	251.09	241.39	363.84	239.99	332.03	255.81	268.86	232.48	198.22	274.18	205.24
ENSBTAG00000005191	RPN1	34.0998	76.09	77.7	81.43	74.99	107.58	98.05	135.49	71.65	211.91	76.99	124.12	102.64	120.64	127.42	109.8	96.82
ENSBTAG00000015598	RPS10	34.0108	372.23	444.16	407.55	406.22	459.27	376.95	396.27	332.56	393.42	394.32	390.94	447.49	443.1	466.61	415.93	415.04
ENSBTAG00000014831	PPP1R3C	33.9664	122.43	118.88	66.68	54.85	66.61	50.32	103.88	64.34	110.05	41.56	105.54	127.23	93.28	82.84	55.46	110.16
ENSBTAG00000011585	MST1	33.8848	137.52	161.36	179.97	147.45	170.54	170.19	216.99	109.88	218.03	155.59	182.69	186.22	183.73	209.73	210.66	192.48
ENSBTAG00000006491	AGL	33.7291	71.94	85.53	62.66	61.75	72.25	109.58	60.5	116.97	113.74	172.69	75.06	144.27	86.83	77.51	111.19	84.38
ENSBTAG00000001360	RPS12	33.6402	329.76	334.93	256.09	337.61	345.31	361.85	292.51	349.7	340.83	304.32	326.54	261.39	293.92	324.17	270.06	265.13
ENSBTAG00000002953	TXN	33.6031	243.32	217.59	154.68	208.66	234.16	245.55	152.75	239.3	386.28	255.92	219.77	282.56	284.27	268.65	226.49	210.59
ENSBTAG00000038461	LOC506828	33.5809	383.52	324.83	353.98	415.29	365.27	360.38	381.8	338.53	305.5	336.5	403.88	370.42	356.19	342.77	426.6	282.12
ENSBTAG00000000229	LOC784417	33.5438	140.58	112.27	108.42	119.37	102.39	238.65	105.18	136.25	59.91	63.17	140.56	80.93	82.41	103.5	81.02	98.95
ENSBTAG00000015853	SDHC	33.5142	111.3	133.66	140.58	107.77	105.48	147.47	108.07	136.51	126.36	235.41	140.7	209.9	162.77	152.21	172.63	163.72
ENSBTAG00000039991	UGT2B10	33.4993	75.95	55.13	3.42	38.41	20.61	125.74	28.81	45	33.73	6.53	69.88	0.96	26.33	0.46	1.34	24.7
ENSBTAG00000012801	UPP2	33.4104	46.69	84.08	64.13	60.6	39.01	36.55	26.67	54.04	36.31	64.38	38.7	101.28	65.55	87.58	70.91	93.61
ENSBTAG00000013461	RPL24	33.3882	465.49	468.24	404.12	486.02	492.18	490.47	310.97	424.4	461.29	459.41	432.6	475.24	445.61	450.72	432.49	378.57
ENSBTAG00000013579	SARAF	33.3363	165.15	174.9	157.39	152.04	194.26	212.03	167.98	173.54	311.8	198.39	222.4	204.23	227.52	218.51	195.87	175.24
ENSBTAG00000019770	APOA4	33.2621	57.85	38.74	38.43	100.54	170.38	129.75	281.31	22.79	9.13	8.14	44.03	4.43	9.84	3.55	23.56	8.98
ENSBTAG00000012586	HSPD1	33.2473	193.08	136.52	148.49	177.99	227	174.7	183.11	216.77	147.14	196.96	153.47	145.53	152.36	140.22	129.85	120.91
ENSBTAG00000015154	MCL1	33.0101	94.39	120.84	111.82	116.33	171.43	138.92	88.96	159.9	106.44	201.76	82.62	120.23	115.69	91.46	154.79	101.06
ENSBTAG00000005479	LIPC	32.9804	269.82	214.95	289.56	222.82	258.42	233.92	138.26	250.95	103.84	221.75	260.37	262.74	265.88	240.41	238.21	182.62
ENSBTAG00000003829	HPN	32.973	89.96	130.51	126.65	94.94	109.57	134.12	175.84	77.37	133.18	113.85	140.35	139.25	154.05	163.39	209.32	183.6
ENSBTAG00000040298	GSTT1	32.9434	121.6	142.3	174.24	152.23	122.44	124.09	80.58	76.06	73.56	99.84	157.63	110.25	189.4	144.28	138.97	125.45
ENSBTAG00000006883	EIF4B	32.9211	169.65	144.59	157.81	137.75	110.67	155.08	98.33	205.07	72.16	111.87	146.67	97.85	128.73	135.16	117.13	98.03
ENSBTAG00000009237	KDELR2	32.8692	142.06	87.26	95.82	162.69	186.95	187.89	157.51	116.32	213.55	110.71	145.13	129.4	133.69	113.51	124.3	108.04
ENSBTAG00000003882	EMC3	32.8618	194.66	163.24	159.35	189.84	216.2	208.07	168.62	166.11	238.06	189.27	197.25	254.59	218.54	212.95	183.37	172.7
ENSBTAG00000004333	COPA	32.721	106.57	60.31	60.21	125.13	127.27	145.83	114.32	88.45	121.89	69.27	90.3	72.98	65.98	61.36	76.61	60.61
ENSBTAG00000013855	ORMDL3	32.5357	127.79	115.65	110.62	104.92	91.61	152.72	98.24	108.53	125.17	92.62	148.81	135.15	151.72	146.06	152.02	151.18
ENSBTAG00000039630	TMED2	32.4838	176.39	146.29	125.48	204.69	224.47	220.72	199.56	177.28	390.98	160	203.32	189.02	181.31	157.01	178.17	158.65
ENSBTAG00000009757	RPSA	32.3948	193.57	216	214.13	226.36	252.86	241.74	175.2	196.36	223.72	195.83	241.68	239.43	231.87	243.45	208.7	193.42
ENSBTAG00000001592	INSIG1	32.3429	73.03	129.62	135.26	120.07	127.49	146.23	110.96	166.36	97.48	365.09	91.63	51	103.53	107.05	220.04	88.43
ENSBTAG00000046324	LOC100297676	32.291	138.82	105.39	106.18	116.19	93.69	134.42	102.06	171.3	159.75	171.96	159.41	154.74	126.48	164.46	150.93	137.12
ENSBTAG00000006690	ARCN1	32.2614	146.36	72.85	78.69	145.12	176.64	173.38	156.75	103.78	134.99	68.27	106.52	73.26	74.7	57.38	76.41	70.68
ENSBTAG00000011960	GOT1	32.2317	111.84	219.77	178.02	211.38	257.24	169.23	201.8	175.77	150.62	468.54	177.83	179.5	177.56	212.71	275.21	239.75
ENSBTAG00000014208	RPL35A	32.1798	395.78	383.2	327.92	374.75	408.6	421.99	281.18	394.19	383.68	358.21	364.5	354.6	395.68	409.13	356.33	293.73
ENSBTAG00000002282	EIF1	32.165	105.92	75.14	89.03	68.22	103.27	108.96	112.24	129.14	58.52	110.51	66.96	55.04	64.42	45.29	95.63	76.77
ENSBTAG00000001057	ARFGAP3	31.6387	151.6	122.99	109.19	143.51	159.74	154.07	142.08	134.63	139.17	91.47	140.58	108.48	106.46	89.99	101.71	93.76
ENSBTAG00000021875	SLC41A2	31.4015	150.14	137.51	103.42	116.37	185.55	147.23	98.77	142.7	171.45	158.73	132.15	201.13	133.9	113.52	178.19	129.59
ENSBTAG00000018451	PTMS	31.3866	93.98	91.58	103.55	77.14	91.04	103.19	187.25	96.17	111.22	113.74	142.74	123.43	147.13	142.65	142.53	142.05
ENSBTAG00000010799	MYL6	30.9567	284.67	265	215.39	300.95	304.63	328.52	238.65	316.11	359.54	287.18	282.79	322.1	288.35	314.95	306.43	264.2
ENSBTAG00000008931	CREG1	30.927	256.21	250.8	277.93	263.48	216.29	226.22	196.01	265.67	275.09	278.86	236.21	296.6	242.55	288.36	190.44	255.86
ENSBTAG00000026236	AZGP1	30.89	121.39	217.68	253.88	212.21	310.96	230.24	225.81	128.22	312.31	193.61	240.83	225.07	262.09	299.88	236.95	241.62
ENSBTAG00000009894	SERPINA10	30.8603	359.21	390.31	460.44	373.39	377.19	368.47	353.77	413.33	538.74	384.05	350.15	296.34	364.52	399.61	423.39	355.18
ENSBTAG00000015438	RRBP1	30.8381	111.95	83.01	89.73	96.86	92.22	125.42	251.2	127.93	162.98	116.83	151.13	125.63	124.07	111.12	139.96	156.54
ENSBTAG00000006487	RPS9	30.7343	119.59	189.18	147.1	149.93	178.88	164.18	202.22	107.63	172.92	152.55	171.02	144.42	177.1	186.05	199.58	213.49
ENSBTAG00000042256	LOC112447601	30.6083	195.93	162.83	130.83	118.68	123.97	127.91	203.32	170.33	116.28	133.56	113.87	164.63	127.09	161.13	155.16	108.48
ENSBTAG00000011866	PCBD1	30.4823	293.02	278.17	286.12	270.81	297.08	301.85	212.99	256.69	267.17	281.45	334.87	374.1	364.07	310.14	306.36	348.34
ENSBTAG00000030164	RPL38	30.3266	292.7	319.52	220.18	305.85	290.95	277.57	219.25	272.75	303.85	257.84	299.42	203.03	262.94	310.91	287.47	275.95
ENSBTAG00000020873	MAT2A	30.3118	184.13	94.78	92.86	113.21	130.03	142.98	149.11	126	85.45	73.57	99.04	65.18	77.88	52.8	89.84	73.18
ENSBTAG00000025496	SORD	30.245	220.38	199.19	236.21	175.29	200.78	191.05	118.53	170.45	148.65	209.64	225.16	191.25	262.2	227.11	219.32	203.96
ENSBTAG00000007622	CTSD	30.2302	60.35	96.31	92.72	53.54	85.6	67.24	137.37	50.41	83.65	64.65	85.78	74.51	109.66	105.43	116.34	126.43
ENSBTAG00000018509	ETNK2	30.1709	112.07	115.81	161.84	83.28	94.57	127.23	117.68	113.09	90.37	93.63	135.44	103.74	153.31	151.21	108.64	146.73
ENSBTAG00000012330	B2M	30.1116	333.66	426.5	307.82	352.3	366.07	366.2	228.81	280.21	352.41	348.03	331.09	326.12	390.31	339.18	361.76	316.78
ENSBTAG00000012330	LOC783680	30.1116	333.66	426.5	307.82	352.3	366.07	366.2	228.81	280.21	352.41	348.03	331.09	326.12	390.31	339.18	361.76	316.78
ENSBTAG00000011072	ADK	30.0671	229.76	219.17	190.49	190.65	195.69	244.46	135.14	254.18	265.16	268.9	265.12	294.51	255.52	270.3	263.46	223.45
ENSBTAG00000001325	UPB1	30.0301	84.62	116.24	84.8	86	59.82	113.37	179.27	76.07	94.38	91.88	132.89	106.82	53.35	134.41	134.92	189.74
ENSBTAG00000000575	TNC	29.8892	6.4	28.4	15.02	6.21	7.77	48.09	68.52	58.41	58.11	195.59	13.87	67.39	23.15	13.9	28.25	47.11
ENSBTAG00000003457	ATF5	29.8077	96.19	31.99	41.78	41.99	61.65	84.24	135.65	44.28	29.38	45.59	78.54	65.85	82.02	81.85	96.69	64.23
ENSBTAG00000052956		29.741	318.14	250.17	316.51	258.6	240.6	279.14	242.16	313.52	324.43	197.9	257	252.45	311.31	276.58	255.44	221.43
ENSBTAG00000005653	ABCB4	29.6817	180.1	115.31	131.02	154.04	146.18	190.52	136.03	123.67	125.76	85.95	175.79	106.14	128.05	104.56	101.99	108.94
ENSBTAG00000017605	AK2	29.6223	226.12	167.25	132.16	148.15	208.23	210	187.4	174.83	273.91	192.73	187.79	251	196.56	169.71	167.98	185.49
ENSBTAG00000003994	IGFBP3	29.5408	111.04	93.85	78.86	60.25	69.94	140.33	139.61	182.06	90.54	118.55	90.41	87.16	113.2	88.66	107.65	68.96
ENSBTAG00000023384	CBR1	29.4667	166.78	132.91	151.13	132.59	93.91	137.37	90.52	113.43	132.69	114.41	154.16	147.57	210.2	283.57	132.01	163.29
ENSBTAG00000006702	EIF3E	29.4593	170.09	170.75	145.32	174.57	151.77	170.69	101.03	178.26	105.22	147.86	162.05	130.35	134.71	149.77	140.71	123.04
ENSBTAG00000045203	LOC112447934	29.4444	197.02	154.73	141.41	119.52	154.53	168.59	220.2	170.94	128.91	120.75	149.96	131.22	104.12	153.13	212.55	156.54
ENSBTAG00000001928	PDIA6	29.311	133.29	114.09	116.08	108.31	144.37	140.98	155.25	128.66	314.38	149.48	146.03	164.57	206.53	196.65	176.15	125.03
ENSBTAG00000009287	EBP	29.2888	149.57	111.83	119.31	110.45	120.75	141.81	81.08	122.45	139.78	184.43	165.06	169.75	130.87	168.91	165.27	126.66
ENSBTAG00000026327	RPL8	29.2739	170.91	241.14	199.57	223.39	252.83	220.65	208.16	153.05	230.8	201.65	204.57	197.49	248.98	258.83	222.79	220.25
ENSBTAG00000011839	HMGCS1	29.2295	152.36	18.1	46.58	48.33	62.11	55.29	20.14	67.48	28.98	242.15	108.41	70.74	31.31	36.37	109.45	33.42
ENSBTAG00000009526	TMEM59	29.2146	285.73	320.11	298.73	353.77	354.78	335.1	208.27	238.79	310.71	286.88	308.64	325.14	312.78	293.76	280.63	258.78
ENSBTAG00000005865	MAPK6	29.1776	130.93	106.09	99.63	105.79	155.3	163.54	87.93	163.66	122.85	168.67	76.53	121.08	108.96	82.93	121	91.57
ENSBTAG00000021695	GLYCTK	29.1034	61.84	71.84	75.16	85.93	81.61	86.48	107.09	32.47	34.95	18.08	79.41	28.51	59.92	49.02	45.58	53.37
ENSBTAG00000043546	ND6	29.0293	230.79	114.19	108.67	117.1	105.55	135.03	503.98	232.67	108.39	109.56	108.85	88.05	79.18	85.31	81.36	127.21
ENSBTAG00000004063	SERPINA5	29.0145	288.31	314.25	288.36	278.94	274.54	266.36	224.96	263.98	266.08	271.17	244.48	304.94	325.15	263.93	225.11	234.41
ENSBTAG00000026502	CYP2D14	28.9626	62.21	110.75	101.8	70.07	91.28	77.94	143.05	49.88	64.72	62.76	96.33	60.92	92	82.58	99.98	139.92
ENSBTAG00000032656	CPN2	28.9181	83.52	77.43	112.94	71.42	91.11	89.78	190.61	82.54	112.53	94.1	114.96	95.45	122.53	127.86	147.84	136.8
ENSBTAG00000003196	PAPSS2	28.7624	87.86	67.14	67.93	95.79	206.29	85.3	129.82	108	98.5	111.39	86.01	69.42	69.6	57.52	117.78	59.65
ENSBTAG00000007172	GOT2	28.7328	264.63	180.72	234.56	228.53	227.97	224.26	193.4	248.42	215.79	192.65	210.07	219.96	286.02	278.17	177.98	218.47
ENSBTAG00000042757	LOC112448166	28.7105	118.85	104.98	98.54	78.33	78.2	118.43	43.76	112.54	75.71	165.13	123.36	146.1	124.05	162.19	137.27	104.93
ENSBTAG00000011419	HSPA9	28.5401	193.96	171.11	140.78	188.68	221.73	200.88	165.15	214.58	203.99	211.13	183.79	223.64	166.93	167.04	168.17	164.2
ENSBTAG00000020512	GJB1	28.4807	119.02	157.66	151.14	140.67	142.65	147.99	164.37	101.9	183.42	135.05	148.72	173.47	181.52	203.51	191.95	220.41
ENSBTAG00000018043	LCAT	28.3621	366	326.67	375.31	309.71	313.36	382.55	327.71	297.65	281.87	239.35	317.98	271	355.88	311.77	294.55	292.32
ENSBTAG00000018339	ATP5MC1	28.1842	78.2	91.43	74.01	111.74	155	98.85	78.72	63.11	135.42	103.75	97.82	148.34	121.71	112.42	101.92	121.98
ENSBTAG00000001036	HIBADH	28.1472	183.74	175.7	193.06	166.86	172.67	155.09	112.86	169.35	146.45	202.89	165.68	211.93	230.01	245.53	208.08	181.45
ENSBTAG00000008091	SELENBP1	28.1397	159.29	171.73	186.72	131.05	132.51	216.21	135.62	130.44	69.55	152.71	187.26	107.15	177.1	144.6	127.81	151.61
ENSBTAG00000037651	S100A2	28.1101	9.19	62.06	38.51	67.95	27.05	52.67	58.49	56.44	455.57	75.88	22.53	107.39	16.47	51.04	25.46	71.15
ENSBTAG00000025161	AGPAT2	28.0656	79.48	114.02	77.82	71.46	136.2	109.32	128.97	59.43	55.06	44.35	102.48	95.33	83.17	72.26	106.79	119.09
ENSBTAG00000017531	FETUB	28.0582	89.22	109.99	75.82	56.2	100.99	120.86	60.52	53.13	52.88	82.96	88.33	124.97	84.8	97.2	76.94	126.62
ENSBTAG00000024909	H3-3B	27.9396	179.4	207.62	174.93	259.15	275.25	271.23	159.52	199.42	192.73	248.23	166.12	187.16	183.54	157.84	208.78	171.09
ENSBTAG00000017852	ALDH9A1	27.8581	395.59	296.94	315.04	317.59	280.6	346.16	295.59	330.9	253.02	351.02	287.16	240.07	314	295.87	319.79	319.88
ENSBTAG00000018322	SEC24A	27.8506	87.52	44.6	41.14	69.45	93.51	90.7	102.48	77.11	61.49	39.42	66.16	32.45	34.63	22.11	48.12	37.41
ENSBTAG00000008540	SLC22A1	27.821	153.88	149.86	158.17	129.99	147.41	157.79	191.46	131.79	125.34	125.34	147.44	134.42	194.58	173.37	165.15	198.37
ENSBTAG00000018628	RPL29	27.8136	203.24	287.2	230.23	270.62	275.63	261.14	281.49	216.89	241.84	236.13	272.57	253.21	253.44	286.51	269.34	306.55
ENSBTAG00000003109	ITM2B	27.7987	368.69	365.19	394.81	314.01	325.81	376.41	312.57	439.94	275.98	338.89	350.47	337.14	342.89	331.54	334.07	324.52
ENSBTAG00000014105	SRPRA	27.7765	101.53	50.15	65.11	126.54	81.45	71.69	140.92	87.1	88.8	70.68	67.75	95.83	90.67	64.54	116.11	110.64
ENSBTAG00000013066	IGF2	27.5615	134.57	115.47	145.03	62.64	94.99	122.7	264.9	124.25	139.98	129.24	152.65	123.03	180.17	175.22	217.44	257.17
ENSBTAG00000003523	LOC540544	27.5245	82.38	108.33	105.44	61.08	59.05	82.61	34.43	99.56	68.31	92	76.79	189.4	175.51	130.45	87.68	70.44
ENSBTAG00000013960	PSAT1	27.48	129.04	127.2	144.96	75.69	71.18	142.03	43.13	147.88	60.38	120.24	145.43	135.8	168.97	180.31	98.63	114.13
ENSBTAG00000010242	LAMP1	27.4429	133.21	177.09	168.96	131.67	165.19	157.55	244.5	149.99	155.57	157.25	187.5	164.11	187.01	193.65	214.4	243.74
ENSBTAG00000009231	NSDHL	27.4133	122.32	59.97	78.08	65.99	91.09	86.45	44.9	81.93	70.02	153.69	109.73	111.32	106.93	108.82	115.55	92.98
ENSBTAG00000022514	CD5L	27.354	248.11	300.86	180.08	238.52	273.89	240	218.07	265.48	240.75	296.79	260.48	168.1	236.99	255.03	314.72	299.96
ENSBTAG00000000913	UQCR10	27.3317	119.3	132.85	138.05	146.36	190.29	140.13	131.34	110.22	162.87	125.39	157.8	184.59	159.36	174.77	169.72	155.74
ENSBTAG00000001105	ANXA4	27.2724	331.71	360.24	355.43	345.19	343.03	387.7	253.7	338.32	297.18	338.87	344.4	390.37	426.38	383.43	307.13	323.45
ENSBTAG00000007332	ATP5MG	27.265	294.05	308.79	241.66	317.6	358.59	319.98	222.1	272.95	345.96	319.97	308.61	358.91	317.12	330.83	308.52	261.18
ENSBTAG00000012896	METTL7B	27.2428	138.13	87.54	116.13	61.48	79.38	92.71	135.12	142.82	101.53	94.76	92.1	100.46	134.21	94.22	179.43	128.95
ENSBTAG00000009479	UQCRQ	27.1909	118.91	172.56	127.61	148.84	178.99	159.79	161.68	138.73	187.46	148.72	154.18	222.9	176.69	201.97	178.33	219.48
ENSBTAG00000002827	ACAT2	27.1835	137.62	93.62	112.33	91.57	90.3	121.7	59.48	140.67	98.9	185.84	136.94	170.06	137.38	149	143.56	117.53
ENSBTAG00000014069	PDK4	27.1464	22.99	53.5	81	61.96	69.15	119.53	26.82	73.35	19.62	20.81	39.76	16.09	55.08	40.66	34.21	28.31
ENSBTAG00000005718	PLIN2	27.0945	55.17	36.75	13.08	39.88	79.58	120.52	76.05	31.17	42.03	25.18	48.92	14.16	21.57	11.72	17.21	12.07
ENSBTAG00000007203	STT3A	27.05	122.71	78.09	76.36	136.95	134.82	143.57	116.75	109.31	210.53	92.26	137.4	126.44	112.66	110.46	98.98	98.33
ENSBTAG00000011640	PLPP3	27.0426	56.41	76.75	87.6	86.8	93.28	106.2	40.2	96.21	47.23	119.59	59.57	77.91	87.27	104.35	109.19	44.65
ENSBTAG00000053301	LOC112446125	27.013	150.06	97.31	101.38	89.34	83.4	121.8	125.9	189.79	85.66	117.41	104.36	105.52	77.49	105.92	142.52	130.35
ENSBTAG00000053301	LOC112446128	27.013	150.06	97.31	101.38	89.34	83.4	121.8	125.9	189.79	85.66	117.41	104.36	105.52	77.49	105.92	142.52	130.35
ENSBTAG00000053301	LOC112446130	27.013	150.06	97.31	101.38	89.34	83.4	121.8	125.9	189.79	85.66	117.41	104.36	105.52	77.49	105.92	142.52	130.35
ENSBTAG00000002110	DMGDH	26.9907	123.31	97.35	136.47	141.91	167.84	146.12	90.33	121.39	87.86	104.51	119.58	73.47	120.89	97.86	103.48	88.98
ENSBTAG00000052909	C8G	26.9314	50.33	95.85	94.54	65.6	79.87	83.12	211.93	36.34	59.52	55.45	76.75	56.33	81.27	73.91	135.54	185.4
ENSBTAG00000008977	TOMM6	26.8573	131.51	126.4	120.74	166.49	171.78	172.79	132.34	143.43	166.88	142.34	170.51	176.23	123.14	127.52	153.23	130.27
ENSBTAG00000000132	EIF4A1	26.8499	102.06	86.29	58.93	117.68	181	120.64	112.39	103.29	129.83	174.35	88.99	140.77	70.13	60.21	108.21	92.64
ENSBTAG00000011027	PTGR1	26.7758	352.78	264.19	282.46	246.34	253.89	298.96	172.34	262.74	175.31	265.32	292.99	250.95	408.46	308.96	254.25	249.62
ENSBTAG00000049833	RPL39	26.7609	281.59	309.14	250.7	280.98	296.05	291.13	198.32	297.5	270.53	257.57	288.78	222.21	287.28	301.17	222.05	210.54
ENSBTAG00000036028	BEX2	26.7461	68.24	116.09	80.28	80.83	84.34	104.32	41.11	71	54.96	126.43	120.16	109.95	119.74	94.81	90.86	80.46
ENSBTAG00000050080		26.709	74.39	84.36	100.75	116.05	77	120.39	59.34	115.98	105.04	71.39	89.84	126.81	130.75	127.11	92.77	111.62
ENSBTAG00000017363	SAT1	26.6423	190.49	182.41	138.9	172.79	125.85	170.1	115.21	206.7	137.21	149.5	185.44	165.79	176.14	167.78	169.16	134.06
ENSBTAG00000006561	RASGEF1B	26.6275	50.54	50.36	99.08	62.89	64.39	101.52	47.47	83.39	61.25	118.18	78.87	39.31	84.29	60.94	97.16	33.57
ENSBTAG00000002706	GSTZ1	26.5978	173.92	184.45	171.18	188.9	207.06	183.45	160.79	147.85	162.42	206.64	191.59	195.47	215	217.77	216.28	234.16
ENSBTAG00000000070	F13B	26.583	205.35	203.83	197.18	188.23	163.97	236.71	149.89	216.33	222.84	180.47	208.6	249.49	203.93	199.04	168.2	175.06
ENSBTAG00000002783	PCYOX1	26.583	129.27	123.73	168.96	113.07	104.59	128.72	79.13	144.91	109.05	111.24	125.45	153.34	148.55	160.73	136.54	102.96
ENSBTAG00000022032	CHCHD10	26.5756	115.08	145.57	142.56	113.22	150.46	155.73	203.77	119.88	102.83	111.1	139.33	128.56	135.09	137.88	162.19	185.39
ENSBTAG00000002526	BDH2	26.5385	57.57	75.31	28.35	31.17	24.78	115.93	20.23	29.22	66.36	52.83	55.33	37.9	76.56	30.63	54.18	44.77
ENSBTAG00000001553	HNRNPA1	26.4644	142.91	114.21	91.34	146.55	115.39	146.75	97	159.05	147.37	184.92	144.28	147.36	107.12	123.35	136.33	114.42
ENSBTAG00000001553	LOC100848353	26.4644	142.91	114.21	91.34	146.55	115.39	146.75	97	159.05	147.37	184.92	144.28	147.36	107.12	123.35	136.33	114.42
ENSBTAG00000008124	GK	26.4422	72.95	27.13	21.43	44.03	99.43	86.52	91.29	52.61	31.81	36	33.59	12.89	15.15	10.64	25.24	14.58
ENSBTAG00000018283	ACAA1	26.4273	212.33	258.31	234.65	227.9	234.96	260.49	251.14	158.79	157.62	161.7	223.84	142.48	203.76	217.21	236.16	230.72
ENSBTAG00000007116	ARRDC3	26.3013	138.85	63.54	31.73	82.23	70.51	42.23	46.75	71.29	98.22	30.06	78.99	65.64	50.87	37.26	36.46	64.39
ENSBTAG00000039861	OAS1Y	26.205	99.1	97.87	103.6	88.03	213.88	102.35	83.35	128.8	152.6	164.31	47.46	144.1	104.03	123.38	89.14	104.58
ENSBTAG00000014122	FOXRED1	26.1753	124.9	173.3	182.41	154.95	194.37	179.42	170.33	112.93	220.59	191.28	242.5	200.59	196	222.68	214.08	168.05
ENSBTAG00000016277	MTARC2	26.1457	414.08	427.33	479.51	456.19	383.33	440.91	283.59	442.19	304.21	432.26	453.4	441.93	428.97	430.02	409.64	361.31
ENSBTAG00000005726	HNRNPA2B1	26.1086	117.94	75.3	72.94	75.4	59.9	110.13	109.14	139.45	100.07	125.28	94.24	99.27	86.93	88.01	110.79	73.83
ENSBTAG00000005754	PPM1K	25.99	73.36	79.08	94.78	103.42	52.95	55.88	68.04	72.41	83.71	50.65	54.83	61.34	96.01	97.76	79.12	45.47
ENSBTAG00000017042	HAMP	25.8343	82.53	77.57	62.49	23.03	74.53	52.64	222.09	50.54	78.69	113.35	43.41	35.46	63.88	43.14	105.28	53.87
ENSBTAG00000021195	A1CF	25.6712	161.7	104.65	117.73	83.97	92.05	149.23	117.92	179.78	124.88	136.92	102.29	133.92	120.9	101.51	136.5	99.91
ENSBTAG00000018548	INTS7	25.6564	90.39	65.3	115.66	51.1	54.51	93.82	53.43	90.34	106.06	112.3	88.16	136.54	113.2	103.9	90.63	106.76
ENSBTAG00000006447	ACSM3	25.5452	249.79	156.33	186.51	120.54	132.08	180.16	100.76	205.79	154.43	170.77	167.91	164.3	198.74	175.55	142.1	163.83
ENSBTAG00000000836	KRT8	25.5155	29.69	48.49	53.1	42.02	54.78	40.81	100.31	45.68	84.22	59.17	59.65	76.44	95.82	88.56	77.27	74.87
ENSBTAG00000016481	CALU	25.4266	106.05	58.98	59.61	122.71	148.2	113.79	136.45	79.24	133.47	61.89	91.51	67.61	73.65	62.49	72.79	57.63
ENSBTAG00000000140	EPHX1	25.3895	257.76	235.01	249.06	220.34	261.75	268.86	207.67	227.26	163.84	235.4	252.6	225.83	302.14	238.28	249.4	264.32
ENSBTAG00000020308	EIF4G2	25.3895	211.54	147.19	160.53	139.5	176.74	181.44	194.48	221.4	170.86	173.16	145.49	164.38	156.68	122.7	170.57	133.5
ENSBTAG00000017992	CD164	25.3673	236.41	215.36	199.48	227.84	274.67	263.36	211.22	216.83	307.22	249.71	209.95	253.9	237.7	228.3	232.41	215.27
ENSBTAG00000004680	SLC13A5	25.2857	53.2	29.52	74.57	81.32	83.63	49.75	133.96	91.16	80.45	57.69	54.22	22.4	42.02	56.11	73.34	52.61
ENSBTAG00000003950	PROC	25.2561	217.56	228.52	248.7	243.19	228.98	269.11	225.13	168.68	247.45	229.05	277.67	227.59	247.24	253.71	262.59	271.19
ENSBTAG00000039208	ATP5F1E	25.219	216.32	226.19	177.6	207.01	237.38	237.55	166.64	227.4	243.1	203.84	225.38	241.83	225.53	258.69	198.23	205.81
ENSBTAG00000011969	HSPB1	25.1968	45.09	53.97	46.15	41.64	58.43	44.05	164.86	46.3	68.14	43.89	64.7	70.24	94.31	84.14	80.99	137.14
ENSBTAG00000050563		25.1894	110.23	137.65	52	1.25	59.62	128.35	93.59	57.73	43.84	1.18	75.54	47.43	56.63	44.28	39.45	73.43
ENSBTAG00000020661	ABCA1	25.1523	49.52	38.2	48.8	27.38	26.87	36.94	30.38	54.49	90.29	86.28	52.04	83.71	74.49	76.46	51.73	43.04
ENSBTAG00000014272	MMUT	25.1152	164.08	134	154.89	180.1	128.98	161.42	104.57	165.08	134.63	127.74	151.46	127.54	153.08	162.36	122.67	109.08
ENSBTAG00000005868	HEBP1	25.0634	150.98	171.52	159.45	170.03	124.7	180.46	110.95	137.93	196.41	171.44	140.57	115.85	169.47	154.94	140.01	176.95
ENSBTAG00000002457	SEC61B	25.0634	84.57	72.51	65.62	109.7	138.9	111.72	97.57	69.87	237.95	75.02	113.39	116.07	101.64	97.41	128.81	118.38
ENSBTAG00000015831	RPL18A	25.0411	197.33	245.21	221.5	197.05	268.23	242.25	260.62	172	257.91	202.3	228.47	207.07	242.5	257.58	253.45	252.07
ENSBTAG00000010085	SLC7A2	25.0337	53.01	74.56	99.71	90.26	82.12	51.96	84.67	140.03	77.56	223.36	65.94	81.99	79.21	111.86	166.19	102.92
ENSBTAG00000012628	SLC1A2	25.004	74.87	80.37	41.14	56.39	123.96	89.2	70.13	93.86	49.75	71.28	45.26	58.62	34.39	20.66	52.96	38.34
ENSBTAG00000038896	RPS26	24.9522	200.94	151.66	167.61	203.04	190.81	175.64	115.52	191.72	199.56	177.46	196.97	141.12	177.57	188.7	172.29	117.73
ENSBTAG00000013477	GCHFR	24.9373	65.68	104	110.27	102.75	148.56	105.1	137	58.21	81.85	77.57	105.27	74.28	85.83	105.95	119.47	117.99
ENSBTAG00000009501	KLKB1	24.8929	135.7	105.76	175.04	141.81	122.24	155.82	75.14	181.02	92.57	141.57	177.06	145.13	103.06	146.82	130.26	145.92
ENSBTAG00000005725	IDO2	24.8929	49.11	20.42	22.74	29.16	46.21	32.58	24.37	27.69	49.62	56.49	51.67	22.97	50.44	59.62	82.26	77.44
ENSBTAG00000000897	IQGAP2	24.8854	264.21	236.8	275.69	230.64	250.99	252.44	234.08	284.38	202.81	217.81	273.95	219.44	260.23	239.94	258.71	198.31
ENSBTAG00000001839	OCIAD2	24.7372	61.22	80.2	70.43	42.92	66.32	95.45	53.81	85.86	76.46	99.57	150.43	109.13	99.69	102.96	76.11	108.34
ENSBTAG00000015596	SLCO2B1	24.6482	98.32	100.06	123.97	84.33	103.49	118.22	151.82	90.7	79.51	62.76	135.14	84.02	136.08	95.92	101.54	109.53
ENSBTAG00000009641	MTHFD1	24.626	214.87	172.3	174.99	192.44	154.29	183.44	153.48	174.44	131.24	205.52	190.2	197.71	178.68	224.09	222.72	211.71
ENSBTAG00000001368	LGALS3BP	24.6037	70.38	56.99	67.88	49.5	64.81	80.44	120.6	54.96	99.17	59.92	74.76	98.87	102.54	97.19	69.51	101.86
ENSBTAG00000017714	C4BPB	24.5667	76.05	65.76	86.33	91.69	56.65	110.42	58.96	98.1	57.4	111.93	100.92	64.01	64.96	66.87	88.93	90.84
ENSBTAG00000016708	CLTC	24.5444	165.91	121.04	114.36	141.17	165.01	165.61	147.02	161.66	181.33	136.19	129.1	148.59	130.39	116.64	136.61	123.63
ENSBTAG00000000550	ATP5F1D	24.5296	47.39	78.89	63.87	55.19	96.67	54.45	111.3	32.73	70.73	54.48	57.55	71.29	92.42	85.45	93.81	157.32
ENSBTAG00000026886	ATP5MJ	24.411	115.07	120.27	106.68	135.65	163.93	150.01	112.85	105.85	133.56	116.41	133.6	145.65	145.68	154.7	117.08	144.68
ENSBTAG00000013489	CYP27A1	24.3814	188.16	156.78	184.73	170.84	161.02	191.16	123.11	163.04	151.19	177.29	206.29	161.02	186.34	195.93	209.79	190.77
ENSBTAG00000013717	PRAP1	24.3295	24.58	86.97	39.13	61.14	47.81	34.03	58.43	1.77	41.44	24.11	2.11	50.51	45.31	152.79	57.47	1.56
ENSBTAG00000002549	PTMA	24.2776	284.09	263.16	222.41	302.97	288.92	309.32	326.85	284.81	282.66	253.96	299.08	271.1	287.49	315.36	303.85	320.6
ENSBTAG00000019156	CCT2	24.2034	137.66	133.05	97.87	128.61	182.66	141.62	111.81	146.72	149.76	170.66	114.07	168.09	119.03	86.95	126.77	127.08
ENSBTAG00000043329	LOC112442094	24.1293	153.82	130.09	111.32	90.59	83.19	103.06	193	98	78.77	100.7	92.58	66.61	63.56	87.79	143.46	77.94
ENSBTAG00000038116		24.0552	126.83	78.68	101.82	85.26	102.87	122.77	117.59	108.47	66.3	77.44	85.81	69.37	84.19	67.29	97.07	75.54
ENSBTAG00000012065	DNAJC3	23.9885	152.42	99.76	102.43	120.06	169.08	143.2	172.33	127.88	242.44	133.21	125.8	140.75	155.68	121.6	149.63	119.63
ENSBTAG00000011883	ARL1	23.9736	99.71	60.75	61.85	105.8	120.89	123.06	89.48	90.13	100.74	62	90.77	60.36	63.97	50.17	63.55	59.75
ENSBTAG00000016896	HERPUD1	23.9069	74.05	69.04	50.78	89.57	115.24	113.82	76.17	97.09	75.39	140.71	57.53	52.41	83.25	42.9	85.06	61.78
ENSBTAG00000054195	GPX1	23.8921	57.33	82.21	81.06	55.55	66.36	51.4	96.27	51.92	101.37	58.04	62.54	59.05	89.56	94.03	80.11	100.13
ENSBTAG00000047789		23.8921	12.03	49.92	38.19	17.21	37.8	17.22	124.44	8.9	57.53	24.47	31.43	38.88	45.59	41	56.7	124.2
ENSBTAG00000026885	ABCB11	23.8773	118.65	130.73	113.63	101.85	134.35	148.24	63.97	119.79	130.94	137.22	146.69	152.2	154.17	136.3	157.98	168.24
ENSBTAG00000003718	HACL1	23.8328	191.42	101.9	128.32	156.99	134.25	205.92	121.78	150.1	101.47	123.91	159.95	114.82	119.59	117.26	107.57	105.97
ENSBTAG00000055051	RNF125	23.7587	50.15	66.22	49.17	32.44	66.27	62.86	36.14	62.07	34.55	176.26	33.36	50.29	67.23	24.98	110.62	22.33
ENSBTAG00000018823	GRN	23.7142	53.79	67.32	85.78	37.92	57.53	57.52	174.81	54.83	57.68	68.44	89.13	68.45	100.68	99.13	111.68	129.43
ENSBTAG00000011100	CTSC	23.6845	85.83	95.68	83.38	51.82	62.04	60.33	47.57	125.84	145.45	75.75	102.67	145.39	79.49	98.49	75.25	94.79
ENSBTAG00000003236	LOC517475	23.6326	91.14	97.18	57.61	66.13	45.86	88.92	69.95	89.17	99.9	65.43	62.46	118.56	94.34	61.15	114.89	67.94
ENSBTAG00000005408	CLK1	23.5956	89.98	69.49	86.72	100.8	72.26	103.29	57.8	124.27	54.9	86	73.56	62.89	54.08	47.59	72.27	41.86
ENSBTAG00000013930	ATP5F1C	23.5808	125.37	105.35	89.1	152.47	147.44	143.81	87.28	132.48	126.67	111.58	127.67	163.05	110.66	122.45	95.94	113
ENSBTAG00000032051	SULT1C4	23.5214	87.6	86.91	64.82	55.31	46.55	75.99	123.72	102.84	51.61	36.36	58.9	21.69	43.07	29.06	38.83	39.95
ENSBTAG00000037738	SLC17A4	23.477	83.73	90.49	94.35	75.84	65.17	111.45	63.21	101.88	141.09	117.6	143.7	115.17	117.14	126.02	111.31	113.98
ENSBTAG00000015557	LOC528040	23.4696	152.43	129.75	115.36	91.51	83.18	139.67	180.43	172.32	134.81	157.63	132.59	166.02	145.3	125.97	167.12	142.28
ENSBTAG00000049970		23.4696	120.58	61.32	84.51	47.47	52.3	107.62	83.96	131.82	52.77	70.04	67.38	47.93	68.06	59.9	74.55	49.02
ENSBTAG00000000640	SELENOS	23.3806	83.57	52.03	41.23	82.96	104.67	95.18	97.21	66.69	104.18	67.68	72.62	66.16	49.73	37.67	67.72	60.98
ENSBTAG00000016542	LAMB3	23.3584	44.65	46.56	51.82	46.88	82.39	100.31	209.29	19.78	51.01	47.82	81.06	25.59	41.73	45.95	76.15	79.89
ENSBTAG00000052508	SEM1	23.2916	137.83	112.67	93.25	111.15	104.98	136.64	85.67	152.25	162.17	129.44	129.68	160.72	125.8	146.65	125.76	115.7
ENSBTAG00000009839	GSTK1	23.2842	171.85	204.86	202.42	188.65	185.96	199.67	142.31	175.64	174.1	154.31	202.07	184.37	209.86	203	173.12	164.4
ENSBTAG00000020363	GBA3	23.2546	248.27	173.3	82.1	187.37	156.47	182.12	128.9	179.75	198.26	166.89	168.22	194.71	223.58	205.6	190.85	152.03
ENSBTAG00000037917	SLC17A1	23.1879	85.14	37.22	60.32	17.23	44.69	40.48	31.06	61.37	36.95	68.5	44.9	47.22	80.64	101.05	98.12	60.9
ENSBTAG00000021455	CFL1	23.1286	134.85	126.16	111.43	136.06	153.58	141.26	176.49	157.35	180.88	140.48	136.08	174.29	165.07	163.44	157.19	154.18
ENSBTAG00000016516	CYB5R3	23.0915	109.01	120.38	128.1	82.4	113.1	128.01	150.32	109.6	95.41	110.09	133.64	123.9	155.06	154.65	134.62	141.24
ENSBTAG00000010579	ACADL	23.0841	110.59	96.72	75.22	87.51	119.62	150.66	69.39	108.41	72.54	86.98	83.29	64.84	114.95	69.74	82.84	65.02
ENSBTAG00000015164	SLC27A5	23.047	63.61	78.88	94.12	59.15	76.53	75.98	161.61	51.44	64.3	71.36	92.38	67.17	107.78	106.4	121.74	153.53
ENSBTAG00000020795	RPS21	23.0396	161.18	190.96	161.47	181.41	207.11	188.97	156.6	142.42	207.46	154.36	173.72	156.39	186.3	199.99	180.01	163.13
ENSBTAG00000001521	UQCRB	22.9877	93.03	82.68	69.29	112.81	138.9	93.38	81.59	97.03	129.9	116.19	95.69	165.92	97.41	89.97	112.64	115.96
ENSBTAG00000011934	PCK2	22.9803	121.7	144.32	140.38	137.64	141.39	146.4	192.45	129.89	129.83	134.87	155.92	162.62	211.16	166.72	168.84	163.19
ENSBTAG00000019253	RPL36A	22.921	157.03	177.56	127.04	167.2	148.35	174.1	118.97	192.64	121.44	159.74	156.23	170.83	141.15	155.23	137.38	139.91
ENSBTAG00000000191	SLC25A20	22.921	117.72	85.22	69.8	99.79	110.99	146.13	103.77	75.14	105.08	57.53	95.71	89.35	93.53	73.49	76.82	63.53
ENSBTAG00000030335	ALDH4A1	22.8172	39.38	75.77	65	45.17	70.84	47.97	139.49	33.91	63.25	48.83	57.35	64.28	79.61	83.48	66.52	109.45
ENSBTAG00000050344	LOC112443632	22.7505	103.46	266.54	220.79	221.93	192.88	201.26	221.36	136.05	214.38	194.4	185.95	231.85	220.84	197.31	264.76	208.02
ENSBTAG00000020894	LAPTM4A	22.6764	144.6	167.05	143.39	177.38	179.65	179.89	119.68	145.11	189.81	150.44	166.43	181.03	176.57	166.21	150.44	148.2
ENSBTAG00000006795	GCSH	22.6245	116.1	103.42	155.69	139.58	135.7	122.71	94.58	135.54	70.78	121.08	141.5	128.44	150.89	154.9	106.98	110.98
ENSBTAG00000017368	YBX1	22.6022	385.93	372.12	387.81	356.45	407.69	409.43	358.81	447.6	429.38	396.87	410.26	392.33	407.01	449.58	385.17	354.97
ENSBTAG00000013919	BOLA-DRB3	22.5059	108.86	114.51	71.88	94.33	71.28	92.36	66.38	132	123.16	105.23	87.46	95.06	117.82	124.54	142.28	103.91
ENSBTAG00000003737	SLC51B	22.4688	30.76	47.5	50.33	21.3	28.25	43.71	20.01	29.59	61.07	44.64	43.24	69.56	48.26	65.62	51.02	82.23
ENSBTAG00000009284	GLS2	22.4466	78.58	116.65	155.35	109.49	114.25	77.63	110.94	124.45	67.98	127.99	94.92	100.15	101.58	143.81	139.02	127.48
ENSBTAG00000000639	APRT	22.4317	38.44	51.64	40.01	40.83	50.36	52.42	64.19	29.76	87.99	57.09	62.27	82.5	67.26	75.43	74.19	81.48
ENSBTAG00000048781		22.4243	77.55	92.42	69.6	93.4	98.42	80.58	72.31	73.72	29.53	53.41	110.8	49.85	69.25	62.17	101.19	80.16
ENSBTAG00000021263	CYP4V2	22.4021	142.76	130.63	206.3	144.95	141.23	145.19	106.44	178.96	125.74	128.03	198.12	124.06	164.39	177.56	132.89	136.39
ENSBTAG00000008528	SLC25A1	22.3428	89.7	74.34	88.17	89.47	105.91	92.26	158.02	55.11	62.07	80.63	107.74	85.1	88.28	104.68	104.63	135.45
ENSBTAG00000015191	ABCC6	22.328	58.11	51.89	85.09	50.43	54.97	66.28	173.94	51.77	73.76	67.93	72.03	67.36	91.96	71.82	117.34	86.15
ENSBTAG00000020968	MPC2	22.3131	100.13	118.93	99.8	95.95	126.6	113.87	74.56	80.47	130.31	108.93	114.07	145.02	134.58	137.41	115.96	119.02
ENSBTAG00000006607	CCNG1	22.2835	110.49	142.08	131.87	125.67	111.92	126.61	76.48	115.01	91.2	90.32	111.34	91.35	112.74	110.88	98.64	88.55
ENSBTAG00000015182	STARD10	22.239	74.8	82.46	64.54	50.11	70.94	70.85	54.6	70.53	98.74	66.38	76.08	109.48	114.91	94.54	113.76	131.3
ENSBTAG00000017335	HGFAC	22.1723	38.15	69.37	67.59	41.63	67.82	47.09	134.88	23.72	61.37	47.52	54.59	51.53	75.17	73.88	85.73	135.07
ENSBTAG00000010498	SLC40A1	22.0685	143.41	132.67	128.51	105.21	108.5	96.16	171.76	108.53	94.38	75.05	140.93	126.45	108.34	113.13	92.88	106.66
ENSBTAG00000018800	RPS4X	21.9647	167.07	159.75	129.94	155.64	165.46	166.29	113.07	168.92	175.47	131.35	148.86	134.87	164.44	150.72	128.16	115.17
ENSBTAG00000020334	ENTPD5	21.9573	173.82	117.66	127.61	139.69	180.74	215.56	147.28	127.88	106.04	125.47	102.5	137.85	150.45	138	125.06	104.59
ENSBTAG00000018471	SSR3	21.9054	85.58	71.49	58.12	113.89	127.06	125.05	88.84	80.89	228.7	83.16	124.95	102.86	90.32	91.34	87.09	73.31
ENSBTAG00000007725	ARF1	21.8683	100.32	82.58	70.94	122.46	137.23	139.03	108.4	77.45	144.22	85.66	97.42	104.85	89.59	81.03	100.73	95.61
ENSBTAG00000002642	SLC17A2	21.8461	103.32	80.18	90.73	67.87	64.96	126.29	43.7	109.65	90.25	101.54	101.22	104.32	113.74	106.79	74.95	78.04
ENSBTAG00000009615	ANXA2	21.8165	76.19	55.23	24.8	60.48	31.22	35.65	58.03	76.23	122.28	47.37	85.27	53.33	49.72	117.11	43.48	46.12
ENSBTAG00000048761	UBE2D3	21.7423	194.95	172.9	142.15	183.75	230.04	205.82	179.57	200.63	215.68	200.56	180.87	204.56	175.58	158.71	185.65	171.23
ENSBTAG00000014226	RPL34	21.7275	165.5	178.3	150.91	188.49	172.44	189.87	116.75	155.95	158.18	148.58	177.89	143.67	174.92	173.48	139.79	130.89
ENSBTAG00000001394	TMED9	21.6979	125.36	106.14	98.34	143.45	158.6	173.27	142.05	100.7	276.28	120.1	149.43	153.74	148.52	134.9	137.37	124.79
ENSBTAG00000014809	ANXA6	21.6015	229.77	187.1	217.38	204.84	227.19	231.76	196.22	187.18	237.08	194.74	300.07	217.79	253.29	237.04	213.62	236.68
ENSBTAG00000008570	RPS14	21.4606	164.39	203.53	165.02	202.77	196.58	211.85	154.39	155.7	169.99	157.75	203.97	174.43	186.26	180.14	168.98	157.72
ENSBTAG00000010083	HADHB	21.4162	166.11	140.61	152.12	141.85	158.51	239.55	141.51	131.69	160.58	162.36	152.94	123.19	165.92	139.07	124.66	108.17
ENSBTAG00000033994	LOC112441909	21.4087	9.59	630.22	10.35	9.59	11.87	641.14	19.12	725.81	619.19	15.87	12.7	586.25	577.74	15.05	28.94	612.25
ENSBTAG00000022471	TTPA	21.342	160.29	204.84	192.04	174.27	160.65	178.37	110.87	190.65	163.25	137.05	175.84	189.18	209.73	201.09	188.46	169.88
ENSBTAG00000021102	GALM	21.3124	68.32	75.05	107.28	81.7	66.59	88.87	65.95	96.45	68.95	79.59	101.14	109.01	133.09	130.55	66.99	64.43
ENSBTAG00000012541	CHP2	21.3124	45.54	54.15	33.02	54.19	45.21	69.21	35.78	150.91	36.46	53.7	73.16	31.77	55.07	109.85	47.29	34.89
ENSBTAG00000039808	SERPINA6	21.2975	105.4	96.02	145.13	72.42	94.11	62.41	46.14	90.69	38.23	118.91	72.62	68.32	74.17	72.26	78.66	90.87
ENSBTAG00000008648	PRDX5	21.2753	119.47	148.15	135.42	130.68	150.48	147.56	129.4	104.53	226.9	124.88	172.94	150.28	164.92	189.89	133.87	124.14
ENSBTAG00000043317	LOC112448931	21.2679	43.53	26.03	34.86	35.78	17.86	67.94	74.31	76.72	45.22	91.46	34.47	34.11	64.21	14.63	54.17	54.72
ENSBTAG00000007946	PIPOX	21.2382	31.24	25.53	57.91	23.69	46.28	35.99	24.13	59.45	28.09	51.58	52.75	34.02	59.3	83.17	51.07	24.48
ENSBTAG00000010206	UAP1	21.2012	69.87	39.93	41.26	54.75	69.86	57.07	89.75	66.92	85.53	72.87	54.27	50.55	39.05	38.8	56.32	45.25
ENSBTAG00000017242	FADS6	21.1938	129.08	142.51	142.16	107.67	122.25	156.75	165.48	88.89	130.58	124.13	151.45	155.64	156.51	149.18	125.01	176.58
ENSBTAG00000030435	PNRC2	21.1419	225.57	214.75	204.93	189.53	205.84	209.81	167.22	249.87	204.8	217.16	190.97	238.37	193.26	169.13	228.78	191.28
ENSBTAG00000001893	TM4SF4	21.09	172.12	183.16	164.46	194.77	175.57	200.57	148.13	167.57	204.96	132.48	220.44	215.93	197.37	189.66	176.53	195.89
ENSBTAG00000011647	SLC25A15	21.0752	72.5	74.97	103.4	94.05	100.7	56.7	66.99	89.19	42.44	133.05	96.55	68.05	85.97	86.74	113.31	98.78
ENSBTAG00000011256	MYO1B	21.0677	168.38	147.44	155.62	150.92	139.96	147.21	134.38	192.87	151.78	181.16	156.77	195.35	185.07	187.82	190.57	154.41
ENSBTAG00000010798	SLC23A1	21.0159	81.3	45.04	49.94	35.59	43.59	59.62	46.49	73.16	68.55	88.41	79.98	84.49	82.96	89.69	60.79	70.55
ENSBTAG00000004937	SEC61A1	20.8898	41.73	36.13	39.3	43.6	58.39	49.95	120.65	39.34	133.85	38.63	67.63	48.28	62.31	56.87	77.82	81.58
ENSBTAG00000051726	SERPINA5	20.8824	36.41	75.08	64.25	50.8	59.84	42.18	71.69	22.79	45.49	41.15	40.84	47.68	71.94	64.77	69.32	78.94
ENSBTAG00000008034	LMAN2	20.8379	115.91	141.37	143.27	100.06	123.56	121.13	158.21	118.67	161.51	119.19	120.11	118.15	141.87	167.35	165.87	175.49
ENSBTAG00000039591	TMEM167A	20.7564	92.04	74	67.65	115.04	126.52	129.79	70.87	76.71	121.33	85.24	99.09	88.22	85.14	71.09	80.45	70.63
ENSBTAG00000004855	PRDX6	20.6971	174.64	169.86	209.57	190.2	170.71	196.57	166.12	282.35	137.28	218.67	176.41	226.73	176.74	188.13	223.3	180.36
ENSBTAG00000000011	TDH	20.6749	46.58	79.96	92.34	77.63	68.18	87.14	65.85	63.49	57.63	76.61	81.96	40.14	49.43	63.59	63.85	40.06
ENSBTAG00000007836	PPA1	20.6526	89.94	71.92	65.71	85.75	113.91	114.27	80.26	106.3	117.96	135.28	83.73	111.36	80.9	75.1	84.91	89.13
ENSBTAG00000006556	COPB1	20.6452	97.5	72.05	67.74	124.43	138.65	135.97	90.65	80.76	111.36	64.7	92.55	77.33	67.7	60.71	66.27	63.72
ENSBTAG00000008384	SLC25A47	20.6304	45.86	60.57	41.24	43.87	66.01	53.71	252.48	19.32	41.28	10.05	53.85	10.21	39.11	18.96	42.72	61.01
ENSBTAG00000023947	AVPI1	20.6156	41.78	74.4	63.75	60.15	73.69	46.93	87.96	45.29	76.97	67.34	57.98	83.67	76.75	89.78	93.09	125.67
ENSBTAG00000012899	IFNGR2	20.5562	255.66	206.84	220.79	232.22	220.46	316.21	184.83	225.23	209.42	220.71	259.76	225.82	265.73	301.5	208.87	215.94
ENSBTAG00000000212	NADK	20.5192	84.66	89.4	100.28	90.46	110.97	101.46	131.44	72.69	100.1	97.09	122.35	95.35	137.82	120.37	121.86	126.78
ENSBTAG00000002799	SLC39A5	20.4895	48.43	68.67	58.89	55.19	58.19	76.62	87.26	36.15	84.85	45.77	71.45	49.89	82.83	67.49	71.72	83.21
ENSBTAG00000019663	DECR1	20.4895	166.16	154.24	169.18	162.93	169.95	177.04	132.83	192.16	138.17	161.88	143.39	137.13	149.48	175.41	182.95	131.3
ENSBTAG00000030174	ACOX1	20.4747	278.07	168.03	177.71	194.34	181.41	256.93	165.05	193.34	121.44	170.77	192.67	156.69	181.81	169.98	154.82	172.77
ENSBTAG00000039337	LOC100295883	20.4302	163.27	151.38	170.28	158.87	161.39	182.98	142.01	142.94	152.3	146.53	183.96	174.09	201.19	238.76	178.88	161.63
ENSBTAG00000047206	H1-4	20.3858	42.96	58.97	47.18	43.51	31.47	49.05	63.53	31.08	72.76	31.41	36.34	43.89	65.2	73.78	47.74	68.77
ENSBTAG00000037778	CXCL3	20.3413	15.45	30.2	51.05	36.86	42.89	31.61	61.81	88.64	23.61	102.23	55.52	39.92	68.6	7.04	32.16	31.62
ENSBTAG00000017967	PTGES3	20.2968	128.11	96.15	107.58	89.35	117.12	108.61	130.83	152.56	99.08	128.36	93.5	91.34	97.4	83.85	120.88	107.09
ENSBTAG00000008077	SLC37A4	20.2746	84.05	89.29	94.3	94.64	116.95	110.43	88.05	80.42	83.58	117.92	91.75	137.43	119.85	109.15	124.79	104.81
ENSBTAG00000052646		20.2153	66.18	31.4	18.43	35.04	41.69	52.25	69.89	66.17	44.1	45.12	28.32	27.63	24.98	19.1	53.79	23.12
ENSBTAG00000053777	LOC787904	20.2078	108.63	105.52	129.72	144.96	116.23	127.85	90.93	96.3	71.26	101.13	96.63	79.19	82.79	79.14	106.47	87.71
ENSBTAG00000035030	TMED7	20.2004	194.91	155.16	142.06	182.83	220.37	214.4	179.56	197.4	269.63	164.57	183.18	195.45	178.27	157.25	182.77	177.06
ENSBTAG00000001246	ATP1A1	20.1634	204.73	183.69	181.84	169.38	220.5	185.24	185.07	207.53	181.77	214.57	184.83	200.29	192.36	197.22	168.09	159.7
ENSBTAG00000015000	VCP	20.1189	193.12	143.66	132.21	130.91	165.27	182.64	190.06	179.95	186.95	175.49	155.5	158.11	171.7	142	168.01	167.55
ENSBTAG00000006833	LMAN1	20.1115	214.42	131.28	179.59	189.83	181.94	224.5	172.96	210.2	240.73	161	225.71	191.36	188.31	170.16	179.67	175.08
ENSBTAG00000001794	RPL36	20.0744	224.1	269.42	255.92	248.74	276.23	268.36	215.01	212.38	253.18	219.17	271.17	245.51	265.41	304.76	275.88	269.86
ENSBTAG00000037509	LOC782061	20.0596	115.08	71.44	80.35	35.27	72.53	120.92	28.48	83.64	82.63	112.61	87.64	125.11	80.66	70.91	97.97	141.43
ENSBTAG00000019516	COMT	20.0448	67.4	64.58	80.84	61.2	78.88	93.77	203.45	59.94	69.3	48.33	84.48	52.75	97.11	68.37	89.33	92.29
ENSBTAG00000030302	EDF1	19.9558	129.2	157.41	149.05	163.18	215.62	158.99	192.11	100.86	157.65	112.63	166.84	133.31	161.29	164.1	175.97	195.07
ENSBTAG00000039121	PTP4A2	19.941	184.94	161.09	145.11	155.74	158.03	200.41	118.36	214.17	148.12	124.68	173.32	157.06	141.74	156.94	144.04	130.39
ENSBTAG00000022027	DDT	19.8594	109.88	111.31	122.89	129.18	135.72	107.66	142.24	71.72	93.49	109.43	111.79	118.43	139.79	134.45	150.43	204.22
ENSBTAG00000005349	RPL27A	19.7927	194.59	190.43	169.71	207.16	194.68	218.49	145.75	209.51	195.29	175.35	201.39	182.69	180.46	198.27	168.14	146.66
ENSBTAG00000004222	SAT2	19.7631	61.06	47.48	45.98	55.2	46.03	66.51	61.72	37.89	29.42	11.59	55.33	25.11	36.74	34.12	28.31	21.27
ENSBTAG00000038058	LOC518623	19.6593	51.05	37.17	133.85	66.84	70.49	47.16	16.82	42.65	15.09	48.89	47.03	33.75	62.27	122.65	60.3	36.22
ENSBTAG00000015094	VNN1	19.6296	74.43	125.47	54.88	168.29	127.21	123.53	55.27	62.73	25.05	59.03	47.95	39.61	82.2	65.65	52.99	60.88
ENSBTAG00000019933	MKNK1	19.6222	23.72	37.62	21.42	36.57	69.75	58.39	23.99	43.76	34.35	95.19	20.55	45.49	47.1	23.73	68.4	32.46
ENSBTAG00000011895	PANK3	19.6074	71.33	63.44	74.79	67.54	89.38	102.38	47.39	92.15	47.54	81.01	61.61	54.56	63.17	65.16	82.09	46.39
ENSBTAG00000011944	MTTP	19.5926	81.13	70.88	65.96	66.08	54.19	80.56	70.54	76.16	126.57	85.59	96.97	98.83	99.2	100.92	86.62	82.31
ENSBTAG00000040333	QDPR	19.5777	137.56	162.59	149.91	152.94	153.59	188.63	130.95	119.38	126.94	119.9	149.7	136.18	150.43	122.69	145.57	184.77
ENSBTAG00000055207	SCD	19.5184	21.48	32.61	21.07	7.93	13.75	9.7	14.94	21.88	8.33	94.89	8.7	121.72	44.17	162.63	95.74	36.14
ENSBTAG00000001212	SSR2	19.5184	162.52	148.68	145.94	175.01	170.78	196.15	131.63	166.13	287.88	133.73	208.22	168.32	172.56	172.52	168.25	143.51
ENSBTAG00000008774	UROC1	19.5036	36.64	50.17	65.41	36.56	35.37	42.49	105.09	43.57	32.44	41.91	59.53	33.22	86.41	63.8	90.64	82.74
ENSBTAG00000005002	GALE	19.4888	34.19	29.71	26.18	53.05	70.62	36.66	68.93	32.11	87.67	44.76	49.46	54.27	43.01	32.72	60.48	49.96
ENSBTAG00000011963	RPS19	19.4814	123.21	168.91	128.24	142.42	170.93	144.01	130.24	96.76	150.89	115.64	131.04	109.81	158.26	154.13	141.13	137.61
ENSBTAG00000001156	ST3GAL1	19.4517	96.28	78.41	88.66	58.26	67.44	83.06	110.3	74	112.66	59.91	118.79	100.24	99.59	87.28	88.3	128.53
ENSBTAG00000046358	PABPC1	19.4369	117.97	83.26	125.43	60.84	68.78	84.68	103.51	119.56	53.35	80.48	75.43	56.3	87.15	77.79	95	80
ENSBTAG00000038361	SERPINA11	19.4295	265.26	284.84	307.99	290.58	300.66	330.81	260.11	304.46	298.12	277.48	281.53	299.92	310.53	311.05	334.69	249.55
ENSBTAG00000023343	RPL28	19.4295	73.89	111.3	100.1	83.95	106.9	85.82	126.06	66.75	76.91	67.31	87.16	81.66	86.23	98.42	110.41	125.89
ENSBTAG00000021632	MSRA	19.4072	142.24	158.4	177.67	136.96	152.17	166.98	156.13	140.8	115.22	147.56	145.17	134.8	191.74	168.32	173.78	164.24
ENSBTAG00000015228	CD74	19.3331	106.62	100.26	101.41	69.65	73.04	91.01	188.84	123.04	84.5	97.59	87.27	73.66	81.6	100.43	116.96	103.62
ENSBTAG00000021131	HNRNPK	19.3331	204.04	190.07	183.78	212.58	230.65	231.59	177.11	205.35	226.83	212.01	197.48	231.02	202.12	190.99	203.1	175.52
ENSBTAG00000019077	DAD1	19.3035	82.65	73.3	65.06	103.22	115.2	119.6	79.2	77.18	181.41	84.24	107.1	100.05	87.71	92.5	92.13	73.58
ENSBTAG00000016265	DNAJA1	19.296	115.54	101.96	79.8	111.73	151.58	127.99	103.87	151.5	113.44	171.79	111	130.41	105.43	63.08	116.13	94.41
ENSBTAG00000007244	NID1	19.2738	118.49	97.32	111.77	59.33	74.35	113.89	167.65	118.73	106.43	78.27	113.57	83.25	125.47	94.88	124.46	103.54
ENSBTAG00000037377	ABHD14B	19.2664	85.08	98.32	111.65	81.7	87.16	91.6	110.55	100.84	96.08	103.91	99.47	124.26	128.63	132.32	127.04	127.37
ENSBTAG00000006346	DAP	19.259	59.58	62.15	65.78	59.03	76.54	75.17	72.35	63.58	113.73	68.67	95.73	95.38	87.88	84.63	101.44	91.51
ENSBTAG00000024493	DHRS3	19.2516	101.81	113.11	96.55	75.1	97.05	106.46	150.56	90.13	119.39	74.44	105.51	138.53	131.42	120.55	129.72	115.52
ENSBTAG00000054612	LOC112446131	19.2441	18.94	25.98	41.55	37.52	19.62	53.44	24.84	57.29	16.94	50.46	9.86	25.49	1.6	23.01	11.56	7.3
ENSBTAG00000015249	B4GALT1	19.2441	59.61	40.34	35.31	38.1	70.45	64.52	125.31	56.11	69.26	58.41	49.5	34.52	37.31	21	51.87	44.75
ENSBTAG00000005810		19.2367	123.3	80.55	96.36	88.71	83.77	154.48	64.32	98.96	113.83	93.91	117.08	90.89	121.63	127.44	85.04	85.91
ENSBTAG00000012540	LOC112441481	19.2293	63.72	33.7	24.79	19.28	11.46	55.04	45.59	40.26	31.28	19.65	59.58	22.81	48.28	42.45	23.55	19.22
ENSBTAG00000002049	HADH	19.2145	241.77	189.25	243.8	241.74	234.27	236.95	168.68	194.86	137	231.85	249.27	218	246.52	227.8	223.66	192.31
ENSBTAG00000047947		19.1997	19.38	36.59	22.03	29.06	30.72	23.42	18.96	27.01	927.87	19.12	7175.63	36.66	44.99	57.5	134.5	1336.91
ENSBTAG00000015582	HMOX1	19.1255	42.27	77.37	55.9	41.23	95.97	41.75	66.59	50.42	56.25	79.5	69.82	44.02	80.04	56.77	57.64	57.59
ENSBTAG00000003205	RPL35	19.0588	267.48	249.39	233.31	259.05	258.73	283.52	178.4	272.52	255.56	237.06	282.5	249.24	259.56	261.55	234.7	219.19
ENSBTAG00000017816	FXYD1	19.0588	220.96	196.65	221.05	200.98	204.66	251.8	163.67	210.47	195.34	194.1	242.98	223.02	254.69	230.74	207.15	202.14
ENSBTAG00000045235	LOC112444214	19.0514	59.49	40.89	23.81	47.66	34.37	55.17	126.08	55.3	29.65	60.22	48.71	30.04	33.79	26.7	65.64	45.17
ENSBTAG00000015032	CD14	19.044	62.49	72.96	75.59	31.14	37.49	43.72	71.49	49.48	68.59	41.03	55.5	55.04	72.19	68.19	51.42	82.46
ENSBTAG00000039657	H2AC6	19.0069	41.15	84.31	61.91	60.07	71.52	65.5	79.47	35.46	66.07	41.54	44.89	62.16	79.39	77.82	75.13	86.07
ENSBTAG00000020431	DERL2	18.9773	61.04	59.89	61.33	107.73	92.19	84.06	77.67	86	82.51	86.89	66.59	82.94	63.34	56.68	98.4	74.81
ENSBTAG00000025005	METTL7A	18.9328	99.06	113.25	112.81	114.85	130.02	134.37	66.83	124.6	116.79	92.74	142.41	106.64	129.06	102.03	94.69	112.48
ENSBTAG00000005127	PSMA7	18.8957	158.66	154.45	129.32	151.75	210.13	178.74	144.64	126.5	190.95	155.58	148.86	175.1	162.51	170.13	131.68	168.16
ENSBTAG00000012442	CTSB	18.8957	224.6	221.21	222.8	193.15	244.11	237.65	235.24	206.87	255.28	214.08	239.28	220.28	268.98	244.23	242.02	238.31
ENSBTAG00000005069	TM7SF2	18.8883	46.29	54	63.15	36.74	43.09	44.52	53.14	37.12	37.39	67.33	68.57	57.45	73.55	82.58	89.31	90.95
ENSBTAG00000004379	ETHE1	18.8661	95.3	86.47	91.92	118.49	122.65	102.12	129.89	76.87	140.63	103.54	96.97	113.19	115.13	117.21	114.47	127.57
ENSBTAG00000020547	BCAP31	18.8587	116.44	173.11	158.02	125.34	157.86	177.33	101.59	132.58	121.83	124.45	157.44	150.04	140.73	151.66	155.13	145.19
ENSBTAG00000021421	SSR4	18.7697	146.6	157.7	131.02	157.46	181.83	185.26	130.66	141.08	258.06	168.72	161.75	180.98	161.62	168.09	158.96	148.66
ENSBTAG00000003282	SLCO1A2	18.7697	92.88	100.12	88.38	90.46	70.71	68.72	51.16	111.09	48.81	78.53	88.42	63.1	76.24	75.27	76.65	62.32
ENSBTAG00000003786	GCGR	18.7623	59.57	53.46	73.56	55.95	65.12	63.23	96.16	48.11	72	50.24	78.1	55.86	84.72	90.35	83.85	76.01
ENSBTAG00000020905	RPL11	18.7549	146.8	143.7	120.62	135.7	134.28	148.18	113.58	153.36	150.95	123.66	132.89	129.22	133.26	146.04	114.7	108.77
ENSBTAG00000046888		18.7475	51.01	75.72	61.25	87.8	90.4	59.44	82.59	40.83	59.16	80.1	65.11	81.57	89.29	77.17	217.37	103.67
ENSBTAG00000044837	LOC112442833	18.7401	46.08	108.83	85.66	89.48	84.63	78.39	114.38	47.64	64.63	81.35	73.64	55.52	98.92	103.97	86.86	86.04
ENSBTAG00000037559	CYP2C18	18.7327	77.22	109.19	111.26	122.67	121.27	114.47	69.41	147.24	59.05	146.46	127.9	187.31	77.74	121.32	109.67	102.63
ENSBTAG00000051053	LOC112443631	18.7178	251.04	247.42	204.43	199.3	196.11	205.13	232.38	188.43	197.65	213.68	181	265.28	223.84	200.25	267.47	196.29
ENSBTAG00000017404	SEC14L2	18.7178	218.71	209.24	199.26	205.6	210.84	224.1	286.51	172.28	224.51	174.86	231.32	204	240.52	216.51	193.28	252.41
ENSBTAG00000017043	CMKLR2	18.6808	59.04	46.69	64.34	50.46	27.82	47.72	23.98	54.18	25.13	41.68	55.42	17.98	64.5	71.7	50.55	28.79
ENSBTAG00000022731	SSR1	18.6733	94.81	71.63	70.76	94.84	106.2	111.83	104.66	84.44	159.18	76.25	97.36	90.61	85.39	77.33	88.16	73.11
ENSBTAG00000055082	COX6B1	18.6659	143.3	143.07	124.59	160.44	180.22	164.73	127.48	132.28	190.3	142.19	161.19	195.81	150	177.87	164.12	147.55
ENSBTAG00000009541	SUCLG2	18.6585	206.62	239.13	229.03	233.15	236.23	262.84	163.77	223.89	248.86	235.89	233.77	244.86	219.69	257.43	196.42	186.58
ENSBTAG00000046257	GIMAP4	18.6289	61.16	7.58	38.74	30.84	20.45	6.8	6.21	8.48	27.8	8.19	29.71	38.61	40.43	21.35	20.37	17.67
ENSBTAG00000020404	FTCD	18.5918	42.79	61.99	53.88	43.91	47.59	57.23	124.55	35.93	40.24	46.11	74.9	54.55	76.59	62.79	91.05	106.62
ENSBTAG00000011611	OSTC	18.577	101.25	95.72	87.03	111.16	139.12	130.52	96.57	99.38	284.96	96.94	134.1	108.64	108.71	110.69	128.24	94.84
ENSBTAG00000011105	SLC38A2	18.5696	35.32	47.33	36.29	45.08	58.62	66.34	30.11	56.63	43.94	72.19	29.51	46.61	32.76	31.28	57.44	21.32
ENSBTAG00000042417	LOC112446874	18.5251	195.58	164.8	136.83	105.75	132.12	132.44	127.72	209.08	139.22	158.59	136.39	173.57	135	127.29	177.98	120.94
ENSBTAG00000048246	DPP4	18.5251	128.2	121.75	114.65	118.37	139.29	145.58	85.31	127.85	103.21	104.86	122.99	100.53	102.81	94.3	118.79	100.49
ENSBTAG00000031358	DPYD	18.4806	190.09	175.32	200.25	267.44	230.4	183.69	152.06	195.03	175.39	158.22	184.36	146.16	191.73	213.9	197.48	162.93
ENSBTAG00000016282	EIF5	18.4732	177.11	184.87	139.92	144.15	188.72	221.04	123.56	181.92	191.62	256.7	172.93	197.85	193.38	158.57	180.61	207.14
ENSBTAG00000019998	HAGH	18.4658	130.57	148.85	144.29	138.88	146.84	150.76	132.75	117.3	150.89	156.89	159.55	167.98	166.38	163.79	180.22	182.17
ENSBTAG00000010336	TALDO1	18.4287	51.4	53.49	61.7	69.17	81.05	49.17	75.17	48.08	60.72	50.1	62.48	49.22	78.87	70.93	75.58	78.93
ENSBTAG00000047655	SERPINA7	18.4213	194.95	161.48	164.9	185.63	159.65	208.62	112.41	151.99	150.73	155.24	187.15	212.43	209.02	175.58	157.93	157.08
ENSBTAG00000005715	FUOM	18.4139	31.55	56.43	38.73	47.24	27.08	26.97	35.02	20.57	32.31	20.15	27.61	52.09	55.56	73.07	45.41	16.45
ENSBTAG00000011677		18.4065	31.22	57.17	48.71	48.17	30.47	41.43	46.36	24.09	66.56	29.34	33.78	35.52	57.75	84.16	48.84	60.35
ENSBTAG00000006898	EPRS1	18.3694	71.33	45.77	39.73	72.08	77.26	77.26	70.36	60.67	81.5	54.18	61.12	57.22	54.54	45.76	49.49	46.55
ENSBTAG00000027962		18.3472	43.57	38.65	15.9	68.37	62.1	17.8	28.23	14.2	76.88	24.58	43.47	27.03	25.09	53.2	19.2	43.95
ENSBTAG00000054696		18.3323	71.59	47.87	74.27	68.32	73.96	89.6	89.96	85.42	56.19	88.38	57.54	59.32	68.94	63.94	84.29	58.26
ENSBTAG00000008747	DCXR	18.3027	120.45	118.7	90.18	112.62	74.9	130.44	90.34	111.12	126	128.49	108.2	107.75	95.76	114.95	82.2	102.6
ENSBTAG00000014847	BBOX1	18.2656	87.64	105.23	81.66	71.19	85.18	123.64	63.86	104.91	80.27	88.66	109.38	92.74	109.85	116.66	103.01	92.37
ENSBTAG00000002944	ATP5MC3	18.2508	102.19	112.75	89.32	137.37	177.72	124.41	96.68	90.66	135.97	142.39	119.02	190.49	129.34	125.51	120.36	128.59
ENSBTAG00000010402	MYH9	18.2508	63.57	52.26	73.22	44.8	41.55	52.69	103.89	68.27	72.66	63.87	77.04	64.26	84.17	81.38	85.34	86.21
ENSBTAG00000012071	ASGR1	18.2137	180.45	219.81	212.09	193.98	195.39	238.64	160.56	167.31	183.84	187.01	205.99	179.42	194.1	225.34	190.46	181.45
ENSBTAG00000004075	IDI1	18.1841	106.53	43.29	61.43	56.34	64.64	72.41	35.45	77.5	43.95	109.29	77.55	73.71	66.3	80.87	106.84	55.32
ENSBTAG00000004915	PFN1	18.1248	146.29	153.41	111.48	152.54	172.72	156.76	208.91	139.79	187.06	146.44	160.42	160.85	172.11	166.66	150.38	205.25
ENSBTAG00000006756	MATR3	18.1174	111.92	96.27	87.59	125.99	127.38	123.05	93.65	116.84	109.55	121.38	96.45	107.16	89.37	89.8	96.13	85.44
ENSBTAG00000007952	MVP	18.0951	38.93	29.79	29.78	46.34	34.5	46.21	60.63	29.56	90.75	67.93	36.73	38.23	71.74	59.35	42.49	46.97
ENSBTAG00000002770	TCN2	18.0432	78.03	106.39	100.48	78.14	103.03	108.34	184.21	81.86	88.29	99.15	92.72	62.23	130.26	112.1	112.63	161.75
ENSBTAG00000013264	RPS24	18.021	447.19	435.4	408.92	443.84	422.88	479.34	364.58	533.3	438.87	441.56	443.63	432.93	379.38	441.22	391.4	329.72
ENSBTAG00000053925	LOC112442845	18.0136	1.67	13.61	1.43	0.77	0.38	4.13	16.55	24.03	27.43	27.03	28.93	53.75	0.92	12.23	21.5	17.54
ENSBTAG00000024381	MAN1A1	18.0062	90.22	71.94	89.03	69.79	62.77	78.69	69	85.26	90.67	63.08	81	59.11	92.74	97.62	63.26	66.89
ENSBTAG00000020116	JSP.1	17.9691	454.13	66.34	110.7	60.35	125.94	135.75	97.87	55.62	74	79.56	68.68	9.75	62.54	82.85	71.93	61.34
ENSBTAG00000020116	LOC100125916	17.9691	454.13	66.34	110.7	60.35	125.94	135.75	97.87	55.62	74	79.56	68.68	9.75	62.54	82.85	71.93	61.34
ENSBTAG00000020116	BOLA-N	17.9691	454.13	66.34	110.7	60.35	125.94	135.75	97.87	55.62	74	79.56	68.68	9.75	62.54	82.85	71.93	61.34
ENSBTAG00000011596	SRSF5	17.9691	81.01	58.53	38.87	48.59	32.82	74.87	52.32	76.58	45.45	64.49	68.13	59.75	42.7	62.55	61.18	42.74
ENSBTAG00000002939	FURIN	17.9617	40.04	54.16	59.84	40.26	67.41	49.74	117.94	45.97	51.44	64.09	65.07	56.6	77.26	73.97	111.5	107.36
ENSBTAG00000016174	NCL	17.9469	81.2	45.48	42.4	52.82	65.09	65.36	88.73	89.54	60.33	77.02	55.41	62.27	41.7	40.61	66.14	52.81
ENSBTAG00000007041	SERPINA3-8	17.9469	103.96	97.18	116.26	126.9	82.5	108.43	82.16	126.4	379.98	108.95	118.72	91.49	95.99	133.5	110.31	102.48
ENSBTAG00000002701	UGT3A2	17.9172	80.79	56.11	79.69	94.25	84.05	81.53	79.65	66.79	50.62	46.11	73.01	55.48	63	67.14	62.36	63.13
ENSBTAG00000021013	TUBB4A	17.9172	34.87	23.89	35.44	13.75	18.37	14.86	75.66	22.63	31.69	17.86	16.95	33.6	49.05	35.13	33.48	47.21
ENSBTAG00000006675	PCSK6	17.8876	93.32	95.61	115.04	75.55	84.9	100.12	135.95	81.88	82.92	67.63	102.83	78.86	104.46	88.08	117.26	121.79
ENSBTAG00000001792	MICOS13	17.8579	112.66	120.75	98.49	130.3	128.66	131.37	90.49	94.42	129.4	111.31	133.06	124.48	115.64	117.78	115.68	104.57
ENSBTAG00000001657	PICALM	17.806	177.05	139.6	149.59	152.68	149.9	184.38	142.77	173.86	128.99	129.36	148.76	113.94	118.71	122.63	129.85	110.73
ENSBTAG00000046768	IGFBP1	17.769	60.72	26.17	61.06	61.08	16.49	12.12	38.6	52.03	6.75	18.16	22.98	29.15	28.83	40.46	73.09	18.45
ENSBTAG00000018036	CNOT7	17.7541	81.56	67.58	54.92	73.37	85.69	79.35	70.93	81.12	57.83	49.42	66.17	56.72	44.11	41.81	58.13	48.41
ENSBTAG00000008509	SLC38A3	17.7467	65.4	89.07	114.36	77.94	83.33	69.96	137.43	73.75	68.1	81.13	87.66	71.45	82.02	106.99	113.84	105.99
ENSBTAG00000016685	FMO4	17.7319	81.88	70.91	49.72	74.54	90.86	99.47	50.62	94.1	58.54	63.63	61.52	56.91	50.17	31.68	74.32	52.17
ENSBTAG00000008184	CCT6A	17.7245	91.98	65.52	53.67	76.29	115.3	78.4	74.65	91.6	89.43	86.49	78.18	84.2	64.48	55.17	71.15	63.23
ENSBTAG00000014643	EEF1D	17.7171	47.02	91.1	66.52	76.59	81.82	77.58	90.99	53.02	64.65	51.72	88.76	53.68	60.92	70.22	64.89	65.14
ENSBTAG00000011569	AADAC	17.6874	307.94	252.59	317.29	250.98	189.44	257.63	191.28	326.92	167.02	245.15	269.01	277.19	260.47	260.32	265.53	251.66
ENSBTAG00000002478	AGMAT	17.6874	124.93	165.31	165.51	131.9	131.32	147.74	118.8	134.55	132.75	141.67	157.67	148.79	168.66	174.22	136.72	145.41
ENSBTAG00000003481	OTUD6B	17.68	60.29	46.58	40.75	58.46	93.92	67.54	52.44	79.44	47.05	122.53	40.43	83.11	43.69	32.31	60.42	46.39
ENSBTAG00000009104	SERP1	17.6652	112.75	64.26	62.39	120.99	158.17	110.32	201.08	98.11	249.28	97.16	112.68	104.26	76.4	54.48	110.72	106.49
ENSBTAG00000015316	NPM1	17.6429	126.9	114.18	101.84	113.46	131.84	124.65	86.8	152.67	99.34	122.26	107.03	114.45	89.12	98.46	104.24	93.59
ENSBTAG00000001041	LOC100138645	17.6207	78.74	55.41	126.71	55.97	87.25	75.18	92.96	61.8	72.83	64.54	65.61	62.75	87.35	82.04	103.28	82.91
ENSBTAG00000010234	DHRS1	17.6207	75.48	51.71	52.36	80.04	87.82	103.33	95.16	57.23	80.86	44.93	73.66	53.99	56.41	46.99	69.11	55.57
ENSBTAG00000051352	SURF4	17.5614	86.17	68.2	75.37	77.99	99.7	101.39	155.9	61.76	131.66	63.5	109.78	83.39	98.84	82.32	95.29	101.68
ENSBTAG00000015591	SQSTM1	17.4576	145.47	124.74	104.8	109.56	121.43	136.25	123.88	127.07	109.73	121.76	123.27	152.74	138.72	136.64	150.83	157.22
ENSBTAG00000014843	COPB2	17.428	74.19	47.76	47.18	90.05	85.45	100.89	73.33	61.46	85.1	46.23	69.26	53.23	47.61	45.75	49.14	43.26
ENSBTAG00000010357	ST6GAL1	17.4057	86.41	46.02	49.24	51.02	49.83	70.57	108.53	68.71	148.86	58.19	76.35	73.84	74.36	81.67	62.4	65.51
ENSBTAG00000047865	LOC100849023	17.4057	103.32	79.04	67.22	99	92.91	99.23	63.59	87.22	78.3	89.69	77.39	73.33	63.96	72.85	90.7	59.29
ENSBTAG00000010284	ETNPPL	17.4057	29.67	39.05	53.15	41.39	39.35	56.17	23.41	37.75	35.86	81.82	37.1	23.42	55.53	57.94	32.54	54.81
ENSBTAG00000018694	ACSS3	17.3909	137.88	119.23	114.42	114.98	128.3	114.08	86.89	125.4	137.89	98.89	101.49	127.59	151.52	136.69	122.3	93.54
ENSBTAG00000011721	MED13	17.3242	44.09	39.64	37.89	46.5	55.38	63.67	45.39	59.66	29.65	55.13	30.71	28.55	33.36	24.99	45.95	26.71
ENSBTAG00000003162	CRYZ	17.2352	129.53	112.19	129.96	97.69	101.85	124.35	63.85	109.59	126.6	115.59	134.76	132.84	139.85	147.43	100.28	114.13
ENSBTAG00000038375	STOM	17.1759	140.86	155.96	162.3	143.83	153.01	143.89	114.54	119.75	101.13	138.18	144.59	99.7	140.71	143.43	129.84	123.72
ENSBTAG00000010867	LONP2	17.1611	110.15	107.96	109.29	97.5	94.93	122.64	69.74	98.79	87	72.55	119.64	90.87	124.17	133.98	89.96	83.68
ENSBTAG00000012377	ECHDC3	17.1314	125.34	105.55	102.17	89.38	92.49	98.14	116.36	93.29	92.1	93.19	114.94	88.27	121.32	105.53	130.5	128.06
ENSBTAG00000030333	AOC3	17.1314	131.94	90.14	116.81	78.33	107.41	114.25	106.1	99.26	99.6	103.31	130.33	116.47	146.24	107.72	130	126
ENSBTAG00000008314	SDHB	17.124	107.9	118.58	121.19	135.46	141.68	141.45	109.57	113.21	128.82	103.35	145.7	139.8	131.3	156.01	118.29	138.94
ENSBTAG00000003708	SEC23A	17.1166	71.74	51.61	50.66	83.04	90.7	88.77	69.54	58.68	85.85	46.45	70.65	51.81	56.97	50.18	51.66	44.71
ENSBTAG00000012694	UHMK1	17.0573	128.42	106.65	93.34	89.37	94.35	111.19	125.45	114.11	141.62	99.11	102.53	92.83	119.27	112.88	89.76	87.66
ENSBTAG00000042649	LOC112441711	17.0499	117.34	105.91	105.85	88.89	96.06	115.27	214.44	160.17	98.95	87.4	81.3	96.8	70.7	108.62	82.12	85.62
ENSBTAG00000009837	ANKS4B	17.0499	60.67	83.67	53.56	76.37	95.81	101.02	60.57	79.88	75.91	89.67	64.91	70.39	68.31	54.08	75.11	53.77
ENSBTAG00000011954	SEC11C	17.0054	97.06	104.43	89.46	98.14	107.99	137.99	94.32	113.69	219.97	94.15	127.81	124.55	110.15	119.33	113.4	99.35
ENSBTAG00000046248	ARPC1B	16.9906	27.53	43.03	52.7	38.27	46.32	29.78	58.46	27.33	40.94	29.72	39.62	34.69	47.34	56.4	54.73	56.08
ENSBTAG00000016007	ADH5	16.9165	145.37	157.53	144.98	134.96	113.43	149.39	96.17	119.89	160.75	157.78	146.26	202.72	197.19	198.26	144.34	150.39
ENSBTAG00000000505	KYAT3	16.8868	22.94	22.5	7.45	19.98	20.88	55.02	7.94	10.72	8	21.41	30.95	33.5	43.88	24.2	7.77	38.43
ENSBTAG00000003619	SEC24D	16.872	55.36	11.47	18.16	33.68	45.6	39	84.51	29	64.25	16.24	39.44	19.83	20.64	13.52	22.61	24.01
ENSBTAG00000005694	TMED10	16.8646	158.8	114.13	129.81	143.92	153.6	164.06	136.05	146.52	219.93	119.09	164.71	147.18	156.58	140.85	162.55	139.98
ENSBTAG00000047801	CRELD2	16.8572	19.79	17.53	8.99	28.07	65.95	27.92	124.49	14.04	51.02	36.74	14.66	23.83	22.57	7.44	37.4	45.06
ENSBTAG00000014549	GNL3	16.8497	32.15	18.97	15.56	31.91	47.5	47.9	29.83	44.93	36	56.27	27.72	30.66	17.58	10.86	27.26	18.79
ENSBTAG00000036101	KYAT1	16.8349	25.74	8.64	41.32	9.92	28.61	13.41	6.04	13.41	15.96	16.28	49.03	27.89	38.54	45.42	9.39	53.55
ENSBTAG00000009984	SGPL1	16.8201	121.93	88.14	55.22	77.08	99.77	91.48	128.78	111.41	106.47	96.68	82.06	87.83	68.67	50.15	88.08	89.98
ENSBTAG00000013926	FCGRT	16.7979	87.31	100.07	92.97	109.97	122.93	124.52	123.11	67.5	90.72	75.23	102.51	94.02	113.2	95.17	92.04	111.38
ENSBTAG00000003152	IFI27	16.7608	27.5	45.2	93.27	52.04	181.33	36.49	72.31	56.3	33.69	40.82	31.87	711.8	32.47	46.38	51.98	45.05
ENSBTAG00000019798	PIGR	16.7311	17.44	37.98	49.57	21.84	28.28	55.76	60.02	71.81	55.5	32.48	40.82	39.8	33.31	52.17	36.3	51.02
ENSBTAG00000022570	LOC782922	16.6792	33.57	40.13	13.09	19.13	18.98	31.09	22.46	29.53	44.69	18.4	75.55	43.5	27.88	15.55	41.63	38.1
ENSBTAG00000009656	BOLA-DQA2	16.6792	17.52	0	11.39	0.05	11.55	12.16	8.39	31.04	0.1	13.32	0.04	46.53	42.39	0.23	0.21	20.57
ENSBTAG00000009698	ABCD3	16.6644	85.76	80.57	58.35	77.32	90.31	90.16	72.93	69.78	72.42	79.58	59.65	61.76	60.04	57.95	59.68	54.23
ENSBTAG00000006350	SLC22A7	16.6644	81.21	40.02	43.44	42.08	35.48	102.63	194.74	41.34	90.32	20.39	76.02	43.06	55.66	55.28	31.23	54.54
ENSBTAG00000003067	PSMB7	16.657	107.81	84.77	71.77	83.42	88.29	112.13	60.48	100.21	132.64	91.59	95.3	115.15	105.89	113.76	92.55	86.82
ENSBTAG00000006370	CCT3	16.6422	119.58	101.72	86.8	109.39	149.22	107.47	92.8	122.48	104.92	116.46	95.67	130.18	91.39	80.86	99.82	98.28
ENSBTAG00000014964	GALK1	16.6199	24.3	41.28	38.69	26.64	52.85	35.64	72.88	12.87	46.72	21.4	26.42	23.28	48.08	36.13	31.57	80.14
ENSBTAG00000051364		16.5903	20.43	25.88	24.63	18.84	24.82	412.2	37.95	7.26	42.53	44.71	31.54	27.23	151.95	17.55	70.19	652.16
ENSBTAG00000047103	IDNK	16.5606	71.72	49.57	42.34	45.18	24.52	64.77	21.05	69.34	28.79	54.94	43.87	55.79	84.14	46.26	34.78	34.32
ENSBTAG00000016595	CYSTM1	16.5532	86.73	87.29	81.28	73.44	107.58	103.06	80.65	60.81	113.42	82.34	85.12	103.69	95.77	117.8	102.68	86.47
ENSBTAG00000015962	MMADHC	16.5458	110.31	94.89	83.47	116.67	121.33	117.81	84.31	99.8	162.79	106.51	101.67	129.94	114.06	112.38	94.1	92.95
ENSBTAG00000008692	UQCR11	16.5458	70.46	101.46	96.8	99.37	147.78	88.47	94.18	65.28	118.86	78.58	97.79	89.5	110.79	105.21	117.84	137.24
ENSBTAG00000000405	VKORC1	16.5384	88.93	103.6	104.24	101.35	107.58	118.8	79.85	79.45	123.45	85.47	115.91	109.99	106.75	117.39	104.18	126.76
ENSBTAG00000020446	THOP1	16.5162	59.83	59.85	49.4	47.29	65.01	71.74	108.77	53.96	60.22	30.41	72.47	54.89	59.17	43.75	47.32	78.29
ENSBTAG00000004155	SPATA20	16.5088	47.94	39.33	73.16	36.6	51.4	27.82	44.91	29.8	29.11	50.21	53.07	47.99	55	72.37	79.42	64.92
ENSBTAG00000003572	F11	16.4643	67.21	62.32	95.75	65.63	59.88	87.57	41.55	80.65	84.2	58.14	79.28	57.07	82.14	103.66	60.67	59.03
ENSBTAG00000021944	RTRAF	16.4569	143.53	136.11	136.5	148.64	148.63	166.17	96.36	160.08	128.81	129.91	140.34	118.01	126.43	145.87	119.47	102.91
ENSBTAG00000016313	ECH1	16.4198	95.27	82.28	77.53	88.94	108.22	124.3	91.59	75.65	125.62	93.37	89.88	92.67	78.22	92.33	106.13	79.49
ENSBTAG00000018473	MARCO	16.4198	27.9	59.92	25.09	30.08	29.79	11.03	23.3	26.69	47.05	114.33	43.02	40.79	16.95	18.64	29.6	123.14
ENSBTAG00000018201	TKFC	16.3976	26.28	41.04	53.84	17.93	30.71	29.27	30.52	23.73	19.48	40.74	33.09	39.04	62.34	57.81	51.68	62.41
ENSBTAG00000032829	GHITM	16.3827	206.41	209.25	205.48	254.55	284.14	227.39	163.92	194.84	198.91	235.86	196.83	202.6	216.94	203.3	230.75	178.6
ENSBTAG00000016266	SDHD	16.3753	175.65	184.72	174.73	212.25	232.78	197.74	125.5	171.87	191.84	195.19	181.02	232.34	195.88	194.17	185.78	172.85
ENSBTAG00000003949	RBM39	16.3753	107.19	87.98	73.85	102.47	94.41	116.86	82.38	128.46	92.73	119.04	88.05	92.26	81.52	66.77	103.61	73.2
ENSBTAG00000012069	CCDC167	16.3308	66.95	36.66	38.18	57.83	74.16	98.75	56.64	36.64	74.7	32.09	77.6	36.78	49.66	45.81	41.44	41.24
ENSBTAG00000012890	SLC25A3	16.3086	114.87	115.28	92.96	121.81	164.97	123.77	124.5	114.98	135.44	157.03	101.11	170.76	113.44	105.49	121.5	141.46
ENSBTAG00000020518	PARK7	16.3012	138.81	124.75	118.84	157.85	164.84	159.8	119.88	147.18	157.36	150.84	148.48	160.48	149.52	139.7	135.39	130.51
ENSBTAG00000016720	RAB1A	16.2938	114.38	89.56	69.22	96.04	122.61	112.4	107.93	110.4	129.75	107.42	98.24	92.4	85.15	66.08	111.89	88.32
ENSBTAG00000038477	GGCX	16.2715	105.64	64.26	90.97	83.39	78	95.49	103.94	88.03	119.03	66.07	100.4	80.71	100.55	94.93	83.14	71.95
ENSBTAG00000007606	HNRNPU	16.2715	78.66	56.71	52.05	57.02	61.19	69.63	91.89	91.5	65.69	87.19	56.56	74.09	57.58	49.24	79.54	72.27
ENSBTAG00000046712	PSMC2	16.2641	97.12	70.06	62.65	79.11	92	102.31	59.39	84.05	92.22	79.72	77.6	106.49	71.39	64.64	83.24	78.04
ENSBTAG00000039196	LOC510860	16.2641	84.4	106.03	37.89	73.59	70.69	57.68	51.18	84.49	69.76	86.01	86.08	65.77	95.18	77.99	85.32	97.65
ENSBTAG00000012854	GSDMB	16.2493	56.74	56.11	69.93	48.95	32.4	100.53	61.11	78.66	66.5	51.86	69.25	99.37	74.16	88.95	75.94	77.73
ENSBTAG00000003733	TM4SF5	16.2419	90.76	120.51	134.32	111.95	124.89	106.85	108.03	67.75	87.2	99.27	84.54	117.02	125.99	120.99	119.01	128.53
ENSBTAG00000013641	BAG3	16.2196	21.39	27.09	34.81	21.33	55.74	37.72	57.07	54.02	15.48	57.48	19.67	15.84	29.63	15.22	41.2	22.49
ENSBTAG00000031061	POLR2L	16.2048	17.42	50.64	28.89	33.99	53.83	29.69	66.48	16.45	39.16	22.51	29.65	26.99	40.67	41.21	48.85	74.24
ENSBTAG00000040006	SRSF3	16.1974	92.6	90.05	57.85	108.92	112.22	116.97	80.09	98.45	114.99	158.25	88.65	125.6	89.41	80.71	83.97	85.75
ENSBTAG00000021093	RPS16	16.1455	208.44	213.97	186.76	201.07	242.51	219.82	252.92	207.41	219.63	181.12	209.23	190.08	198.82	225.25	200.11	223.98
ENSBTAG00000042414	LOC112446862	16.0936	155.37	134.16	99.42	130.5	123.1	102.68	136.62	90.92	106.26	123.13	124.45	124.62	99.62	128.31	183.38	125.54
ENSBTAG00000010988	MORF4L1	16.0566	93.03	65.95	64.41	69.49	85.09	93.75	81.76	95.35	78.37	81.06	60.1	67.31	53.68	56.78	74.27	57.79
ENSBTAG00000004038	ABAT	16.0195	122.72	129.78	131.35	113.78	139.34	106.79	153.63	143.99	95.25	144.66	127.86	97.23	118.6	139.91	131.98	123.18
ENSBTAG00000021307	BNIP3L	16.0195	120.56	111.38	84.07	121.34	115.87	106.63	101.94	99.58	126.35	96.55	106.49	89.63	93.83	118.16	108.98	79.65
ENSBTAG00000001632	NBR1	15.9824	126.29	116.7	108.66	111.15	136.97	104.78	107.54	142.28	119.31	176.64	96.49	126.02	104.46	90.37	156.82	104.49
ENSBTAG00000018248	MGLL	15.9676	30.36	24	32.28	40.87	52.26	46.75	124.1	14.17	16.27	12.75	38.09	10.27	22.72	19.33	29.82	39.26
ENSBTAG00000012519	XDH	15.9676	185.91	153.6	155.42	161.05	176.92	142.16	184.19	171.6	234.2	129.18	150.41	147.23	151.95	155.98	158.46	142.63
ENSBTAG00000015434	DSTN	15.9602	57.92	91.84	89.36	96.07	91.99	108.89	67.72	89.26	112.53	74.54	85.63	80.57	73.22	95.06	72.28	70.69
ENSBTAG00000014883	GABARAP	15.9305	249.04	210.37	200.27	255.24	263.39	277.3	206.07	243.4	262.03	200.25	233.94	209.62	200.52	203.8	207.9	198.25
ENSBTAG00000018706	PCTP	15.9083	67.03	71.69	69.45	60.74	47.49	79.27	41.25	48.64	37.52	60.01	62.5	56.73	69.75	75.9	50.23	80.2
ENSBTAG00000018706	LOC616574	15.9083	67.03	71.69	69.45	60.74	47.49	79.27	41.25	48.64	37.52	60.01	62.5	56.73	69.75	75.9	50.23	80.2
ENSBTAG00000051316		15.8935	11.12	23.69	45.31	17.9	35.23	44.92	62.39	22.53	21.19	62.49	19.52	16.89	34.57	18.92	54.85	37.87
ENSBTAG00000010989	PIK3R1	15.8564	93.61	75.81	55.78	47.86	52.38	64.5	78.3	70.68	90.3	54.75	71.38	82	81.45	54.5	67.5	78.75
ENSBTAG00000017181	MACROD1	15.8416	33.73	53.78	47.98	36.28	37.68	52.2	47.44	33.06	31.52	30.45	48.04	36.37	59.48	53.64	48.49	62.66
ENSBTAG00000031631	C1QTNF12	15.8342	32.46	36.7	37.15	33.66	45.69	51.06	68.63	14.11	20.8	7.28	43.42	14.65	36.82	22.06	22.74	27.11
ENSBTAG00000021977	PRRC1	15.8193	59.14	23.95	29.53	42.74	52.4	46.44	79.37	41.04	53.38	25.3	46.98	27.4	31.36	20.65	36.76	29.06
ENSBTAG00000014261	TARS1	15.7971	114.3	81.41	66.17	99.75	111.94	102.97	104.03	97.37	128.46	104.29	89.93	97.87	85.9	76.76	84.09	88.03
ENSBTAG00000017759	LOC515570	15.7081	56.83	48.65	79.71	52.22	53.78	58.52	82.73	67.43	76.36	57.02	82.49	61.04	77.49	73.96	69.49	73.82
ENSBTAG00000043557		15.7007	91.53	64.66	54.92	132.3	97.15	82.49	102.73	84.56	95.96	105.17	103.58	165.27	95.5	36.65	129.64	85.72
ENSBTAG00000001589	TM9SF2	15.6933	115.83	109.86	105.94	135.68	140.95	153.81	105.09	112.18	161.91	96.97	130.41	125.28	120.82	116.37	112.03	103.66
ENSBTAG00000022242	DPP3	15.6859	45.32	55.01	46.27	51.55	57.82	61.85	74.81	46.8	74.83	63.5	68.58	80.95	77.34	76.17	78.06	72.78
ENSBTAG00000004040	UGT2A1	15.6785	71.81	93.29	117.17	70.9	55.25	75.08	36.07	82.01	31.49	74.57	77.04	87.88	104.57	89.57	66.73	72.59
ENSBTAG00000002566	PGPEP1	15.634	61.09	65.45	43.61	50.28	71.55	81.88	81.85	62.59	53.95	35.51	57.42	40.82	41.5	36.18	46.33	44.81
ENSBTAG00000032719	TFRC	15.6192	73.48	48.45	38.66	54.17	64.95	67.28	46.04	68.29	78	56.93	71.97	106.04	72.47	65.94	54.13	82.96
ENSBTAG00000042600	LOC112448933	15.597	28.7	78.05	52.61	61.95	33.34	39.48	108.96	38.5	52.53	37.96	28.24	32.35	48.98	48.01	27.87	27.57
ENSBTAG00000000163	DDIT4	15.5747	8.74	30.13	57.79	21.07	20.09	46.5	23.95	29.52	12.11	65.99	11.4	28.73	33.15	30.82	47.44	41.1
ENSBTAG00000052521		15.5599	6.04	23.09	31.96	15.91	18.35	33.83	6.96	29.24	10.2	50.86	22.13	16.94	41.48	32.38	45.2	11.21
ENSBTAG00000053578	CCL16	15.5154	145.35	130.61	190.39	195.08	173.1	134.11	134.53	136	101.67	144.78	164.63	135.51	144.79	153.11	182.03	140.29
ENSBTAG00000021809	DEPDC7	15.508	38.06	46.52	46.53	42.63	47.57	71.27	36.49	68.14	52.77	84.3	49.86	37.5	54.57	63.97	68.8	38.45
ENSBTAG00000016847	ARL4D	15.4858	51.89	66.2	73.36	68.2	78.79	57.9	61.26	72.46	44.11	134.23	48.31	79.59	66.94	60.79	103.43	86.35
ENSBTAG00000019052	ANK3	15.4487	74.42	38.26	53.55	36.38	41.24	52.84	45.9	50.84	62.08	35.27	61.23	72.88	63.35	45.31	71.27	48.07
ENSBTAG00000020693	DERL1	15.4413	67.97	39.93	40.45	62.24	76.44	70.61	67.94	55.12	79.43	52.48	59.72	52.8	52.85	43.31	56.95	47.11
ENSBTAG00000039954	COPZ2	15.3968	46.53	28.86	35.75	38.37	55.99	48.1	35.31	56.52	29.93	31.23	60.05	47.04	53.39	50	61.72	32.97
ENSBTAG00000010909	SLC30A1	15.3746	100.43	67.61	63.4	68.91	84.14	84.56	92.42	75.71	86.75	50	75.96	68.87	71.06	54.02	61.77	78.48
ENSBTAG00000039555	COX7C	15.3671	101.31	83.1	83.96	93.99	146.09	104.98	72.61	108.06	104.26	112.56	95.07	127.95	125.45	98.58	95.56	83.28
ENSBTAG00000039555	LOC101902937	15.3671	101.31	83.1	83.96	93.99	146.09	104.98	72.61	108.06	104.26	112.56	95.07	127.95	125.45	98.58	95.56	83.28
ENSBTAG00000008353	CDKN1A	15.3449	21.44	36.47	26.94	38.5	80.48	64.69	38.94	39.37	19.98	83.64	24.15	35.32	34.95	17.52	56.4	29.17
ENSBTAG00000019533	ADTRP	15.3301	110.57	73.09	82.41	107.94	84.01	114.75	69.71	100.2	87.97	65.51	81.66	59.44	67.29	71.73	73.3	57.52
ENSBTAG00000049589	SAA3	15.3153	34.99	17.26	40	40.56	10.41	19.7	33.7	138.77	42.13	20.45	22.5	31.7	24.34	43.16	51.07	9.53
ENSBTAG00000004261	SPON2	15.3078	17.19	52.19	46.36	34.05	44.09	30.27	126.16	16.61	26.34	24.62	35.29	26.79	46.22	42.42	45.24	100.56
ENSBTAG00000001660	SPTY2D1	15.3004	37.87	14.18	17.06	54	70.62	79.46	51.96	30.04	22	17.11	30.13	8.7	11.29	7.65	17.53	9.97
ENSBTAG00000043171		15.2782	38.65	69.84	60.32	63.41	52.04	77.14	83.13	44.68	61.68	49.7	63.62	48.81	68.68	52.44	75.34	71.4
ENSBTAG00000017856	TSTD1	15.2411	54.48	65.93	63.4	88.12	73.14	72.32	56.8	50.51	97.09	55.1	86.91	67.59	83.33	63.02	56.08	67.51
ENSBTAG00000025182	FBXL21	15.2411	40.84	62.92	79.59	57.38	51.15	49.1	46.32	69.37	25.1	47.92	57.42	19.99	30.24	38.88	41.66	33.67
ENSBTAG00000002292	SMARCA1	15.2189	48.15	31.47	37.75	62.72	56.37	51.1	65.49	48.93	35.06	53.1	49.61	63.01	37.61	35.3	49.1	39.75
ENSBTAG00000012937	ACAD8	15.2115	72.91	73.35	86.44	72.01	91.66	97.46	71.14	63.16	56.47	81.21	87.69	67.73	94.91	81.47	104.53	110.98
ENSBTAG00000038655	LOC520237	15.2115	26.33	59.4	54.02	1.87	58.9	64.91	45.64	28.74	52.14	55.88	53.26	18.78	24.51	53.85	22.86	41.18
ENSBTAG00000044179	CERS6	15.2115	50.49	33.81	42.15	19.87	31.02	35.6	27.91	42.78	38.07	61.63	47.03	77.59	58.26	54.42	54.8	42.57
ENSBTAG00000006995	SPTBN1	15.2041	97.49	90.67	114.57	77.51	93.97	103.75	136.45	116.88	111.06	96.37	114.6	84.16	108.89	118.09	129.33	104.61
ENSBTAG00000010508	BLVRB	15.1448	63.01	73.44	49.49	47.28	55.19	69.68	53.4	58.71	74.04	61.1	57.07	94.05	86.58	90.21	72.82	86.87
ENSBTAG00000009747	RNFT1	15.1299	59.3	50.55	46.72	68.39	99.91	82.85	58.44	53.02	78.65	81	50.32	61.12	44.96	44.59	53.65	44.2
ENSBTAG00000051519		15.1299	25.26	21.02	16.81	24.34	71	51.01	45.83	1.16	50.34	1.06	32.09	34.68	29.41	48.49	25.04	28.83
ENSBTAG00000002068	TAGLN2	15.1225	59.35	59.98	52.25	41.69	40.54	67.98	74.77	58.5	78.9	71.77	66.23	81.17	94.35	99.51	62.89	79.12
ENSBTAG00000009871	RAB18	15.1225	79.91	51.04	59.47	107	90.71	70.95	91.9	66.7	62.54	73.81	58.58	76	58.67	44.78	58.21	73.61
ENSBTAG00000019669	CD163	15.1003	68.72	73.67	36.24	53.02	79.9	77.34	63.6	88.6	111.73	107.81	64.25	81.65	74.55	55.77	93.74	71
ENSBTAG00000015677	KARS1	15.0929	97.76	101.14	56.5	86.76	59.8	69.24	86.26	88.51	50.96	59.54	67.35	76.75	59.04	68.55	62.06	55.91
ENSBTAG00000013208	SLC25A4	15.0484	149.53	138.62	117.35	166.49	280.71	160.43	139.16	120.79	109.56	164.48	139.66	148.78	148.21	129.23	134.75	140.93
ENSBTAG00000017028	USO1	15.0262	80.76	49.98	46.82	71.58	78.24	93.57	70.02	70.8	100	58.93	72.11	60.62	57.39	50.58	61.21	53.57
ENSBTAG00000002473	ANGPTL4	15.0187	19.55	29.64	12.03	26.93	50.64	44.65	63.34	14.68	29.22	4.49	25.23	4.6	16.34	6.26	14.93	14.95
ENSBTAG00000008039	ACMSD	15.0113	71.01	70.12	121.29	156.17	101.04	63.56	81.73	113.79	120.24	108.52	116.36	77.56	119.3	211.52	117.77	102.29
ENSBTAG00000016711	PPIF	14.9224	35.93	34.45	51.75	35.5	55.29	70.64	48.24	34.95	48.56	49.68	57.48	69.52	47.87	51.26	37.35	70.77
ENSBTAG00000005338	EIF3M	14.9075	77.09	79.12	70.36	90.82	75.99	80.5	48.4	88.65	51.89	62.79	70.23	59.46	56.98	59.18	59.44	49.37
ENSBTAG00000019084	INHBC	14.8927	24.61	16.4	29.51	3.64	10.2	19.25	43.9	15.08	42.38	18.78	26.96	27.95	41.09	32.03	11.45	42.48
ENSBTAG00000032777	TOMM5	14.8334	68.99	80.7	57.05	72.46	97.61	79.67	69.47	57.19	99.32	91.27	76.4	123.32	74.97	59.36	77.39	89
ENSBTAG00000017135	CTSS	14.826	111.38	136.27	85.22	125.29	115.7	110.74	80.36	156.64	131.74	109.57	110.67	105.29	113.57	127.52	143.91	113.64
ENSBTAG00000012409	POSTN	14.8112	72.2	88.7	59.9	56.7	67.07	89.9	54.11	143.21	68.15	81.56	75.97	75.18	87.05	83.02	75.06	56.46
ENSBTAG00000021651	UQCRC2	14.7963	113.2	109.35	86.04	124.08	136.51	126.58	94.44	124.37	138.53	132.36	119.49	165.3	133.16	131.32	119.24	87.78
ENSBTAG00000020959	SET	14.7667	91.88	79.43	71.59	90.14	100.5	97.2	79.66	98.77	100	100.82	90.44	96.46	79.82	78.68	82.27	68.71
ENSBTAG00000009307	RER1	14.737	113.24	95.6	86.74	116.27	139.88	159.05	106.63	98.65	145.45	103.23	111.17	125.94	107.28	96.39	99.42	91.59
ENSBTAG00000032557	TMEM258	14.737	65.37	40.42	35.88	74.23	77.02	74.06	71.16	52.68	158.75	57.1	63.21	62.3	52.55	51.68	62.72	52.59
ENSBTAG00000020757	PCBP2	14.7148	69.34	44.95	66.49	30.94	41.48	55.21	72.19	74.23	36.01	39.66	36.36	30.6	44.19	34.88	62.31	39.6
ENSBTAG00000019096	UQCRC1	14.7	65.33	92.55	81.65	80.63	106.37	80.61	110.29	60.88	86.61	75.57	77.6	97.4	90.72	100.9	97.43	116.78
ENSBTAG00000001398	ATP2A2	14.6852	65.28	43.81	34.99	45.19	82.94	67.78	115.85	68.16	62.19	72.85	34.72	53.38	62.48	24.73	59.01	56.94
ENSBTAG00000002340	STEAP4	14.6703	33.84	42.82	26.14	14.15	11.8	19.15	24.81	40.76	103.96	44.73	19.93	59.52	35.83	24.94	38.4	42.23
ENSBTAG00000000175	N4BP2	14.6629	70.26	43.79	35.49	47.02	59.54	70.18	56.53	59.22	74.77	48.15	41.8	47.62	41.64	32.46	51.58	36.75
ENSBTAG00000018082	QPRT	14.6629	40.16	54.98	51.2	46.43	52.32	50.2	70.62	26.41	52.97	35.09	40.95	43.8	60.73	63.23	67.07	79.85
ENSBTAG00000010812	P2RX4	14.6333	48.91	55.56	46.04	63.65	73.1	79.77	67.44	38.77	34.55	22.47	50.68	32.76	38.91	33.31	41.32	34.31
ENSBTAG00000000562	TOMM20	14.6258	70.51	73.28	59.8	97.85	114.03	86.84	59.67	80.54	67.11	101.8	77.59	97.56	72.39	65.52	81.78	76.88
ENSBTAG00000045980	ARF6	14.611	66.22	66.88	58.33	53.42	83.39	59.22	75.15	63.3	97.56	82.4	72.36	89.72	83.83	68.29	80.46	93.67
ENSBTAG00000003958	TMEM220	14.611	66.68	49.89	59.22	84.2	74.82	96.29	42.24	54.78	37.53	54.74	59.8	32.36	56.26	48.85	67.6	46.97
ENSBTAG00000007975	ALDH8A1	14.5962	134.39	133.88	151.06	115.94	95.78	135.03	100.78	139.12	124.67	138.26	114.82	128.33	154.26	157.73	144.36	135.87
ENSBTAG00000053726	EIF4EBP2	14.574	62.68	42.99	55.63	35.44	46.96	48.8	71.8	75.55	33.05	66.2	38.67	47.39	57.98	39.57	72.85	49.1
ENSBTAG00000009683	PSMA6	14.5665	102.91	95.83	79.96	106.9	117.75	114.32	81.75	104.28	136.71	120.75	102.98	131.98	112.34	98.1	118.4	108.5
ENSBTAG00000040151	GCH1	14.4479	25.78	41.83	28.3	43.3	72.98	65	47.79	40.48	35.25	72.25	26.98	37.95	36.5	24.24	54.74	37.21
ENSBTAG00000019338	IL13RA1	14.4183	117.51	138.3	162.73	131.59	122.92	130.56	103.98	142.15	131.09	126.74	118.85	111.05	152.74	173.19	124.03	124.77
ENSBTAG00000021466	COL3A1	14.4183	48.94	74.07	67.16	57.25	94.29	89.37	78.53	108.34	71.13	84.38	88.66	77.06	85.38	120.34	105.26	72.33
ENSBTAG00000012232	CYC1	14.4183	49.34	66.8	60	74.77	107.9	62.63	81.8	42.24	70.15	72.49	61.55	91.03	79.92	76.28	82.08	87.13
ENSBTAG00000004380	STAT2	14.3812	85.13	60.27	60.26	79.16	65.95	70.78	108.33	75.73	82.38	54.87	76.26	70.33	51.73	57.5	69.6	58.67
ENSBTAG00000015711	BTG2	14.3664	19.75	30.63	59.92	37.17	47.25	59.51	37.35	47.38	37.68	201.83	19.24	27.87	33.74	33.52	77.29	44.76
ENSBTAG00000012908	HSPA13	14.3219	67.5	48.22	36.1	75.35	92.67	70.62	65.35	56.61	117.81	68.09	56.66	67.24	47.05	34.74	69.81	52.44
ENSBTAG00000034077	ASIP	14.3071	28.7	47.53	45.54	58.51	44.8	37.67	43.97	0.36	54.39	30.22	30.44	20.72	33.37	30.91	52.91	0.13
ENSBTAG00000013544	LGALS8	14.2774	106.56	92.02	116.43	104.61	99.75	112.85	94.72	139.49	92.06	149.71	104.09	113.98	101.05	79.59	116.61	106.38
ENSBTAG00000010701	NACA	14.2478	93.01	85.2	73	86.47	92.47	95.15	67.33	93.99	80.63	87.62	81.06	87.75	71.09	72.79	80.56	67.71
ENSBTAG00000019299	GRHPR	14.2033	112.03	97.23	85.77	84.34	89.21	120.87	126.27	72.14	113.52	68.78	98.31	82.94	105.65	101.77	87.37	88.67
ENSBTAG00000006342	ATP5IF1	14.1885	77.29	116.41	90.18	97.85	116.89	110.12	80.73	87.31	96.49	107.44	111.44	115.8	98.01	105.63	112.61	119.44
ENSBTAG00000007177	EMP2	14.1811	84.45	68.6	70.65	70.67	76.8	99.51	106.89	85.85	111	85.43	90.66	70.74	91.13	95.93	81.75	78.01
ENSBTAG00000011145	NDUFA4	14.1737	133.93	157.33	123.39	160.87	175.15	157.83	96.48	135.21	185.91	158.86	152.02	193.07	164.23	159.08	145.55	161.37
ENSBTAG00000021323	AGFG1	14.1662	59.53	38.02	31.71	42.38	42.05	50.3	55.22	42.3	47.38	26.26	44.2	29.53	29.06	24.42	28.96	31.19
ENSBTAG00000010322	HYOU1	14.1588	39.45	13.53	10.57	25.01	55.78	27.35	109.79	24.8	62.24	43.61	26.76	29.16	30.79	12.47	39.6	32.07
ENSBTAG00000021934	RETSAT	14.1514	66.94	61.24	67.84	49.46	49.03	74.41	48.01	69.09	35.09	71.12	42.41	57.12	59.88	65.69	83.14	59.44
ENSBTAG00000016429	TMEM205	14.1292	79.43	102.85	101.31	84.43	89.63	104.19	80.57	81.99	90.43	96.39	107.86	122.25	133.91	133.46	97.81	105.37
ENSBTAG00000051761	LOC100138638	14.0699	22.38	37.03	32.93	4.39	29.67	29.94	6.35	40.09	38.75	57.07	23.43	14.62	29.88	39.78	15.05	13.16
ENSBTAG00000008883	ZNF207	14.055	70.62	51.14	40.02	57.72	62.35	70.48	58.42	81.09	65.04	81.09	52.43	65.54	50.67	41.35	64.62	47.32
ENSBTAG00000010157	TOMM22	14.0476	110.1	83.71	99.31	117.14	102.8	109.22	77.32	84.07	81.94	94.53	98.2	78.15	86.02	76.65	95.71	80.36
ENSBTAG00000052272	COX8A	14.0106	108.31	132.81	110.82	136.08	168.57	152.71	105.29	107.3	141.73	125.85	124.03	153.28	123.35	133.47	135.8	135.1
ENSBTAG00000014685	HPRT1	14.0032	84.59	66.64	67.35	85.53	87.82	87.84	59.25	67.02	70.83	72.3	86.48	86.75	80.21	86.74	68.41	62.6
ENSBTAG00000010617	KRTCAP2	13.9957	89.39	89.41	91.83	108.63	108.45	109.45	78.67	85.57	135.75	74.73	98.47	101.65	88.02	95.5	78.45	87.13
ENSBTAG00000009542	ZC3H10	13.9883	99.64	87.21	87.37	104.91	105.55	108.61	83.35	112.34	127.98	98.24	106.27	116.9	93.89	102.44	87.6	83.02
ENSBTAG00000045102	LOC112446882	13.9735	33.16	95.2	65.92	54.42	65.68	57.04	155.37	25.47	47.95	45.48	49.5	48.19	57.95	61.85	86.38	152.7
ENSBTAG00000016169	ID1	13.9364	25.97	45.18	20.12	20.78	40.91	25.2	35.93	21.03	35.18	29.85	22.11	32.12	44.1	29.25	41.16	48.72
ENSBTAG00000015127	SDC4	13.9364	149.67	131.01	120.48	114.6	131.73	131.57	129.83	114.43	133.66	95.28	142.69	104.79	121.88	99.39	122.62	99.47
ENSBTAG00000013863	DUSP1	13.9142	13.94	28.58	35.75	27.08	40.7	76.9	26.21	22.85	17.95	81.09	14.18	16.98	27.58	14.34	39.6	24.82
ENSBTAG00000000097	EFCAB14	13.9142	84.6	71.65	62.06	58.72	89.62	89.59	59.9	78.99	60.36	71.39	69.8	75.01	63.99	58.99	87.85	68.73
ENSBTAG00000016229	KLF9	13.9142	50.1	62.58	55.4	61.27	74.2	70.36	47.45	61.9	44.79	79.03	41.2	51.68	60.64	55.68	80.71	45.76
ENSBTAG00000051191		13.8771	21.22	10.62	13.83	11.27	6.83	36.51	41.94	40.69	16.41	42.03	28.69	20.33	18.05	17.84	55.08	29.99
ENSBTAG00000021813	AMACR	13.7659	52.93	52.52	69.95	86.06	60.31	100.58	51.65	63.86	59.05	57.83	81.89	47.83	69.42	71.58	52.67	69.26
ENSBTAG00000021287	SLC16A7	13.7585	59.86	44.46	31.8	37.1	26.19	46.55	28.82	41.57	45.27	60.04	39.3	92.46	55.66	64.16	51.35	48.54
ENSBTAG00000004374	CNPY2	13.7437	66.11	58.43	47.3	78.33	89.97	98.46	68.95	60.37	119.63	53.55	76.72	76.88	62.56	69.53	65.13	56.41
ENSBTAG00000051307		13.7215	32.06	11.35	13.71	17.51	3.22	46.68	28.71	50.52	19.47	48.44	36.02	23.06	20.95	21.85	56.12	31.61
ENSBTAG00000038430	LOC788801	13.7215	72.46	99.99	102.54	113.1	105.54	102.87	94.59	70.52	109.63	83.88	94.35	114.78	141.15	114.04	111.88	111.13
ENSBTAG00000018278	ATP5PO	13.7141	146.21	137.03	118.41	141.83	164.37	157.15	110.21	143.89	165.26	154.18	144.53	170.97	135.68	157.35	136.54	135.89
ENSBTAG00000006523	SOD2	13.7141	89.1	85.41	109.56	110.07	115.26	87.33	71.48	103.4	94.85	94.62	88.7	101.82	109.86	111.79	102	99.61
ENSBTAG00000018727	GOLIM4	13.7066	79.06	77.45	99.49	72.78	69.6	71.88	87.53	94.15	60.49	69.04	90.69	62.78	95.02	107.92	81.82	76.25
ENSBTAG00000052024	LOC112442847	13.6992	112.59	92.25	89.9	107.01	94.97	74.82	78.32	78.1	77.29	81.51	64.2	82.16	109.67	74.01	66.15	106.5
ENSBTAG00000003948	FDPS	13.6622	49.62	12.73	18.63	21.09	27.75	24.71	9.73	25.79	28.35	95.22	39.18	61.58	32.34	37.06	56.93	27.93
ENSBTAG00000008083	SEL1L	13.6473	62.72	34.06	37.88	39.54	56.89	49.59	83.4	51.67	65.73	50.18	49.24	45.3	58.96	39.75	59.68	50.05
ENSBTAG00000007712	SEC22B	13.6251	48.51	30.13	29.67	59.62	70.02	62.33	46.34	37.88	73.8	39.33	51.97	41.9	38.17	30.1	38.15	37.83
ENSBTAG00000031548	LOC514257	13.6177	25.35	25.41	35.31	25.51	19.36	38.9	22.1	25.19	43.01	41.81	42.02	49.71	44.78	38.32	47.22	35.02
ENSBTAG00000004409	IVD	13.6177	90.35	83.74	125.16	109.41	123.02	73.49	79.14	73.9	85.75	98.92	90.93	83.38	85.66	108.25	79.43	66.06
ENSBTAG00000003757	DNAJA2	13.6103	69.25	71.69	49.49	80.2	99.46	85.8	57.49	81.88	77.84	83.94	64.98	82.26	60.49	50.89	74.09	65.86
ENSBTAG00000042916	LOC112441710	13.6103	61.95	61.18	47.32	54.94	47.74	58.12	102.91	80.18	52.92	82.51	53.34	46.34	52.34	60.32	86.09	80.32
ENSBTAG00000019956	CMPK1	13.5954	65.5	60.46	50.06	77.15	85.93	84.75	64.18	52.27	76.38	49.31	64.12	59.06	61.04	50.89	57.22	45.76
ENSBTAG00000042956	LOC112446152	13.5732	53.1	35.8	47.18	49.46	26.25	43.19	54.02	65.59	74.62	62.33	46.07	41.37	40.45	37.88	83.69	63.41
ENSBTAG00000006934	CYP11A1	13.5658	14.13	27.1	36.63	39.16	51.1	23.29	15.11	31.77	107.72	41.59	32.29	44.59	15.76	27.38	56.99	24.86
ENSBTAG00000027361	ROMO1	13.551	43.78	81.55	65.09	69.07	75.5	72.47	76.69	30.51	90.23	56.05	63.69	62.57	85.68	72.12	81.32	95.05
ENSBTAG00000023513	DNAJC19	13.5436	58.99	71.27	56.32	71.75	76.55	63.19	53.85	72.39	94.77	48.31	81.46	85.92	68.19	78	73.51	82.6
ENSBTAG00000021416	PRXL2A	13.5436	47.61	49.1	61.03	36.2	54.64	56.56	31.13	41.52	38.86	65.22	55.3	67.4	72.16	53.34	74.18	49.19
ENSBTAG00000001822	SNX10	13.5065	48.17	54.9	48.95	43.39	54.79	40.9	42.79	57.87	69.83	70.41	44.71	84.83	60.24	57.16	66.39	57.74
ENSBTAG00000053003	GPX4	13.4917	36.32	31.6	33.37	46.29	57.26	34.98	55.89	28.97	52.74	44.13	33.73	46.9	35.59	45.98	52.13	52.92
ENSBTAG00000007746	AHR	13.4842	24.97	13.84	23.49	13.7	15.28	21.11	15.35	22.46	32.66	35.81	23.85	42.28	41.01	35.75	28.79	43.42
ENSBTAG00000008386	CLPX	13.4472	74.96	70.4	62.42	77.95	81.24	81.15	55.08	75.74	61.59	62.47	65.97	56.47	60.13	55.22	73.46	54.2
ENSBTAG00000055145	SLC25A10	13.4398	32.52	40.69	47.49	38.12	51.75	41.09	58.82	26.95	50.66	35.92	53.43	47.33	74.26	75.24	56.94	62.32
ENSBTAG00000018049	MKNK2	13.4249	17.62	34.33	43.2	31.11	38.38	25.09	48.2	29.28	22.85	31.71	34.08	31.97	45.48	43.62	48.41	50.96
ENSBTAG00000018742	MTCH2	13.4175	112.18	102.47	88.12	95.15	116.1	112.98	82.11	98.67	123.44	94.53	97.29	124.87	113.94	109.22	102.27	94.08
ENSBTAG00000018824	MIA3	13.4175	63.25	45.15	48.78	59.28	54.58	71.69	74.74	48.82	54.17	42.28	63.59	43.65	53.08	54.04	42.93	40.35
ENSBTAG00000005833	ETNK1	13.4027	108.96	67.67	81.69	86.92	81.18	97.57	118.93	78.87	81.38	58.48	83.89	70.2	74.28	101.17	80.05	67.31
ENSBTAG00000015178	ECI2	13.3879	75.34	74.79	74.23	81.89	82.21	97.53	85.96	79.23	69.09	101.88	83.92	98.88	85.31	84.57	93.4	100.95
ENSBTAG00000004246	SPSB1	13.3582	28.45	40.05	47.04	30.39	48.41	31.63	113.68	29.7	43.69	38.18	36.06	29.82	51.76	38.5	61.55	79.82
ENSBTAG00000043482		13.3137	50.56	89.55	71.73	70.85	73.86	76.1	93.79	37.75	68.41	45.82	72.03	62.23	79.29	80.19	423.13	85.8
ENSBTAG00000015950	ISOC2	13.2915	22.04	48.28	39.58	34.16	46.82	33.44	69.9	14.89	31.13	27.36	31.23	28.45	40.43	43.28	56.15	83.1
ENSBTAG00000014146	SPCS3	13.2767	98.19	78.78	58.07	107.37	119.64	108.41	111.64	75.36	214.07	90.5	100.47	109.34	104.26	93.42	96.52	97.51
ENSBTAG00000021688	FH	13.2693	92.74	101.33	100.99	150.97	157.78	94.1	70.09	92.28	95.2	137.02	89.74	107.74	161.51	107.64	92.18	84.54
ENSBTAG00000001932	CRAT	13.2693	67.35	47.33	59.46	58.97	75.29	72.25	111.59	46.33	60.15	43.11	71.49	49.45	66.32	54.81	57.23	63.26
ENSBTAG00000047088		13.2619	33.64	18.83	19.38	23.26	24.73	23.02	37.19	37.41	23.71	36.74	20.28	33.86	46.62	37.29	42.62	39.35
ENSBTAG00000009087	GNG10	13.247	131.59	136.86	112.64	138.08	139.98	157.15	98.67	119.41	176.77	133.53	134.97	139.4	132.11	122.11	109.1	115.54
ENSBTAG00000001303	HSPB8	13.2322	52.86	55.5	50.16	39.47	42.82	19.68	55.97	43.69	30.98	20.59	57.37	45.36	58.31	35.01	38.53	48.8
ENSBTAG00000012788	COX6A1	13.2322	89.11	107.77	95.24	107.95	135.24	109.64	96.47	102.81	120.53	123.03	110.53	141.6	120.66	130.87	117.14	113.64
ENSBTAG00000001085	FAM20A	13.2174	25.46	42.69	29.2	31.85	65.63	40.53	99.89	28.65	32.69	22.7	28.96	21.36	33.61	20.63	54.2	52.93
ENSBTAG00000008849	SORT1	13.2174	61.77	41.21	35.18	47.59	57.98	79.5	62.07	50.39	41.39	57.83	59.16	46.07	41.59	27.3	51.52	29.36
ENSBTAG00000002060	RPL19	13.21	108.57	118.35	100.78	120.37	120.41	124.75	68.16	99.05	112.79	102.55	130.29	103.97	112.65	116.58	103.15	92.36
ENSBTAG00000008063	PPARA	13.21	68.07	78.08	74.4	60.31	71.77	78.4	88.89	79.15	58.25	65.74	59.71	60.26	70.23	53.52	84.86	61.69
ENSBTAG00000032374	SELENOK	13.2026	37.57	27.5	24.19	46.48	54.94	51.77	46.96	36.62	79.19	53.34	38.06	35.19	32.25	24.02	43.95	30.76
ENSBTAG00000010645	BOLA-DRA	13.1803	112.98	102.95	70.73	90.52	70.67	99.63	71.12	130.93	115.27	93.81	87.61	93.71	101.68	102.83	121.98	88.05
ENSBTAG00000008936	ABCC2	13.1581	101.22	86.95	88.24	73.16	69.28	104.39	83.83	158.13	155.11	103.32	102.46	122.7	98.66	96.17	103.2	100.94
ENSBTAG00000005664	YWHAE	13.1581	129.62	113.19	105.34	105.87	116.08	127.7	118.5	130.74	136.45	136.78	124.05	143.12	127.78	128.37	130.68	116.63
ENSBTAG00000006441	ATP5PB	13.121	177.45	166.22	145.12	188.82	210.96	169.24	136.83	170.91	171.18	178.46	153.94	223.18	179.39	168	166.86	156.85
ENSBTAG00000000099	CERS2	13.1062	174.47	131.7	146.59	133.51	140.22	153.36	164.38	157.9	171.25	134.93	152.4	150.5	163.41	145.92	156.08	147.39
ENSBTAG00000025029	MAN2A1	13.0839	80.09	81.18	82.95	60.16	96.83	83.56	76.38	77.52	75.56	65.3	73.27	59.33	70.16	62.69	58.73	51.67
ENSBTAG00000014931	MLF2	13.0839	80.54	63.49	87.88	78.83	77.91	96.82	90.4	66.19	91.1	76.14	94.04	95.43	131.97	104.42	98.19	96.72
ENSBTAG00000047089		13.0617	24.06	42.87	50.16	21.62	47.24	26.87	14.39	67.24	28.94	43.53	47.96	63.4	56	53.45	49.08	44.59
ENSBTAG00000017082	POR	13.0395	75.06	81.09	65.16	44.94	79.11	79.26	91.18	62.71	76.38	61.67	84.78	94.56	83.63	75.02	93.55	125
ENSBTAG00000005326	CSNK1A1	13.0321	93.2	88.98	74.4	91.34	104.63	102.97	80.17	99.15	103.77	111.15	77.24	94.56	85.9	78.8	95.47	86.58
ENSBTAG00000015156	NDUFB1	13.0246	45.65	51.3	51.26	75.66	76.19	66.23	49.69	56.73	70.84	61.15	60.54	76.61	65.67	69.55	58.93	61.67
ENSBTAG00000003263	TBCA	13.0246	85.49	107.54	107.53	102.16	96.18	110.1	61	115.36	117.72	117.52	107.77	109.21	125.71	132.25	102.39	97.58
ENSBTAG00000053946		13.0246	71.99	67.16	77.37	101.73	76.01	103.09	81.58	90.19	93.58	110.92	84.74	99.91	86.12	83.18	112.41	77.33
ENSBTAG00000012159	CNBP	13.0246	178.18	203.18	164.5	191.08	214.87	207.97	153.64	176.5	172.43	188.23	178.19	185.31	173.5	165.06	188.18	189.3
ENSBTAG00000012490	ETFA	13.0098	135.9	117.24	107.09	124.69	126.52	122.68	89.4	122.43	154.45	126.38	111.85	141.38	128.32	154.98	125	114.9
ENSBTAG00000008578	LSM4	12.9802	51.37	51.77	37.9	59.75	61.24	84.56	74.46	40.74	72.95	38.14	58.54	50.98	50.74	42.24	51.24	47.36
ENSBTAG00000011761	LRP6	12.9727	65.11	39.48	48.22	38.53	39.94	59.42	53.6	70.44	57.44	68.64	53.65	39.11	49.12	42.78	45.44	42.13
ENSBTAG00000021262	SNRPD3	12.9727	41.97	57.57	45.07	69.41	74.49	50.39	60.5	41.66	54.83	64.32	46.82	56.96	45.95	52.95	67.75	62.94
ENSBTAG00000022715		12.9579	38.77	29.24	31.02	15.72	19.6	40.77	71.64	75.5	42.13	44.15	47.78	16.28	29.43	41.66	30.7	40.43
ENSBTAG00000003407	SF3B6	12.9209	70.57	70.43	67.7	74.4	88.39	92.86	73.51	85.93	106.21	102	70.96	96.22	80.15	82.32	76	81.01
ENSBTAG00000033891	MGAT2	12.9209	35.46	26.44	22.71	41.08	58.14	41.92	58.71	33.05	88.9	50.84	39.49	41.56	32.16	23.18	42.28	42.47
ENSBTAG00000050618		12.9209	26.16	23.3	32.55	11.68	20.94	27.04	83.94	49.26	38.88	27.49	38.37	14.45	22.58	41.03	30.57	42.53
ENSBTAG00000001852	BREH1	12.906	56.39	42.13	20.28	28.73	69.79	31.36	39.9	20.72	39.2	42.59	42.29	28.05	38.3	15.39	41.05	0.28
ENSBTAG00000019811	HAO1	12.8764	100.68	114.72	92.58	107.43	89.43	108.54	73.32	91.97	101.24	98.41	101.86	122.6	113.05	117.66	99.58	91.33
ENSBTAG00000016679	ETFDH	12.8764	100.33	81.43	76.37	86.54	96.49	117.1	78.48	93.53	86.2	73.99	90.34	80.78	111.89	84.48	96.81	76.89
ENSBTAG00000000808	COX14	12.8764	92.75	72.68	84.51	104.34	92.45	94.85	101.7	91.28	103.08	72.71	92.03	100.15	73.23	102.42	85.12	75.97
ENSBTAG00000007399	LAMP2	12.869	142.68	109.94	137.99	127.64	130.5	142.64	118.48	118.9	136.28	122.63	127.1	126.31	114.11	131.99	130.61	111.57
ENSBTAG00000039719	PHGDH	12.8541	41.21	42.92	49.23	33.46	43.88	38.1	32.64	33.33	28.21	20.62	62.09	34.05	61.95	54.44	52.46	43.74
ENSBTAG00000008527	SRSF6	12.8097	66.83	49.45	45.2	52.93	65.04	77.28	70.21	75	61.29	82.09	64.09	60.85	55.89	46.5	63.63	51.88
ENSBTAG00000052866	LOC784007	12.7652	70.59	38.73	52.75	40.5	55.26	80.72	90.39	83.01	34.18	43.45	49.2	36.49	41.68	30.37	54.61	43.37
ENSBTAG00000038640		12.7059	52.28	41.69	28.57	67.22	64.09	48.29	37.65	40.17	61.92	68.98	51.63	81.14	44.28	36.23	46.67	44.95
ENSBTAG00000023997	VAMP8	12.7059	58.13	73.52	46.43	75.48	76.69	77.64	69.06	43.1	87.32	79.2	62.16	74.11	65.97	62.26	64.22	55.44
ENSBTAG00000015892	NDUFB4	12.6985	49.38	64.85	46.3	69.84	74.54	66.21	49.06	47.81	75.5	77.41	64.8	75.82	71.27	68.8	62.7	57.41
ENSBTAG00000012758	YIPF5	12.6985	80.2	59.82	56.37	88.47	101.77	105	65.33	71.84	98.12	61.68	81.02	73.12	66.79	63.28	63.67	62.23
ENSBTAG00000017825	SEC13	12.6911	30.48	26.16	22.58	45.39	55.09	44.15	58.94	20.89	56.13	21.71	35.49	32.6	32.94	26.08	32.84	38.05
ENSBTAG00000014191	QSOX1	12.6836	73.88	80.23	119.47	57.9	78.46	75.7	98.32	61.61	79.84	90.99	101.09	81.93	102.06	100.68	82.29	87.1
ENSBTAG00000009805	CFDP2	12.6762	74.14	59.54	47.42	73.09	73.96	65.99	52.23	74.22	65.01	71.8	59.08	74.69	53.65	49.12	66.8	55.29
ENSBTAG00000000087	HSD17B12	12.6392	52.16	42.11	50.35	43.9	44.3	57.02	37.58	55.4	58.77	78.4	46.21	76.86	57.67	82.17	55.73	40.58
ENSBTAG00000002829	TCP1	12.6243	114.49	92.19	90.02	117.2	131.9	111.14	77.87	107.6	109.02	136.77	113.53	132.64	100.17	104.49	110.21	92.72
ENSBTAG00000006001	STAP2	12.6243	39.59	47.88	49.54	32.95	36.2	47.12	60.62	40.22	61.58	46.45	56.42	56.92	67.65	67	61.41	78.37
ENSBTAG00000047768	COX7B	12.6169	56.97	62.13	54.72	68.53	83.23	64.22	51.69	63.54	85.89	70.11	68.94	92.51	80.24	79.15	71.47	65.2
ENSBTAG00000013148	CLDN1	12.565	40.85	53.46	37.82	65.61	83.55	84.58	54.15	44.33	52.21	88.3	47.21	63.36	62.62	48.66	61.97	64.8
ENSBTAG00000007754	NDUFA3	12.5502	77.2	95.81	95.74	109.27	121.97	104.1	98.68	75.92	82.92	75.07	87.71	97.5	99.64	97.88	88.67	107.62
ENSBTAG00000011325	KHK	12.5502	137.31	112.96	103.69	125.22	121.78	167.95	202.14	88.9	129.89	103.41	121.7	119.54	124	116.69	121.5	153.6
ENSBTAG00000009417	ZFAND5	12.5428	29.59	28.18	41.71	32.3	42.13	69.69	21.89	40.56	25.94	132.76	25.52	25.87	40.32	31.66	85.77	21.19
ENSBTAG00000025617	RPS4Y1	12.5354	49.17	47.8	37.75	56.05	78.61	65.05	55.13	57.8	61.71	62	43.58	65.69	45.23	40.16	54.81	42.98
ENSBTAG00000009215	NR1I3	12.528	46.44	54.62	56.94	42.36	30.32	57.97	34.46	64.92	53.09	57.95	54.61	54.72	69.35	86.81	81.62	63.64
ENSBTAG00000043222	LOC112444563	12.528	101.17	89.77	102.67	109.39	105.26	101.36	101.07	127.44	83.66	120.69	111.54	94.64	109.56	118.58	118.98	85.7
ENSBTAG00000020430	GLT1D1	12.5057	68.57	48.55	59.08	49.12	52.71	67.69	48.58	58.93	82.06	62.47	69.58	61.89	75.51	74.86	51.61	63.37
ENSBTAG00000016276	HAL	12.4835	28.61	51.92	48.53	68.51	69.25	44.22	36.22	29.5	13.25	26.52	44.77	20.42	45.78	36.3	39.39	44.23
ENSBTAG00000001107	CACYBP	12.4761	67.43	67.46	57.92	74.6	109.71	74.68	60.63	95.38	81.82	94.3	80.74	85.43	68.44	59.2	71.13	69.66
ENSBTAG00000011843	EEF1G	12.4761	102.58	97.6	106.77	110.86	108.05	111.2	96.65	110.4	125.4	119.41	137.62	129.58	138.65	132.98	117.07	108.3
ENSBTAG00000010611	OCIAD1	12.4687	106.39	85.29	100.43	112.29	91.68	112.12	79.27	128.59	90.7	96.18	109.99	97.9	89.57	89.75	95.52	84.53
ENSBTAG00000010978	PROX1	12.4464	60.29	31.13	63.59	27.87	30.97	35.22	82.84	63.55	38.05	27.34	35.04	28.61	38.57	30.34	47.48	54.57
ENSBTAG00000043432	LOC112441894	12.439	23.5	17.76	12.29	31.22	11.99	40.12	17.27	35.27	27.32	45.67	11.05	24.04	15.81	5.89	23.3	9.15
ENSBTAG00000024561	H3-3A	12.4316	150.79	152.06	131.67	141.77	132.12	147.75	119.37	149.18	149.21	153.64	127.63	140.37	142.12	138.36	149.87	132.69
ENSBTAG00000007605	FKBP4	12.4242	96.08	98.46	75.33	103.1	148.86	112.84	109.32	93.6	87.28	92.34	124.68	116.73	106.92	99.63	105.05	104.95
ENSBTAG00000031010	ACAD11	12.4019	95.4	73.82	63.51	84.24	79.71	91.3	72.1	79.98	94.25	74.33	91.09	90.88	82.94	73.95	81.56	84.19
ENSBTAG00000005635	TTC39C	12.3426	95.26	26.19	42.76	39.14	22.59	39.96	38.73	38.67	19.84	13.66	39.06	22.56	30.5	31.05	21.48	16.33
ENSBTAG00000053034	H4C2	12.3426	37.53	76.84	60.28	66.68	56.49	64.28	65.28	32.64	85.99	50.16	47.29	57.82	74.16	72.95	73.14	69.54
ENSBTAG00000053034	H4C19	12.3426	37.53	76.84	60.28	66.68	56.49	64.28	65.28	32.64	85.99	50.16	47.29	57.82	74.16	72.95	73.14	69.54
ENSBTAG00000053034	H4C8	12.3426	37.53	76.84	60.28	66.68	56.49	64.28	65.28	32.64	85.99	50.16	47.29	57.82	74.16	72.95	73.14	69.54
ENSBTAG00000053034	H4C11	12.3426	37.53	76.84	60.28	66.68	56.49	64.28	65.28	32.64	85.99	50.16	47.29	57.82	74.16	72.95	73.14	69.54
ENSBTAG00000053034	H4C13	12.3426	37.53	76.84	60.28	66.68	56.49	64.28	65.28	32.64	85.99	50.16	47.29	57.82	74.16	72.95	73.14	69.54
ENSBTAG00000053034	H4-16	12.3426	37.53	76.84	60.28	66.68	56.49	64.28	65.28	32.64	85.99	50.16	47.29	57.82	74.16	72.95	73.14	69.54
ENSBTAG00000053034	H4C1	12.3426	37.53	76.84	60.28	66.68	56.49	64.28	65.28	32.64	85.99	50.16	47.29	57.82	74.16	72.95	73.14	69.54
ENSBTAG00000053034	H4C3	12.3426	37.53	76.84	60.28	66.68	56.49	64.28	65.28	32.64	85.99	50.16	47.29	57.82	74.16	72.95	73.14	69.54
ENSBTAG00000053034	H4C6	12.3426	37.53	76.84	60.28	66.68	56.49	64.28	65.28	32.64	85.99	50.16	47.29	57.82	74.16	72.95	73.14	69.54
ENSBTAG00000053034	H4C7	12.3426	37.53	76.84	60.28	66.68	56.49	64.28	65.28	32.64	85.99	50.16	47.29	57.82	74.16	72.95	73.14	69.54
ENSBTAG00000053034	H4C12	12.3426	37.53	76.84	60.28	66.68	56.49	64.28	65.28	32.64	85.99	50.16	47.29	57.82	74.16	72.95	73.14	69.54
ENSBTAG00000007960	TOP1	12.313	41.33	42.2	29.76	33.25	51.98	42.98	47.96	57.87	43.6	78.01	29.48	42.73	35.07	23.89	55.18	40.06
ENSBTAG00000005343	TPH1	12.313	51.55	60.56	61.98	83.86	42.03	49.78	34.45	46.75	37.83	44.39	36.85	30.43	70.27	87.9	37.68	38.94
ENSBTAG00000019995	HIKESHI	12.2982	58.44	51.65	42.55	59.13	72.27	63.66	52.5	43.99	72.67	55.68	61.93	74.07	73.88	68.2	65.11	65.19
ENSBTAG00000026953	TRIP11	12.2908	40.34	24.3	24.38	39.49	42.08	45.05	47.1	40.39	27.31	22.53	30.28	18.51	18.56	12.45	21.97	16.6
ENSBTAG00000016278	RPL30	12.2908	166.46	154.15	133	162.56	163.72	181.9	118.72	159.64	180.59	138.27	159.45	153.98	152.53	163.01	137.87	127.98
ENSBTAG00000002492	SYCP3	12.2759	91.52	68.52	68.14	62.15	62.67	80.03	41.46	78.31	59.63	70.21	77.82	74.64	86.68	71.17	84.21	58.03
ENSBTAG00000032152	TMPRSS6	12.2315	30.51	41.05	45.73	27.37	33.55	38.71	50.31	27.79	32.11	30.95	37.24	40.85	52.07	45.65	51.16	61.51
ENSBTAG00000012957	SERBP1	12.224	119.69	127.82	105.68	119.56	128.44	139.8	110.73	137.22	114.89	126.89	113.69	130.87	111.23	119.2	113.28	111.04
ENSBTAG00000043167	LOC112444967	12.2166	43.07	54.56	44.42	64.03	66.64	47.37	83.24	39.84	57.62	67.37	49.91	51.6	49.99	45.26	95.34	59.09
ENSBTAG00000049633	LOC112442852	12.1721	27.1	55.95	30.68	63.29	29.1	42.16	25.74	40.18	37.4	30.46	7.76	84.46	16.98	52.69	41.76	9.61
ENSBTAG00000015147	S100A10	12.1499	19.78	26.79	16.82	22.57	10.03	45.59	17.44	36.09	50.44	21.94	29.99	60.44	25.02	72.17	36.17	34.35
ENSBTAG00000021395	PSME1	12.1128	83.17	97.51	70.07	76.69	89.71	113.96	81.73	91.71	128.89	97.96	94.81	119.53	99.51	109.36	92.38	88.24
ENSBTAG00000020554	AIF1	12.1128	48.41	66.33	32.99	49.61	56.37	48.47	43.75	73.23	62.13	61.67	58.54	45.13	56.85	68.48	49.55	65.81
ENSBTAG00000012595	RIDA	12.1128	79.95	96.91	83.79	82.13	87.17	91.2	60.57	91.73	110.91	84.79	105.9	106.09	100.13	120.49	99.09	87.5
ENSBTAG00000038962	SLC6A11	12.098	67.03	50.59	46.76	42.52	55.4	58.98	127.56	49.75	46.37	31.74	64.55	43.3	57.22	40.73	64.57	57.18
ENSBTAG00000013953	CALD1	12.098	137.19	111.65	108.61	116.4	112.94	135.65	143.91	146.39	123.15	129.42	140.65	124.98	127.64	133.74	132.68	120.87
ENSBTAG00000044861	LOC112446116	12.0906	112.78	102.52	70.63	90.9	117.72	79.82	145.84	87.16	89.51	99.88	85.33	93.67	84.77	102.53	83.57	84.13
ENSBTAG00000005316	GDI2	12.0906	119.36	84.54	93.98	95.39	112.68	121.64	116.55	116.74	92.43	88.84	96.75	94.88	93.96	83.2	97.37	85.12
ENSBTAG00000030503	H2AJ	12.0832	50.59	73.92	55.16	74.77	85.67	70.32	70.85	37.18	66.01	65.6	59.22	57.62	61.24	61.31	77.56	74.82
ENSBTAG00000011104	RTN4	12.0684	69.61	76.41	77.2	80.43	65.24	77.87	49.48	80.11	59.44	59.39	84.46	71.26	81.52	84.87	51.47	60.38
ENSBTAG00000012096	BCKDHB	12.0535	100.59	100.65	96.62	108.03	90.57	109.8	63.33	91.84	93.48	77.19	93.39	89.8	102.48	105.14	75	81.53
ENSBTAG00000014891	SRSF7	12.0461	43.47	42.6	29.9	52.42	53.07	55.08	37.4	54.76	42.52	90.64	36.82	47.58	34.45	29.58	46.15	35.37
ENSBTAG00000039571	PROSER2	12.0387	15.97	14.45	17.51	6.26	4.28	6.28	19.72	5.99	24.18	2.91	18.63	29.9	23.29	22.28	7.94	27.63
ENSBTAG00000032436	UBC	12.0313	64.53	46.25	47.96	35.43	63.78	50.63	39.14	65.13	47.58	41.93	39.52	44.52	56.9	23.7	55.37	25.71
ENSBTAG00000013627	HNRNPAB	12.0165	35.86	30.6	25.54	30.55	47.46	36.43	59.36	41.21	44.31	61.65	37.8	48.82	34.92	26.97	46.04	47.76
ENSBTAG00000031800	PPDPF	12.0091	46.58	53.21	58.34	52.78	64.41	54.48	84.77	46.13	37.69	50.79	64.23	48.03	58.94	56.33	78.41	74.26
ENSBTAG00000017951	POLD4	11.9942	47.33	76.57	68.63	59.24	77.45	56.12	86.2	37.35	59.84	54.35	55.07	55.39	66.08	65.76	74.76	78.51
ENSBTAG00000021180	TBATA	11.9794	17.98	16.12	18.94	17.53	28.14	74.39	42.93	24.42	57.06	45.41	16.61	66.26	22.25	6.5	64.19	24.47
ENSBTAG00000008434	GCAT	11.9794	58.89	78.44	61	55.35	73.38	80.25	86.42	55.44	70.48	65.39	64.09	78.23	73.04	66.11	92.85	89.28
ENSBTAG00000012898	RPS27L	11.9646	124.98	125.75	119.6	112.13	136.33	132.66	68.48	125.22	104.39	125.78	134.45	138.01	122.43	132.57	139.84	113.41
ENSBTAG00000012898	LOC101903478	11.9646	124.98	125.75	119.6	112.13	136.33	132.66	68.48	125.22	104.39	125.78	134.45	138.01	122.43	132.57	139.84	113.41
ENSBTAG00000049773		11.9572	38.29	17.36	21.62	29.58	16.17	44.79	58.08	43.44	11.45	32.3	25.27	16.92	21.91	17.85	44.8	13.81
ENSBTAG00000002650	ZPR1	11.9349	30.65	23.22	27.84	28.83	25.32	39.61	36.45	37.16	20.35	35.96	46.62	20.08	19.26	16.63	33.21	16.33
ENSBTAG00000039161	ALDH3A2	11.9201	90.63	68.46	90.7	68.95	64.98	87.78	69.89	91.69	94.68	78.6	90.64	73.78	97.22	101.85	85.7	86.48
ENSBTAG00000009570	ANGPTL8	11.9127	71.51	49.43	37.33	31.35	38.52	22.17	70.54	39	46.13	12.3	47.42	39.9	33.03	31.19	53.34	42.34
ENSBTAG00000030913	MX1	11.9127	33.21	16.53	29.38	26.02	39.6	33.44	17.37	36.59	32.49	55.68	7.81	26.07	22.44	26.49	11.42	10.18
ENSBTAG00000038146	LOC785804	11.8979	67.41	68.02	54.64	70.69	64.46	64.06	143.87	50.94	60.65	44.61	110.51	63.45	49.49	40.52	61.19	52.14
ENSBTAG00000006033	NDUFA1	11.8905	65.24	89	71.49	79.88	87.31	92.42	61.7	70.05	87.37	69.23	89.32	77.12	80.17	85.44	78.76	74.82
ENSBTAG00000049233	TMEM123	11.8756	173.93	176.69	182.17	158.33	157.09	167.21	167.92	191.07	243.75	143.27	179.56	178.27	191.04	178.05	165.91	174.46
ENSBTAG00000013671	UTP14A	11.8534	55.94	54.89	48.62	52.91	46.83	51.68	29.43	72.63	32.32	55.93	38.9	40.86	33.68	42.33	45.53	33.49
ENSBTAG00000013671	LOC505600	11.8534	55.94	54.89	48.62	52.91	46.83	51.68	29.43	72.63	32.32	55.93	38.9	40.86	33.68	42.33	45.53	33.49
ENSBTAG00000053347		11.846	44.74	35.21	38.14	24.87	24.83	31.68	17.85	58.07	31.03	41.14	50.26	34.85	55	60.33	28.76	30.2
ENSBTAG00000012927	ALDOA	11.8089	43.15	46.44	35.67	39.94	67.97	42.58	71.24	41.87	55.44	64.36	42.97	57.96	51.3	45.09	59.84	62.77
ENSBTAG00000004829	YIF1A	11.7718	27.54	28.04	24.66	40.66	50.3	44.57	40.54	17.92	44.5	22.25	33.23	24.18	31.51	31.55	38.94	33.53
ENSBTAG00000005096	COX7A2	11.757	64.38	63.51	64.04	90.64	104.77	74.2	70.61	62.16	80.24	85.23	72.67	110.13	79.65	73.78	71.76	79.48
ENSBTAG00000002627	ZRANB2	11.757	96.32	71.19	66.3	72.35	63.09	87.5	63.39	94.54	85.73	60.96	79.34	76.82	63.79	57.11	66.87	56.59
ENSBTAG00000044311	LOC112448336	11.7422	27.7	21.98	19.75	29.73	10.6	42.34	41.73	46.77	19.56	40.37	17.58	17	8.89	13.89	34.33	16.18
ENSBTAG00000004598	GOLGA5	11.7422	40.83	20.83	23.57	43.29	49.09	47.07	33	37.02	37.19	22.21	33.44	23.68	21.02	17.09	26.21	21.35
ENSBTAG00000014233	CCT8	11.7348	83.64	76.52	54.27	79.41	99.58	88.23	72.4	97.35	95.25	98.78	79.52	100.06	72.78	62.14	74.56	73.79
ENSBTAG00000025191	SKP1	11.7274	122.63	103.58	98.89	131.44	133.92	142.37	97.6	113.21	120.24	122.09	114.33	114.95	114.57	108.13	109.57	93.72
ENSBTAG00000011444	HINT2	11.7274	100.33	99.78	97.11	116.02	111.21	123.21	81.07	76.73	106.95	99.76	105.74	125.66	102.14	110.69	125.32	124.57
ENSBTAG00000010442	PANK1	11.72	44.69	33.6	41.44	34.08	25.62	41.76	26.39	34.17	25.32	21.61	43.15	26.51	42.45	42.26	30.98	25.95
ENSBTAG00000005009	PRELID1	11.7051	78.6	74.16	68.92	85.77	100.8	91.66	96.34	74.82	105.57	86.56	95.56	108.92	89.44	86.96	85.67	89.15
ENSBTAG00000035907	DDX3X	11.6977	112.23	94.95	83.05	86.34	107.23	107.38	92.57	110.53	94.05	162.67	85.29	93.78	85.28	79.54	91.11	87.08
ENSBTAG00000021779	MGST2	11.6903	75.1	68.89	61.76	72.06	95.57	91.52	55.19	74.22	74.46	90.69	71.8	85.89	86.95	72.06	73.08	62.64
ENSBTAG00000014649	CPT2	11.6903	101.73	90.59	87.93	100.13	105.47	120.65	105.64	90.52	79.14	64.93	87.45	81.22	88.2	87.16	82.08	75.95
ENSBTAG00000016264	FKBP8	11.6829	23.49	40.84	40.45	29.04	37.75	32.39	55.11	19.17	37.07	30.02	35.85	34.94	47.62	52.47	49.97	55.28
ENSBTAG00000008833	APOM	11.6606	73.63	49.22	84.06	76.1	92.99	69.85	68.87	64.25	83.1	65.88	62.5	57.02	84.34	85.69	63.33	71.71
ENSBTAG00000016858	SAR1A	11.6458	52.43	36.72	31.41	48.77	60.99	55.72	54.33	44.78	66.24	40.66	43.94	45.99	39.57	33.14	43.36	34.99
ENSBTAG00000000250	HDHD3	11.6384	30.47	44.23	27.5	22.09	23.42	29.67	38.28	20.08	54.11	16.1	36.4	42.1	36.02	46.9	26.4	35.5
ENSBTAG00000012808	MASP2	11.6384	75.39	75.03	77.99	59.35	62.5	87.74	84.1	83.9	78.21	66.99	85.17	61.88	70.99	71.73	91.25	84.98
ENSBTAG00000008431	MOGAT1	11.6236	29.48	44.65	49.57	46.78	32.52	41.76	29.97	36.6	28.55	35.95	48.71	28.32	50.35	56.13	26.62	28.88
ENSBTAG00000008915	SF3B1	11.6236	91.65	74.54	65.16	85.92	78.85	101.01	72.42	104.15	80.71	88.1	82.94	80.86	66.47	64.63	80.69	66.18
ENSBTAG00000021275	CIB1	11.6088	35.77	45.12	44.26	42.52	54.51	63.99	49.29	32.07	64.8	33.89	56.6	43.29	53.82	58.42	47.55	40.24
ENSBTAG00000000291	DHTKD1	11.6013	110.11	92.92	124.87	95.03	105.56	95.66	97.32	109.94	104.09	91.41	97.71	86.37	108.89	119.44	102.27	88.36
ENSBTAG00000005119	PSMD1	11.5643	71.41	49.8	44.08	47.9	54.84	63.54	49.23	73.1	66.06	64.83	56.15	69.59	56.73	48.43	63.15	56.75
ENSBTAG00000038706	MT1E	11.5643	19.3	9.72	15.7	28.95	12.84	15.55	48.79	21.98	59.64	35.84	5.22	3.09	11.31	7.31	22.91	6.02
ENSBTAG00000020407	MTSS1	11.542	49.63	42.91	43.87	26.4	35.6	46.91	63.83	53.13	29.28	35.87	43.17	31.31	50.87	34.27	66.86	49.57
ENSBTAG00000002428	PPA2	11.5346	53.3	66.58	70.8	85.77	68.86	77.66	51.82	64.39	65.01	52.92	69.64	55.48	54.76	57.66	53.03	55.07
ENSBTAG00000001349	KIF1C	11.5346	48.61	42.92	54.54	39.16	49.25	46.87	74.57	41.73	56.5	50.16	58.96	60.58	71.6	60.44	65.05	76.36
ENSBTAG00000000497	AKR1A1	11.5198	84.55	112.94	92.57	93.8	86.65	109.62	67.75	73.29	100.09	93.68	91.5	111.78	115.17	108.59	89.6	91.15
ENSBTAG00000007562	TRAM1	11.505	93.47	61.13	76.91	63	67.76	71.81	93.72	99.41	107.69	55.08	65.81	67.99	75.37	72.52	77.9	60.98
ENSBTAG00000002938	CPED1	11.4901	45.92	31.81	31.81	27.04	28.13	43.98	21.89	46.55	53.99	32.68	49.06	29.75	48.47	45.62	47.02	34.09
ENSBTAG00000019020	TAX1BP1	11.4901	87.34	75.58	67.65	78.92	82.92	76.45	72.11	88.22	87.77	97.91	73.32	86.65	72.38	67.5	85.68	70.18
ENSBTAG00000019295	MDH1	11.4679	44.95	39.42	33.05	47.5	56.36	42.41	37.08	37.93	72.85	60.65	41.07	76.31	54.89	48.18	47.3	51.83
ENSBTAG00000012632	TECR	11.4605	31.49	27.6	34.36	23.39	31.1	24.29	35.92	25.66	31.02	39.49	56.04	39.77	45.31	58.23	72	43.06
ENSBTAG00000003151	DNAJB11	11.4605	44.75	22.23	14.85	31.38	61.81	45.23	75.04	37.97	72.18	52.95	29.77	36.62	37.39	21.52	40.4	34.07
ENSBTAG00000009784	RAB32	11.4531	63.24	62.71	49.55	49.41	61.21	66.53	53.84	62.77	92	68.76	65.8	88.98	86.54	91.97	76.66	69.87
ENSBTAG00000017851	RXRA	11.4383	26.12	34.38	41.6	21.67	31.38	33.67	109.81	26.17	34.1	28.54	41.16	27.07	52.73	51.53	56.02	72.18
ENSBTAG00000016956	GANAB	11.4234	67.81	57.52	61.62	56.19	58.98	78.69	76.83	65.1	95.48	62.93	71.19	74	85.52	79.51	77.03	65.22
ENSBTAG00000014423	RPL22	11.416	103.8	103.36	87.32	106.93	102.5	116.02	75.05	111.13	104.73	97.1	113.35	92.7	95.73	106.33	91.99	76.59
ENSBTAG00000021823	HJV	11.3938	40.1	18.37	39.99	22.26	17.52	29.66	11.75	22.72	18.77	27.21	29.19	33.65	44.79	41.1	26.84	30.58
ENSBTAG00000014439	KMO	11.379	48.26	54.77	45.89	65.99	66.45	60.98	37.83	59.41	39.34	79.18	51.15	57.49	83.51	45.63	43.55	50.6
ENSBTAG00000051325		11.3567	105.29	71.39	79.69	69.12	71.07	83.41	72.61	124.39	69.96	83.79	61.67	74.16	64.37	62.27	73.61	57.69
ENSBTAG00000015841	CCDC115	11.3419	84.41	90.65	72.18	79.69	80.58	66.95	51.74	61.98	61.45	63.85	76	74.44	81.52	82.77	66.96	74.77
ENSBTAG00000015841	LOC614882	11.3419	84.41	90.65	72.18	79.69	80.58	66.95	51.74	61.98	61.45	63.85	76	74.44	81.52	82.77	66.96	74.77
ENSBTAG00000013165	ENPP2	11.3271	73.1	66.92	66.46	60.85	52.26	76.98	51.36	73.61	72.7	56.51	82.6	57.11	75.05	71.36	57.37	60.13
ENSBTAG00000002580	MYH14	11.29	24.24	30	38.31	15.55	22.15	25.14	89.5	27.02	32.24	24.13	37.45	31.36	42.44	43.18	52.94	69.7
ENSBTAG00000011885	NNT	11.2826	91.65	95.88	86.44	77.23	82.21	98.81	60.34	93.46	104.15	79.96	88.63	108.33	102.58	97.08	91.21	83.59
ENSBTAG00000047359		11.2752	90.14	97.58	84.72	86.62	84.26	80.02	144.73	92.07	65.7	90.52	99.47	106.53	82.02	96.12	167.8	180.56
ENSBTAG00000020143	RDH10	11.2678	48.05	54.26	55.14	41.88	38.63	51.49	57.94	42.28	35.97	27.43	53.83	40.15	57.71	57.14	42.91	40.38
ENSBTAG00000005735	ATP5MC2	11.2529	123.92	120.13	109.73	126.37	125.88	142.05	97.46	135.63	112.35	116.54	131.49	111.19	121.37	117.49	103.88	107.78
ENSBTAG00000000555	ACO1	11.2307	104.81	83.33	82.47	87.1	91.48	108.03	104.26	82.06	76.33	63.89	89.36	73.67	93.48	79.63	81.71	72.74
ENSBTAG00000011987	ERG28	11.2307	55.3	33.61	44.07	42.65	49.55	43.05	22.44	37.68	42.06	66.08	53.51	55.31	42.14	52.72	69.87	41.42
ENSBTAG00000052781		11.2233	77.98	50.15	51.04	57.62	58.76	81.6	65.53	76.22	58.45	60	51.03	73.64	51.71	46.62	67.07	51.06
ENSBTAG00000039731	RND3	11.2159	80.26	58.74	44.28	63.2	61.58	44.51	50.69	63.76	52.28	32.85	59.21	52.13	43.1	42.16	48.55	50.44
ENSBTAG00000007411	F7	11.2159	19.66	38.39	38.2	30.58	37.22	29.11	76.12	16.03	28.5	21.3	24.84	24.51	30.8	38.31	49.96	72.8
ENSBTAG00000038128	BOLA-DQA5	11.2159	1.83	17.74	5.85	0	4.73	6.22	16.93	22.68	15.91	22.74	0.04	24.14	14.38	16.73	20.84	13.51
ENSBTAG00000008280	HNF4G	11.2159	32.12	33.13	24.96	34.92	48.8	41.28	26.7	41.82	28.18	44.12	25.74	22.6	30.57	16.81	43.64	15.95
ENSBTAG00000013468	AHNAK	11.2159	62.18	53.65	75.03	37.8	32.18	50.79	46.2	66.47	38.52	47.7	48.1	37.25	47.32	59.77	43.28	41.49
ENSBTAG00000018768	HMGN1	11.2085	83.63	82.27	71.16	98.21	111.84	88.51	81.25	96.02	87.46	89.94	119.68	103.81	104.25	88.7	107.24	86.23
ENSBTAG00000052140	AIF1L	11.1788	17.21	14.07	23.1	10.1	13.22	9.94	10.01	17.74	71.23	26.74	21.5	9.73	38.02	31.24	17.45	30.35
ENSBTAG00000012370	MGP	11.1714	16.8	26.4	29.67	37.81	30.6	40.15	12.78	45.01	29.7	37.41	27.73	26.19	37.56	56.59	43.31	21.91
ENSBTAG00000019237	TXNDC5	11.1492	34.6	38.01	37.53	30.09	40.79	42.79	76.46	25.29	69.64	34.65	49.69	42.56	51.56	44.43	53.84	48.89
ENSBTAG00000043544		11.1269	26.17	18.57	12.65	16.74	8.36	20.3	37.12	28.69	31.75	33.95	31.76	22	12.52	24.82	14.66	26.21
ENSBTAG00000001013	SLC30A5	11.1121	40.76	26.1	26.58	40.08	48.19	43.53	43.59	38.1	43.4	27.53	36.99	27.46	26.85	19.86	31.43	24.64
ENSBTAG00000000599	CCNI	11.1047	65.75	50.6	67.96	44.4	49.91	54.64	52.97	71.17	46.12	50.68	56.25	43.49	61.1	52.81	65.89	43.87
ENSBTAG00000055033	RAN	11.1047	104.44	110.7	84.34	119.42	147.66	113.22	83.81	113.67	124.45	135.89	107.55	133.03	107.49	110.08	109.21	96.02
ENSBTAG00000013212	COPG1	11.1047	30.59	25.95	29.51	34.98	47.15	41.78	85.33	22.1	43.93	26.91	39.02	26.51	31.98	33.88	41.89	43.96
ENSBTAG00000051150	TOMM7	11.1047	72	62.38	59.47	82.09	73.95	85.47	57.69	76.2	89.47	61.27	68.13	73.82	57.52	58.83	70.5	62.5
ENSBTAG00000009509	NDUFA6	11.1047	64.55	56.76	50.37	66.38	84.46	76.07	53.5	67.73	73.71	67.12	61.64	83.4	67.68	65.84	83.08	76.99
ENSBTAG00000022155	FSTL1	11.0898	39.13	35.79	33.15	39.91	49.4	35.24	41.19	42.18	81.89	53.9	43.81	65.73	54.76	52.85	35.97	51.91
ENSBTAG00000039582	NDUFC1	11.0824	42.29	43.69	40.78	55.74	64.64	59.87	35.25	39.13	61.55	54.99	48.87	56.09	51.41	40.04	46.63	46.89
ENSBTAG00000010982	UBE2B	11.0824	52.66	57.4	59.74	77.07	81.94	72.97	45.39	77.58	58.14	106.16	57.57	62.76	50.27	52.69	76.15	55.83
ENSBTAG00000002415	TSPAN3	11.075	155.3	165.86	164.83	166.42	143.3	181.4	129.7	159.62	169.18	132.73	173.11	155.6	161.04	162.01	114.47	128.23
ENSBTAG00000002333	HOPX	11.075	24.76	22.24	9.82	29.23	72.45	11.6	11.18	49.49	167.4	93.59	11.24	7.3	7.14	11.64	17.06	13.76
ENSBTAG00000006564	PSMA1	11.075	91.37	78.34	68.02	76.68	93.66	91.4	53.87	86.37	124.66	97.61	84.76	112.25	98.35	92.1	89.49	82.67
ENSBTAG00000015571	GCLC	11.0676	37.63	21.64	29.69	18.29	14.6	21.1	30.16	31.38	26.25	17.52	26.48	64.23	35.76	40.29	27.98	43.13
ENSBTAG00000000288	UPF2	11.0602	59.43	43.03	50.12	32.71	38.14	50.09	28.9	58.61	33.2	52.64	86.66	51.34	48.31	57.95	44.29	53.9
ENSBTAG00000008303	FKBP1A	11.0528	70.99	68.24	68.36	68.06	85.9	92.83	83.74	83.22	93.32	70.94	78.01	90.39	82.33	78.35	80.48	74.67
ENSBTAG00000016328	SFPQ	11.0454	46.52	29.23	24.25	34.48	41.81	43.71	67.16	54.6	34.3	67.07	36.53	44.61	31.62	23.6	47.77	35.11
ENSBTAG00000031723	RPL6	11.0454	160.88	161.96	143.34	171.38	160.55	175.84	131.16	155.58	172.46	152.61	158.7	151.74	165.07	165.26	144.98	131.38
ENSBTAG00000019322	HABP2	11.0305	66.43	56.54	94	46.97	46.16	59.38	67.87	75.53	52.99	49.13	60.11	47.54	70.76	64.2	60.52	56.95
ENSBTAG00000014388	EIF3I	11.0231	128.18	134.16	102.52	140.71	151.89	136.26	89.48	137.45	160.58	141.27	129.19	158.83	109.29	127.37	140.78	109.34
ENSBTAG00000004871	NDUFV2	10.9935	97.03	85.6	84.07	97.94	108.81	98.71	71.71	100.08	120.83	93.01	91.87	119.54	106.7	113.89	95.98	91.93
ENSBTAG00000016199	CLINT1	10.9861	72.23	46.9	56.07	53.65	65.02	65.32	69.22	70.19	60.75	46.89	53.83	45.52	55.88	48.96	53.79	47.99
ENSBTAG00000002378	NUCB1	10.9861	70.46	88.04	88.88	67.48	92.67	82.99	119.49	70.97	86.93	78.12	96.87	69.7	106.98	90.97	86.18	80.17
ENSBTAG00000015083	FBXO9	10.949	80.11	66.85	72.71	78.17	55.2	79.24	56.39	97.23	69.41	50.08	84.18	100.49	80.4	77.43	65.91	78.48
ENSBTAG00000011415	ETF1	10.9416	57.94	49.22	38.03	54.37	77.5	61.38	56.19	61.84	70.44	87.34	48.56	67.63	42.37	34.54	56.35	53.3
ENSBTAG00000004427	OSBPL8	10.9193	50.23	59.02	48.77	42.95	53.87	57.46	43.5	62.17	68.36	65.71	49.89	71.06	59.36	57.39	61.53	49.81
ENSBTAG00000009576	PACSIN3	10.9119	18.03	31.27	29.62	19.08	23.6	18.27	41.51	13.02	22.9	21.07	25.03	28.59	38.64	36.21	33.8	52.46
ENSBTAG00000000678	CSDE1	10.8971	161.67	140.65	145.94	140.41	150.76	168.22	128.32	179.86	182.25	148.41	153.83	153.41	150.53	152.77	147.82	133.56
ENSBTAG00000007106	GATD3	10.8897	20.19	36.61	29.08	23.07	31.41	23.5	40.37	15.86	25.16	24.08	30.32	30.94	40.8	41.2	44.96	41.94
ENSBTAG00000012805	TSPAN13	10.8897	25.72	15.41	8.54	26.64	43.82	50.2	52.9	18.47	23.31	9.72	24.16	13.04	11.98	11.03	18.15	9.23
ENSBTAG00000040070	SCGB1D	10.8749	23.49	61.41	40.33	39.96	21.28	14.2	16.88	19.41	22.61	13.41	11.16	40.29	48.52	22.39	28.87	17.08
ENSBTAG00000018872	F12	10.8675	38.89	46.45	52.25	34.13	41.05	29.67	78.77	39.81	41.86	33.76	31.62	27.52	43.93	62.67	41.5	76.5
ENSBTAG00000003289	LOC616364	10.86	4.39	21.04	3.81	5.08	27.12	24.37	4.31	17.17	49.06	28	24.4	21.83	5.31	4.2	4.85	4.02
ENSBTAG00000042974	LOC112441942	10.8526	43.71	29.94	34.07	42.88	47.27	75.1	40.25	101.45	49.37	111.91	35.33	31.3	20.31	27.76	35.63	32.1
ENSBTAG00000018084	CASTOR1	10.8304	24.98	50.31	40.72	36.13	54.35	36.45	63.94	25.17	30.87	33.4	32.58	27.1	41.54	34.87	50.03	75.45
ENSBTAG00000035247	MCEE	10.823	56.02	56.28	45.26	70.29	51.36	76.92	54.91	42.19	54.86	38.66	59.86	39	48.87	54.1	39.67	32.65
ENSBTAG00000000786	NQO2	10.8156	52.39	61.24	53.17	73.97	83.37	84.42	87.24	39.75	72.1	42.66	58.09	57.06	66.98	62.29	55.64	55.88
ENSBTAG00000008362	CTDSP1	10.8007	28.89	35.38	36.42	27.22	32.44	32.75	70.58	19.82	40.48	22.59	41.42	28.99	45.91	43.46	49.03	53.83
ENSBTAG00000025760	LOC530653	10.8007	32.96	41.96	48.29	30.81	25.06	43.05	23.05	40.1	40.86	31.84	40.24	33.89	47.53	51.74	39.42	28.02
ENSBTAG00000019376	FNDC3B	10.7933	34.62	20.44	26.94	22.55	32.14	22.31	50.92	46.51	41.5	55.79	27.37	36.43	37.59	33.17	43.97	27.27
ENSBTAG00000038549	LOC509506	10.7933	84.24	70.37	74.11	50.84	52.26	61.49	79.03	76.05	65.29	69.4	75.86	66.01	103.39	100.67	77.61	78.75
ENSBTAG00000003935	TMBIM1	10.7785	136.21	130.97	155.87	133.51	137.87	149.02	150.38	134.22	169.85	130.42	135.06	127.04	144.96	145.29	138.45	119.83
ENSBTAG00000008001	NUCKS1	10.7785	106.45	107.13	101.43	102.16	96.6	110.06	73.84	118.86	102.06	115.97	111.23	121.49	114.52	116.69	116.03	97.42
ENSBTAG00000004587	DUSP6	10.7637	57.89	37.05	23.59	45.05	21.02	21.38	46.32	20.1	22.69	8.7	24.12	43.29	27.55	28.09	29.69	44.14
ENSBTAG00000002910	ECHDC2	10.7563	76.29	79.47	64.75	68.33	74.86	92.25	75.49	62.39	49.08	64.96	74.34	49.88	86.16	72.51	74.9	63.85
ENSBTAG00000006379	BPHL	10.6895	75.65	75.65	67.97	74.57	87.08	96.49	54.27	72.39	61.47	71.41	64.57	94.17	95.55	74.73	60.75	69.99
ENSBTAG00000016887	TAF11	10.6821	41.86	53.09	32.99	44.28	51.63	47.14	38.68	49.23	62.74	61.1	36.51	72.73	41.72	40.24	58.05	52.23
ENSBTAG00000044112	MSRB2	10.6821	36.9	38.62	41.78	18.31	35.81	21.62	11.89	40.59	32.89	22.94	51.73	24.2	39.38	21.38	37.94	45.34
ENSBTAG00000016465	DHCR7	10.6747	25.54	6.85	17.57	9.91	14.11	12.47	9.19	11.3	13.21	37.09	24.85	24.55	18.54	27.17	34.18	17.43
ENSBTAG00000014536	SFXN1	10.6747	52.23	38.83	50.81	41.37	44.4	55.02	30.11	46.1	29.83	32.79	46.54	28.32	41.15	33.78	31.96	39.82
ENSBTAG00000046708	PDP2	10.6673	38.03	50.54	41.46	44.02	48.39	77.07	36.83	52.75	59.93	79.68	36.01	37.35	42.07	45.75	62.88	40.38
ENSBTAG00000009948	TRIM25	10.6673	47.56	40.44	40.16	36.34	48.62	51.31	89.72	38.88	38.69	24.91	46	23.76	31.61	30.18	36.83	34.5
ENSBTAG00000017120	PHB1	10.6673	56.1	62.77	49.6	63.8	86.14	73.2	77.42	52.43	71.3	71.71	64.82	79.42	61.45	61.37	62.72	69.6
ENSBTAG00000033077		10.6377	44.8	33.85	29.75	39.8	46.44	47.4	43.18	54.05	33.78	53.37	32.98	27.47	29.72	23.27	41.49	29.58
ENSBTAG00000012634	NDUFB7	10.6377	20.43	48.14	42.1	40.53	58.2	36.24	62.63	17.65	37.68	29.31	36.34	33.79	48.03	47.88	55.95	68.77
ENSBTAG00000018593	PSENEN	10.6302	71.14	74.04	65.95	79.34	82.93	83.1	56.66	63.57	90.54	58.88	77.09	80.04	79.63	82.54	70.53	61.92
ENSBTAG00000018531	JCHAIN	10.6302	44.78	40.24	39.96	32.67	52.61	30.49	17.38	66.24	24.13	31.71	31.12	45.25	26.06	36.91	23.35	33.19
ENSBTAG00000020884	CASP4	10.6302	29.75	33.65	14.93	15.1	20.71	30.4	17.27	43.93	37.58	22.83	13.56	23.71	17.46	35.08	31.15	25.36
ENSBTAG00000034402	ACE2	10.6154	32.73	8.96	21.83	11.94	9.66	22.74	6.06	23.98	4.55	26.53	5.12	18.11	18.48	5.44	20.95	17
ENSBTAG00000014064	FGFR2	10.6006	44.21	45.64	48.84	37.39	30.84	46.73	59.98	35.36	37.27	13.64	53.28	29.7	37.49	30.11	30.92	44.41
ENSBTAG00000039995	LOC100336868	10.5932	42.66	36.99	36.87	34.49	44.97	65.08	45.28	39.24	24.6	51.06	23.72	45.24	34.14	25.64	51.42	27.02
ENSBTAG00000038532	FOLR3	10.5932	57.76	75.52	72.31	93.87	99.27	82.13	60.39	74.28	107.93	82.73	79.85	86.6	60.58	97.48	79.2	79.08
ENSBTAG00000002275	PTP4A1	10.5858	47.08	39.21	43.34	33.73	47.02	43.81	44.83	63.85	23.17	40.31	27.5	26.19	30.66	26.02	46.73	32.74
ENSBTAG00000011070	RTCB	10.5339	49.75	30.6	28.02	53.05	61.67	61.89	42.53	38.89	44.22	40.89	34.75	40.91	31.8	25.59	34.78	33.77
ENSBTAG00000020525	SEC31A	10.5265	61.78	29.09	35.94	42.99	48.65	62.11	79.82	57.68	48.59	39.02	42.96	37.66	33.09	30.02	46.32	35.81
ENSBTAG00000014614	ACTA2	10.5265	25.91	13.7	22.4	30.37	23.6	45.33	31.23	44.39	25.31	32.05	37.8	34.46	42.04	30.31	17.45	17.9
ENSBTAG00000038195	CD302	10.4894	113.81	119.84	125.21	113.31	105.69	115.55	93.64	121.21	102.52	104.31	112.46	95.13	116.9	105.7	112.89	102.76
ENSBTAG00000018604	SEMA4G	10.4894	37.87	30.25	42.42	20.52	24.48	28.12	72.8	37.7	39.47	33.28	37.89	31.36	50.1	40.74	57.06	46.96
ENSBTAG00000006819	MIA2	10.4672	128.72	114.18	104.14	107.19	112.32	136.85	92.78	139.15	102.43	119.79	120.55	118.97	117.2	117.31	110.07	101.51
ENSBTAG00000018936	LSS	10.4597	30.87	18.98	27.57	19.21	24.17	24.29	20.11	21.22	19.76	45.65	27.87	38.69	31.55	36.99	41.5	29.47
ENSBTAG00000009887	DDX17	10.4523	130.87	97.16	94.58	101.68	106.31	129.22	111.41	138.18	82.25	102.59	105.13	95.59	98.36	85.58	106.2	86.01
ENSBTAG00000014835	SPARC	10.4449	71.45	69.72	71	63.86	94.56	94.35	77.46	133.56	72.69	80.81	75.21	75.76	87.54	109.01	90.53	69.41
ENSBTAG00000014093	IDH2	10.4449	19.57	26.18	24.51	20.09	33.53	19.85	28.07	19.26	30.5	30.36	18.55	32.11	42.52	37.09	35.43	38.79
ENSBTAG00000020106	AP2M1	10.4375	124.95	112.95	99.19	119.07	137.61	139.56	117.7	127.04	145.94	124.72	125.9	137.86	121.82	128.41	128.89	117.27
ENSBTAG00000000704	GUSB	10.4153	49.76	61.56	63.15	56.63	58.94	58.66	75.09	54.03	42.91	45.52	46.3	46.58	57.64	64.99	43.71	53.82
ENSBTAG00000000103	MRPL23	10.4153	44.07	73.16	59.69	60.51	67.94	58.43	72.85	38.41	61.09	67.71	66.64	70.82	68.72	86.35	102.8	109.01
ENSBTAG00000011766	C7	10.393	36.58	34.55	32.74	35.91	33.08	50.98	33.26	68.89	43.78	45.04	49.77	32.17	44.79	54.34	44.2	23.83
ENSBTAG00000021227	ATP5PD	10.393	81.39	74.74	70.45	88.09	93.31	88.33	59.62	89.74	87.15	80.5	81.47	89.54	78.68	81.01	71.75	69.11
ENSBTAG00000048980	LOC508666	10.3856	62.12	29.37	54.26	47.41	33.62	26.7	28.22	52.55	32.67	47.88	35.31	32.15	29.43	53.02	35.78	26.26
ENSBTAG00000052725	MIR11997	10.3856	40.27	43	29.86	40.33	53.42	48.79	28.41	43.51	34.78	68.13	37.85	31.31	54.16	51.15	42.59	40.33
ENSBTAG00000010932	DNAJC12	10.3782	20.35	27.03	24.12	32.84	17.82	28.75	14.13	35.37	52.29	21.91	36.43	26.14	47.47	53.59	20.38	27.7
ENSBTAG00000017656	ST3GAL3	10.3708	39.73	34.3	45.82	30.62	35.53	36.87	48.51	34.52	54.19	32.22	43.52	29.5	60.39	60.95	45.99	48.29
ENSBTAG00000010672	PCCA	10.3634	91.54	49.98	77.46	57.57	55.17	56.83	50.11	71.59	48.04	47.42	46.36	47.37	72.42	54.74	58.53	58.95
ENSBTAG00000043554		10.3634	24.24	4.19	6.91	4.25	4.24	3.43	21.37	21.83	11.5	13.06	7.81	20.19	11.43	18.23	9.16	12.72
ENSBTAG00000021830	ENPP1	10.3634	81.12	79.06	96.83	63.95	68.38	88.56	69.24	102.18	75.9	86.26	78.99	98.87	89.88	85.96	97.75	80.29
ENSBTAG00000000172	PFKFB1	10.3485	103.94	68.37	77.15	74.58	66.46	94.16	72.58	108.27	76.24	76.1	90.73	69.21	68.43	75.5	77.61	65.67
ENSBTAG00000032097	FBXO21	10.3337	91.61	72.56	89.39	65.2	63.66	88.03	51.24	99.53	62.67	67.82	90.73	83.22	91.79	90.29	87.68	77.85
ENSBTAG00000006072	LRRC59	10.3337	37.86	21.06	22.43	38.07	49.25	40.24	67.99	29.74	60.63	29.99	40.53	30.83	26	18.26	35.81	38.21
ENSBTAG00000031249	PSMG4	10.3263	46.67	62.7	45.79	47.26	59.77	52.85	67.4	44.34	60.6	43.61	56.15	49.87	53.25	66.34	54.55	68.19
ENSBTAG00000015248	PLA2G16	10.3041	44.27	58.17	38.32	41.78	64.68	77.29	55.28	35.25	74.78	48.56	62.07	50.01	56.55	49.59	45.45	53.56
ENSBTAG00000019085	SRP54	10.267	54.17	35	37.23	63.46	72.37	59.59	54.69	51.77	80.3	50.01	47.61	52.07	39.19	35.05	46.02	45.74
ENSBTAG00000010431	LURAP1L	10.2522	4.21	11.21	19.47	17.52	19.85	37.96	4.89	26.81	8.17	61.86	11.12	16.45	24.95	16.64	27.61	11.79
ENSBTAG00000015221	PCCB	10.2522	80.57	52.93	72.28	59.77	77.31	77.74	50.2	51.67	67.33	63.91	77.01	61.3	90.61	77.2	70.47	71.65
ENSBTAG00000000345	CLDN15	10.2448	27.03	21.66	43.32	24.97	26.75	38.61	13.17	9.53	13.44	8.79	27.79	8.24	24.25	23.92	19.88	13.97
ENSBTAG00000004226	SHBG	10.2299	73.93	58.22	71.71	65.12	57.65	51.29	50.86	57.67	43.85	49.61	69.1	54.06	66.01	40.57	48.3	51.16
ENSBTAG00000054441		10.2225	34.93	33.89	65.45	21.85	28.87	39.82	55.45	42.15	28.2	39.17	37.24	29.59	53.05	49.39	38.1	42.68
ENSBTAG00000002977	ECE1	10.2225	24.35	28.47	43.52	18.43	25.64	22.53	47.67	33.49	26.29	31.29	36.19	31.31	32.47	39.43	48.32	44.7
ENSBTAG00000030671	HOOK1	10.2077	29.47	33.91	22.2	32.71	54.71	36.5	29.65	40.59	43.41	54.21	24.57	40.94	21.38	19.15	42.26	35.52
ENSBTAG00000018474	IL6R	10.2003	50.9	47.31	51.83	35.49	38.67	45.55	42.72	53.45	42.79	66.11	44.95	56.45	60.37	51.81	69.72	58.71
ENSBTAG00000000330	ALDH16A1	10.1929	20.02	32.77	31.27	23.54	33.45	25.55	55.13	20.48	28.73	24.45	32.83	24.74	41.15	36.5	37.03	56.66
ENSBTAG00000020853	SLC16A13	10.1929	24.49	28.62	28.42	19.63	19.64	36.2	37.85	16	25.23	27.95	34.59	31.53	45.42	45.12	37.88	24.73
ENSBTAG00000006928	OAT	10.1855	14.66	20.52	22.93	29.41	26.17	12.85	25.72	50.48	16.53	104.55	16.38	18.38	20.96	48.16	42.11	29.24
ENSBTAG00000031749	SLC35E2	10.178	28.04	25.9	41.71	24.73	26.75	34.36	36.4	18.95	20.16	24.43	37.77	20.44	37.31	34	28.99	38.48
ENSBTAG00000005585	LOC112449619	10.1706	19.06	32.78	27.73	16.4	11.07	46.66	34.47	70.47	41.96	20.11	24.11	23.47	27.87	23.46	55.14	21.78
ENSBTAG00000038496	CR2	10.1706	21.52	16.97	21.48	14.31	12.91	6.17	7.39	6.57	9.96	26.74	17.65	17.01	26.88	23.68	26.87	26
ENSBTAG00000001697	TRA2B	10.1558	41.4	37.64	31.4	47.89	52.1	55.24	34.19	51.7	44.94	74.15	35.98	40.34	38.52	30.37	51.73	36.11
ENSBTAG00000000990	PSMA2	10.1262	46.22	34.12	24.53	40.37	47.78	49.76	33.63	39.67	60.73	49.03	35.91	53	42.51	39.42	33.91	41.46
ENSBTAG00000008253		10.1262	45.78	20.49	34.67	20.66	16.39	22.41	29.39	36.86	28.76	11.33	26.47	35.35	28.51	17.63	25.3	28.34
ENSBTAG00000001868	PCYT2	10.1187	43.84	35.7	42.5	35.1	46.51	34.79	45.44	29.97	38.28	53.62	42.1	55.72	49.95	51.93	52.09	49.59
ENSBTAG00000033080	RPL15	10.0817	84.43	98.03	88.41	90.78	94.8	97.33	82.84	76.95	82.41	81.75	92.21	75.77	92.56	101.05	94.22	99.03
ENSBTAG00000011593	QKI	10.0669	81.27	66.84	77.11	65.51	75.09	88.1	74.52	99.24	79	107.47	83.52	100.49	80.1	83.87	97.58	67.71
ENSBTAG00000002203	NDUFS2	10.052	85.57	89.34	71.16	90.25	95.68	95.12	66	79.11	99.95	82.17	90.46	105.28	94.12	95.73	77.25	77.93
ENSBTAG00000000948	RAB2A	10.0372	55.55	37.1	43.72	69.39	64.36	68.65	57.26	48.96	65.11	41.69	56.73	51.48	50.85	45.46	46.42	39.61
ENSBTAG00000007152	OS9	10.0298	109.65	94.81	102.56	90.58	90.37	107.3	107.29	111.6	99.56	91.49	109.9	100.51	108.15	111.89	102.64	96.12
ENSBTAG00000011204	NINJ1	10.0298	23.29	49.62	41.55	35.94	46.55	36.56	46.13	20.53	32.6	37.36	37.19	34.61	43.16	50.1	55.38	54.6
ENSBTAG00000021338	OAF	10.0298	22.05	34.36	24.48	21.49	36.35	29.48	81.32	12.08	28.23	8.3	27.86	16.24	28.8	17.85	20.83	44.44
ENSBTAG00000016249	NAGS	10.015	16.72	33.47	29.42	22.05	29.12	25.38	47.3	16.49	26.7	49.42	23.26	22.98	33.42	38.14	44.82	44.88
ENSBTAG00000007806	MTPN	10.015	72.93	57.2	57.47	54.12	59.37	70.75	53.73	62.1	70.71	54.42	74.79	61.4	74.91	66.75	64.93	68.11
ENSBTAG00000045931	MAGT1	10.0076	68.4	62.43	49.86	67.11	70.02	76.03	50.89	62.49	111.95	66.35	85.5	74.14	74.47	70.89	84.48	59.27
ENSBTAG00000016167	ATL2	10.0001	51.04	37.84	38.26	45.33	53.32	67.54	47.84	49.7	40.14	33.25	44.04	37.46	34.91	29.42	31.84	30.37
ENSBTAG00000016202	TREH	9.99272	53.78	32.72	38.47	35.63	31.57	39.28	46.29	46.94	26.63	44.94	48.43	34.96	47.6	47.32	53.55	49.1
ENSBTAG00000006665	ERP29	9.99272	92.17	81.92	92.22	88.75	103.96	118.18	87.87	99.73	129.67	89.9	109.8	117.13	100.08	93.78	85.23	96.32
ENSBTAG00000017565	SCFD1	9.9779	41.32	24.62	27.58	41.48	43.04	47.67	33.29	35.81	45.02	26.39	37.36	31.18	27.63	23.98	31.18	23.27
ENSBTAG00000024255	UOX	9.97049	42.28	66.37	82.08	44.39	35.25	42.12	36.33	23.86	26.38	38.5	73.56	63.62	44.69	44.07	44.21	46.7
ENSBTAG00000019264	EDEM3	9.97049	39.26	29.3	26.66	40.69	59.12	39.87	45.33	38.27	47.38	35.68	31.2	39.18	25.32	21.43	32.91	28.68
ENSBTAG00000052665	CYP3A4	9.96307	50.28	50.33	54.3	41.25	39.37	55.58	32.25	69.34	43.51	59.82	56.95	45.53	41.85	59.22	50.16	53.11
ENSBTAG00000007802	BCLAF1	9.96307	55.85	40.73	35.64	53.44	57.72	55.09	50.03	62.14	53.9	57.26	43.82	50.03	39.09	40.14	49.89	39.68
ENSBTAG00000010386	ARPC2	9.95566	104.11	100.35	83.95	107.7	113.74	110.32	102.28	103.62	134	99.01	115.69	122.58	118.84	123.79	100.72	99.37
ENSBTAG00000039971	LOC514658	9.95566	100	19.71	28.1	36.76	30.33	106.1	22.02	29.82	49.69	39.97	23.01	38.75	30.95	23.17	40.08	35.67
ENSBTAG00000010956	SCARB2	9.93342	85.56	86.78	92.39	64.82	81.25	79.61	63.67	90.13	67.92	66.8	86.02	111.97	92.59	98.78	88.41	66.57
ENSBTAG00000052720	LOC112444531	9.93342	12.51	24.84	23.73	18.86	22.58	14.76	35.19	11.88	13.14	15.58	18.72	11.67	26.03	28.16	30.54	41.16
ENSBTAG00000016432	PEMT	9.92601	46	53.68	49	33.33	51.82	59.18	48.41	26.58	54.12	36.7	54.42	54.39	66.25	69.12	61.88	72.58
ENSBTAG00000012697	PGAM1	9.91859	133.59	139.19	119.01	151.93	176.12	147.17	130.95	121.31	181.5	145.11	139.71	168.96	149.5	148.7	152.38	139.83
ENSBTAG00000021392	DCAF11	9.91118	101.14	91.6	96.96	109.94	95.05	97.64	108.28	89.78	105.78	126.05	115.46	111.01	108.51	101.19	135.58	103.42
ENSBTAG00000052700		9.90377	38.25	38.66	36.66	56.14	52.6	44.35	34.84	35.76	45	51.61	49.87	53.7	50.84	46.54	36.68	42.08
ENSBTAG00000010451	PA2G4	9.90377	44.24	36.22	30.8	39.1	60.41	47.03	38.57	52.67	43.2	59.41	41.05	59.62	33.11	32.49	45.18	34.67
ENSBTAG00000005384	COPZ1	9.89635	44.03	28.43	25.75	50.02	51.66	58.74	47.27	35.84	62.05	35.18	45.25	43.3	36.2	32.41	37.77	33.92
ENSBTAG00000001055	HNRNPL	9.89635	59.59	48.99	49.82	47.07	40.13	65.24	60.58	64.35	55.35	62.57	48.7	55.69	56.98	53.35	69.4	47.53
ENSBTAG00000005814	PSME2	9.88894	76.72	71.9	55.99	66.6	72.74	94.32	57.25	76.6	98.16	70.78	66.65	87.6	67.28	81.98	61.63	63.38
ENSBTAG00000006644	SPCS2	9.88894	101.9	79.15	65.26	90.83	105.44	118.51	98.76	104.81	202.84	91.04	125.62	111.72	110.41	101.34	110.72	104.29
ENSBTAG00000017212	HYPK	9.8667	40.52	29.11	25.97	45.34	54.77	53.74	49.19	50.55	44.06	46.38	36.95	39.73	30.31	27.97	48.7	40.06
ENSBTAG00000007842	GCLM	9.83705	73.07	64.58	54.68	70.01	72.54	81.47	53.51	52.8	55.81	47.78	73.49	58.11	69.68	54.55	55.87	61.47
ENSBTAG00000003927	AAMP	9.83705	80.49	89.98	73.52	102.14	111.59	98.96	101.77	69.07	93.49	90.83	82.53	79.97	78.04	78.79	87.57	81.82
ENSBTAG00000001182	SEPTIN7	9.82964	81.01	61.83	69.29	67.86	62.76	66.45	45.35	81.49	68.56	74.23	67.07	77.11	90.03	81.96	71.45	60.75
ENSBTAG00000001137	CLTA	9.82964	71.78	71.77	61.23	75.16	84.42	92.84	84.47	80.36	85.84	65.54	71.06	73.14	66.68	75.16	80.06	83.22
ENSBTAG00000048620	CEBPZOS	9.82964	53.54	44.92	44.67	53.66	46.97	57.3	40.17	61.16	66.1	57	54.08	63.52	45.44	50.08	42.25	42.95
ENSBTAG00000053107	COX5B	9.82964	80.43	93.18	73.5	102.59	109.45	104.14	73.26	76.98	112.91	94.29	106.44	116.14	94.33	103.24	100.89	96.76
ENSBTAG00000050155	SERPINB6	9.82222	131.23	131.93	132.11	145.17	139.95	154.3	147.42	133.15	135.41	123.19	142.53	142.53	138.56	156.91	106.73	140.29
ENSBTAG00000045633	AGTR1	9.8074	41.16	39.47	40.62	43.33	42.03	54.39	33.84	50.66	64.3	126.13	40.19	50.61	54.13	45.66	64.67	49.79
ENSBTAG00000010976	KANK1	9.77775	60.89	41	41.54	35.61	35.27	56.41	50.4	53.49	42.41	44.42	45.46	45.64	37.21	34.13	48.14	36.33
ENSBTAG00000043359	LOC112442814	9.77775	40.99	46.19	35.57	25.86	33.34	55.15	93.98	31.11	44.36	34.34	42.11	45.29	32.22	54.17	30.19	39.88
ENSBTAG00000021288	PSMB4	9.76292	80.76	82.91	65.78	80.95	89.57	94.49	62.34	72.41	104.05	81.99	82.27	94.48	83.23	88.78	92.67	80.93
ENSBTAG00000007867	STAT1	9.75551	74.51	75.05	69.42	61.35	76.74	82.36	54.86	76.18	65.9	69.53	56.35	62.03	64.05	70.32	60.74	66.44
ENSBTAG00000005218	PDE3B	9.73327	46.18	32.05	42.66	32.15	33.91	39.28	38.75	56.84	32.72	55.42	49.25	38.7	38.54	39.79	46.04	32.18
ENSBTAG00000010012	BTF3	9.73327	99.07	96.48	92.57	99.49	101.52	105.38	68.83	106.37	85.94	97.25	90.8	91.67	84.1	89.52	85.98	83.11
ENSBTAG00000010365	SQOR	9.72586	53.83	52.07	62.58	51	61.71	43.04	46.58	47.48	59.99	49.12	57.24	74.22	83.13	91.3	58.95	62.18
ENSBTAG00000002828	RNF185	9.72586	27.79	39.16	25.89	31.63	39.54	48.68	48.03	25.02	30.84	35.8	26.42	28.24	34.51	26.28	43.5	49.32
ENSBTAG00000000705	COX7A2L	9.72586	72.05	64.87	49.62	57.42	68.67	66.38	37.02	70.59	62.59	72.49	64.65	79.07	50.89	61.83	55.12	69.48
ENSBTAG00000004531	CCT4	9.71844	70.42	74.49	61.61	76.04	92.07	75.55	69.25	89.57	80.74	86.91	70.61	90.7	65.76	58.22	72.24	67.63
ENSBTAG00000011284	SLC39A1	9.71103	32.64	50.25	42.51	39.45	41.13	54.29	55.89	37.15	51.64	51.87	35.23	55.5	41.69	43.52	37.94	45.33
ENSBTAG00000011952	SULT1E1	9.6962	4.77	23.08	8.87	8.41	0.32	19.55	4.55	11.93	9.41	13.45	2.18	49.21	3.71	22.73	18.73	15.29
ENSBTAG00000000160	CBS	9.67397	29.54	33.64	45.29	27.93	37.79	25	32.77	25.62	25.64	43.19	32.65	27.4	38.53	43.32	46.25	40.45
ENSBTAG00000049359		9.65914	70.59	51.96	56.65	51.57	41.45	59.91	54.95	47.39	52.76	51.57	55.22	21.14	30.25	61.07	43.35	42.7
ENSBTAG00000011110	ACOT12	9.6369	41.86	29.5	19.62	31.25	40.27	57.95	39.7	42.82	34.92	29.88	27.67	33.21	23.02	15.21	37.76	27.47
ENSBTAG00000006672	SYNCRIP	9.61466	48.08	33.74	35.27	37.51	46.24	49.05	41.79	54.15	40.37	54.53	34.1	42.64	35.09	28.17	42.58	31.78
ENSBTAG00000012447	PPP1CB	9.58501	65.15	51.31	51.18	60.34	62.14	67.19	55.27	67.46	66.24	63.03	51.54	55.44	53.98	51.21	60.95	49.13
ENSBTAG00000014130	MGC148714	9.5776	70.59	70.83	67.8	77.91	85.07	77.3	46.78	74.54	86.18	78.19	75.85	90.7	83.75	82.11	80.97	68.63
ENSBTAG00000019414	CLK4	9.57018	39.46	28.99	38.34	39.92	29.93	47.39	25.43	50.79	26.29	39.11	33.93	29.94	29.07	24.87	38.3	24.14
ENSBTAG00000010023	FAM107B	9.56277	31.12	45.13	39.99	27.09	27.33	24.05	15.85	38.27	20.26	23.88	30.1	52.1	37.94	47.49	36.1	35.84
ENSBTAG00000052895		9.55536	16	34.95	25.51	21.74	34.4	21.09	35.12	14.74	21.2	16.65	15.38	20.09	24.01	23.8	30.65	31.14
ENSBTAG00000001448	INMT	9.54794	31.27	16.41	5.94	7.49	12.74	14.26	14.81	20.37	17.04	32.69	15.57	25.92	38.4	14.37	33.8	1.41
ENSBTAG00000007840	HMGCR	9.54053	67.26	16.74	29.81	27.29	29.59	35.46	16.12	34.13	21.08	80.78	49.83	28.59	23.22	29.03	36.34	22.59
ENSBTAG00000015857	TPRG1L	9.53312	78.93	76.13	83.24	84.91	92.28	91.93	82.61	61.91	87.04	72.01	90.17	84.4	77.03	91.79	94.29	85.28
ENSBTAG00000003358	MCFD2	9.52571	94.47	101.56	83.21	84.62	103.42	90.57	92.26	94.38	159.05	112.49	102.73	130.01	100.85	79.49	125.57	92.28
ENSBTAG00000049555		9.52571	19.73	34.23	36.47	25.32	24.6	29.7	16.54	20.62	20.15	28.82	17.51	14.8	30.29	34.07	28.49	28.3
ENSBTAG00000039682	MTUS1	9.52571	34.94	24.92	33.03	25.91	23.79	29.57	26.98	39.83	32.02	24.07	46.43	37.23	33.81	39.1	42.54	43.28
ENSBTAG00000015069	PCNP	9.51829	52.47	48.35	43.3	48.13	55.66	56.47	37.11	57.08	51.26	58.22	44.36	60.01	49.38	41.29	62.03	43.63
ENSBTAG00000019700	PC	9.49605	33.26	34.33	45.36	50.19	51.7	30.16	186.19	17.21	35.47	15.02	39.63	12.22	40.66	36.34	42.97	32.52
ENSBTAG00000021955	NPC2	9.48864	110.43	116.6	101.67	104.95	119.13	110.21	96.06	119.5	118.26	114.54	110.69	98.98	105.02	116.84	109.64	100.38
ENSBTAG00000018784	CTSZ	9.48864	53.35	56.42	59.9	34.56	47.75	43.9	87.54	43.62	49.88	38.69	22.91	46.81	53.64	47.67	73.91	61.27
ENSBTAG00000012582	IARS2	9.47381	74.86	63.76	58.13	70.77	73.31	77.05	58.67	69.53	71.97	62.4	61.98	61.83	71.79	67.22	56.42	49.61
ENSBTAG00000004910	SLC25A11	9.45899	46.78	37.92	43.9	59.6	61.42	61.71	38.63	44.89	40.28	35.37	55.57	50.12	54.17	47.13	42.4	44.4
ENSBTAG00000018812	NOP56	9.45158	32.3	31.98	23.7	31.91	39.76	39.4	25.53	36.53	32.8	49.69	31.59	39.56	25.89	21.61	33.41	25.64
ENSBTAG00000044126	SNTB1	9.44416	64.82	47.69	44.17	42.63	41.24	70.8	44	49.95	60.56	35.57	54.1	50.36	52.8	56.91	55.62	55.35
ENSBTAG00000038107	MAPKAPK2	9.44416	40.12	41.68	43.49	42.66	58.4	39.13	49.68	54.37	47.92	53.8	43	49.55	53.3	53.51	81.58	59
ENSBTAG00000011787	ISCU	9.43675	118.13	100.11	103.98	115.45	127.56	122.17	92.28	107.47	98.39	102.32	110.79	95.98	112.84	106.18	107.86	103.84
ENSBTAG00000005517	NOP58	9.43675	32.32	25.3	20.59	30.02	45.46	40.32	29.57	38.03	38.84	56.06	28.61	39.77	25.39	20.62	31.95	25.67
ENSBTAG00000017662	EEF2K	9.43675	56.58	34.12	39.92	33.39	46.47	54.37	76.3	44.86	36.12	39.25	51.9	35.72	44.65	36.92	45.47	31.88
ENSBTAG00000019448	CLDN7	9.42192	60.59	61.46	51.99	61.16	77.53	68.66	63.42	45.63	105.71	58.87	87.74	55.95	59.86	61.01	82.59	72.8
ENSBTAG00000000802	LYVE1	9.4071	78.52	78.78	76.12	52.69	127.56	84.88	68.65	79.3	57.89	75.64	67.9	54.17	69.93	54.84	75.46	62.56
ENSBTAG00000009965	ECI1	9.4071	93.29	104.47	106.84	104.07	107.03	112.94	121.45	88.24	79.25	105.78	112.37	104.52	103.4	114.79	117.62	160.12
ENSBTAG00000014642	NAPRT	9.39968	16.71	32.95	28.19	19.14	28.82	23.59	64.53	13.16	26.15	20.5	28.97	21.82	31.19	34.5	42.85	51.68
ENSBTAG00000006085	DDOST	9.39968	54.13	50.64	44.91	57.99	69.01	51.83	60.15	44.58	120.71	56.99	65.1	64.74	65.72	67.71	60.21	57.33
ENSBTAG00000017863	SRGN	9.37744	50.13	46.3	27.98	47.46	46.3	34.88	24.16	54.44	40.07	56.18	37.96	32.94	40.15	49.02	44.66	36.37
ENSBTAG00000005137	LPGAT1	9.37003	63.21	46.51	45.51	39.77	49.75	55.38	49.88	60.25	66.01	74.54	50.75	69.13	53.34	45.94	62.01	47.05
ENSBTAG00000019954	ABHD2	9.36262	35.74	25.32	38.5	17.83	19.99	36.35	36.22	32.54	19.68	19.03	26.02	23.74	28.37	26.78	23.91	16.94
ENSBTAG00000008021	LOC112441507	9.36262	26.7	23.93	23.11	10.71	34.64	24.47	44.49	52.98	45.95	29.23	12.61	28.02	29.73	10.04	22.01	35.76
ENSBTAG00000012926	TM6SF1	9.36262	114.71	91.02	107.19	84.81	100.56	133.43	83	111.72	105.31	107.42	104.56	125.76	110.78	99.49	100.11	92.23
ENSBTAG00000022613	CYCS	9.35521	49.05	46.55	26.81	51.98	96.26	50.66	44.12	58.87	54.77	85.9	36.15	92.13	42.15	29.67	48.55	46
ENSBTAG00000017889	CCT5	9.35521	49.79	50.95	41.92	48.88	76.92	51.59	60.82	52.35	63.57	66.95	53.99	66.73	59.7	51.1	64.22	62.36
ENSBTAG00000006396	GPI	9.34038	67.6	52.63	57.67	58.93	74.25	70.62	70.63	61.65	48.14	68.45	68.02	82.57	75.72	85	73.1	67.81
ENSBTAG00000015910	ITGB1	9.33297	101.56	85.04	87.89	100.48	109.5	108.29	85.88	100.68	95.15	88.73	94.92	94.52	92.94	90.97	89.93	79.16
ENSBTAG00000011628	EGFR	9.33297	42.47	24.62	36.04	19.89	23.74	28.41	47.43	40.62	25.84	32.02	29.12	26.37	38.33	34.71	38.96	35.45
ENSBTAG00000013479	SLC9A3R2	9.32555	17.13	27.86	29.55	22.61	24.06	27.9	34.81	16.88	14.16	19.99	20.86	19.35	33.42	38.22	31.67	41.28
ENSBTAG00000032026	GMPPB	9.32555	25.06	9.94	8.16	27.97	37.46	26.56	56.82	12.18	51.47	18.12	23.29	16.9	18.41	9.66	24.74	24.31
ENSBTAG00000016744	CAPRIN1	9.31814	72.23	59.14	57.25	59.57	72.09	65.97	73.66	78.16	51.32	63.86	56.47	53.4	51.75	41.67	61.08	55.23
ENSBTAG00000013390	PSMB6	9.31814	104.82	97.26	77.98	99.39	103.12	126.72	75.61	101.56	147.77	100.75	119.29	134.62	109.83	113.51	105.48	101.43
ENSBTAG00000017846	F11R	9.31073	53.08	56.18	64.49	66.24	63.49	71.45	58.66	65.33	86.84	74.38	72.68	61.35	67.69	75.53	69.76	56.98
ENSBTAG00000019500	CNIH1	9.31073	59.47	61.26	61.37	53.65	56.08	67.62	38.44	55.94	67.7	48.57	67.22	64.36	76.52	63.65	52.61	54.52
ENSBTAG00000022204	TCEAL4	9.30331	43.1	35.55	25.18	30.55	22.85	35.68	31.44	50.41	38.63	47.2	44.73	50.11	42.17	48.87	40.75	38.16
ENSBTAG00000011212	EIF3K	9.30331	98.68	91.71	81.77	107.03	103.06	108.9	90.39	85.6	109.37	97.26	104.83	91.81	98.92	102.84	92.6	91.68
ENSBTAG00000021976	NDUFS1	9.2959	58.5	60.57	54.04	67.46	73.03	68.03	43.22	62.95	71.26	60.78	63.54	75.64	71.5	70.5	57.96	52.98
ENSBTAG00000015186	ILVBL	9.28108	30.64	47.55	37.67	34.76	42.29	43.71	65.82	21.59	47.95	28.74	36.55	33.84	51.02	49.07	42.34	45.42
ENSBTAG00000021922	SMAP2	9.25884	18.26	33.95	30.64	31.07	43.97	25.51	34.7	40.01	35.2	91.86	24.16	42.81	31.55	39.16	42.38	44.2
ENSBTAG00000005976	HSD17B7	9.24401	46.89	32.73	39.87	31.6	33.99	35.56	18.81	37	28.49	57.63	45.25	44.51	35.03	57.68	54.3	34.02
ENSBTAG00000014567	MYLK	9.24401	53.39	33.18	47.84	42.75	43.34	56.97	55.16	67.86	41.81	43.08	57.81	41.82	58.45	52.21	39.74	44.55
ENSBTAG00000055165	LOC112443630	9.24401	238.94	243.88	169.69	175.96	163.49	171.45	198.99	151.87	167.69	169.9	166.47	231.13	167.56	172.36	236.89	157.97
ENSBTAG00000014707	ISG15	9.2366	17.07	14.99	31.13	18.62	57.95	22.3	34.53	21.21	29.53	27.22	9.07	30.33	14.85	22.59	17.58	24.12
ENSBTAG00000005903	LRP5	9.22918	13.66	20.54	26.11	12.11	19.53	15.95	63.04	12.94	18.43	12.95	22.78	16.54	29.24	24.93	38.87	39.62
ENSBTAG00000002791	SEC24C	9.20695	50.47	31.92	39.58	47.49	49.94	53.69	65.09	38.54	56.87	41.27	55.36	44.3	47.51	39.38	47.94	45.58
ENSBTAG00000012120	TIPARP	9.19953	13.57	18.65	25.98	20.05	33.65	47.77	16.71	27.5	17.82	76.64	15.64	12.03	25.14	20.94	28.97	9.29
ENSBTAG00000005808	TMEM14C	9.19953	74.08	79.41	78.72	98.25	95.91	90.96	62.29	77.98	90.39	84.04	86.91	91.42	95.66	84.4	78.48	84.28
ENSBTAG00000012804	REEP5	9.18471	8.59	14.07	29.69	26.5	24.36	24.22	27.91	18.16	35.08	13.77	24.66	13.52	21.52	14.73	6.84	11.74
ENSBTAG00000006429	ACO2	9.17729	25.68	25.46	28.66	19.67	30.9	21.36	49.84	28.84	31.67	33.42	31.08	37.84	38.24	39.14	41.04	48.1
ENSBTAG00000008127	RBP5	9.17729	24.1	27.53	39.42	23.05	18.75	32.17	21.16	35.67	28.03	32.16	48.27	37.62	32.01	25.24	36.42	40.41
ENSBTAG00000045510	EMC10	9.17729	31.04	41.88	43.51	36.45	48.19	40.42	53.81	29.02	37.05	35.64	44.13	35.94	48.83	49.07	44.74	54.66
ENSBTAG00000004080	TIAL1	9.16988	44.17	49.34	55	42.87	72.3	96.38	47.36	96.6	43.47	92.79	50.67	46.42	37	53.05	52.57	42.05
ENSBTAG00000008068	ERLEC1	9.16988	40.94	27.7	28.41	43.32	48.02	48.33	39.9	38.01	55.14	29.61	38.38	34.36	30.95	29.34	36.09	32.22
ENSBTAG00000011726	CRYL1	9.16988	21.71	33.54	24.51	19.43	35.65	30.3	39.26	17.74	26.5	26.98	31.95	25.37	42.12	34.51	40.84	47.51
ENSBTAG00000018563	SFRP2	9.16247	0.04	18.58	19.85	0.92	6.26	11.58	6.4	0.18	18.95	15.54	1.62	2.9	7.06	1.53	20.08	22.36
ENSBTAG00000046218	KLF11	9.15506	27.29	21.14	17.49	17.76	21.16	26.23	30.18	24.64	12.95	5.93	26.01	11.85	18.33	8.91	14.2	11.89
ENSBTAG00000010692	SND1	9.14764	40.54	27.44	27.09	34.31	35.3	43.03	65.11	41.95	79.18	31.57	47.64	43.36	43.29	45.51	56.04	46.38
ENSBTAG00000016566	ITGA9	9.14764	62.64	54.25	63.87	51.54	72.82	60.54	84.58	72.66	74.3	67.38	77.29	62.63	76.07	68.89	79.58	61.96
ENSBTAG00000043936		9.14023	46.75	13.34	20.74	26.28	20.67	27.46	45.04	24.95	40.55	25.83	31.49	27.9	18.1	14.97	41.2	31.21
ENSBTAG00000011488	PRPF8	9.14023	86.68	65.47	76.91	65.72	74.43	76.42	99.66	87.19	68.48	77.14	74.7	63.11	74.38	73.06	80.81	67.56
ENSBTAG00000016079	COX4I1	9.14023	108.42	112.27	108.02	122.95	134.14	129.75	102.21	114.81	105.93	113.96	117.62	124.22	110.59	116.32	119.28	108
ENSBTAG00000037489	CRCP	9.13282	18.55	19.46	27.99	27.82	25.51	26.51	16.49	25.33	13.52	49.65	18.58	17.76	16.89	30.95	42.56	24.12
ENSBTAG00000012904	EDEM1	9.13282	48.78	33.54	39.76	37.61	59.11	48.51	69.78	44.56	54.29	61.86	45.22	49.7	54.13	40.17	56.51	53.16
ENSBTAG00000018447	RABGGTB	9.11799	52.86	55.16	44.2	54.75	54.41	66.76	38.95	58.92	60.58	46.73	52.86	51.59	45.78	46.37	40.7	40.51
ENSBTAG00000006160	SUOX	9.11799	51.88	41.04	55.33	66.4	60.42	49.65	48.39	51.58	70.89	62.32	57.58	57.28	66.5	64.41	54.22	50.02
ENSBTAG00000025313	DYNLL2	9.11799	99.89	82.22	94.02	94.66	84.67	96.97	90.98	75.09	80.78	85.89	92.24	84.26	96.15	103.78	84.41	91.75
ENSBTAG00000021819	IFNAR1	9.11058	65.4	48.67	46.38	55.8	58.57	46.57	64.71	63.75	92.63	67.81	51.61	38.62	45.26	49.24	52.23	46.28
ENSBTAG00000017602	TMEM45B	9.11058	38.78	37.41	34.96	29.46	32.48	40.91	17.33	25.02	26.08	32.4	18.31	24.55	32.72	33.09	23.6	23.21
ENSBTAG00000011793	FDX1	9.11058	89.19	76.84	81.61	78.25	85.47	85.68	70.43	73.18	77.89	79.56	70.78	89.57	90.93	84.22	78.87	72.34
ENSBTAG00000014766	SRSF1	9.08093	77.01	69.66	53.24	74.35	74.97	89.2	78.47	83.5	78.68	86.91	67.77	81.91	65.67	62.27	77.16	71.88
ENSBTAG00000052342	LOC112441473	9.07351	25.06	21.81	37.79	27.02	26.98	39.07	22.9	40.85	12.01	33.19	26.44	27.63	39.94	17.48	33.7	46.35
ENSBTAG00000011553	FAHD2A	9.05869	62.15	63.5	66.68	89.35	87.7	90.85	59.82	52.44	48.91	71.48	68.23	59.26	70.48	76.76	55.17	62.81
ENSBTAG00000011154	SDC1	9.05127	32.87	43.84	44.07	31.35	37.01	48.47	51.06	28.3	36.26	28.92	44.54	39.39	51.78	47.43	41.2	56.93
ENSBTAG00000032905	RMDN2	9.05127	68.36	62.41	63.91	51.8	64.85	72.53	34.46	61.63	56.15	59.15	56.46	77.52	74.46	62.25	71.46	48.66
ENSBTAG00000019437	SLFN11	9.05127	59.58	46.42	68.04	48.3	66.08	54.63	53.08	60.51	69.71	49.37	43.09	55.53	54.57	59.59	40.08	44.93
ENSBTAG00000042217	LOC112441903	9.03645	17.31	13.6	22.71	44.59	18.02	36.62	18.32	36.38	43.71	53.44	23.44	24.44	15.24	11.29	17.17	9.25
ENSBTAG00000005785	DPY19L1	9.02903	41.3	61.92	44.71	43.75	55.82	65.74	32.02	58.61	53.12	62.2	50.08	49.97	44.9	50.87	56.89	46.8
ENSBTAG00000016071	HHIP	9.02162	52.49	28.9	37.99	20.1	27.27	44.5	44.92	55.16	25.47	34.21	31.22	23.46	34.06	31.07	38.13	25.96
ENSBTAG00000020379	AREL1	9.02162	47.68	30.45	34.05	25.5	35.06	50.86	42.62	43.22	25.95	31.82	43.12	31.21	36.93	27.97	36.11	36.3
ENSBTAG00000012544	IFNGR1	9.02162	38.8	47.17	34.45	46.71	49.48	54.91	30.07	55.05	49.5	65.53	44.21	53.91	50.82	45.98	60.08	34.99
ENSBTAG00000014318	SLC33A1	9.01421	52.4	29.49	23.2	52.03	68.64	49.65	67.03	44.3	87.85	53.57	45.47	51.49	41.04	24.7	56.46	48.16
ENSBTAG00000047605	LOC100337457	9.01421	26.41	22.31	30.04	21.08	15.41	31.72	20.43	21.87	32.94	32.43	36.14	43.73	36.03	29.97	40.81	29.14
ENSBTAG00000052016		8.99938	58.41	58.37	51.67	51.59	49.37	60.86	52.97	73.81	66.81	59.06	55.31	73.33	56.24	41.93	69.09	60.82
ENSBTAG00000001926	RAD23B	8.99938	77.94	59.65	62.52	60.28	67.1	76	60.79	71.32	80.94	66.56	83.46	86.93	80.33	77.92	78.44	80.42
ENSBTAG00000001449	SRA1	8.99938	40.57	35.82	31.31	48.7	52.36	63.36	43.65	36.22	60.78	38.83	45.84	48.75	39.59	42.28	43.03	35.32
ENSBTAG00000046846	FAM32A	8.99938	55.61	47.49	37.25	34	54.5	62.38	38.74	59.67	46.32	47.47	50.93	48.64	42.36	50.43	48.61	36.85
ENSBTAG00000008703	EIF2AK2	8.99938	42.19	25.61	32.59	31.91	50.84	42.95	46.32	51.57	59.05	46.39	29.5	34.68	36.66	34.29	35.48	36.34
ENSBTAG00000009646	ALDH7A1	8.99197	70.24	55.56	72.12	64.2	58.17	59.38	58.01	72.83	43.42	47.51	54.4	42.91	52.07	60.58	54.25	46.75
ENSBTAG00000003636	LIPA	8.99197	44.26	61.9	55.93	54.49	38.05	46.2	38.58	52.92	54.02	53.24	44.9	52.41	46.23	52.71	41.23	58.36
ENSBTAG00000043158	LOC112448929	8.99197	27.95	19	14.35	21.21	14.76	30.47	43.12	27.05	24.37	27.31	18.91	17.37	14.61	17.86	28.4	20.29
ENSBTAG00000007534	GGH	8.99197	31.54	37.57	46.1	41.57	37.63	35.41	28.06	27.93	29.7	30.27	30.29	57.17	54.95	50.69	33.13	37.28
ENSBTAG00000015100	ATP6V0E1	8.98456	66.97	70.02	56.47	70.14	89.22	70.03	55.3	77.21	89.6	79.35	65.09	90.08	70.29	65.79	81.94	71.43
ENSBTAG00000027654	EIF4EBP1	8.97714	23.78	42.86	36.39	28.87	45.86	39.23	63.79	20.88	45.44	30.87	38.24	36.26	46.92	47.28	51.57	74.13
ENSBTAG00000039374	IPO5	8.96973	51.01	51.39	47.03	53.22	45.82	53.72	33.55	64.21	32.46	40.91	45.58	37.88	43.08	44.72	42.96	36.05
ENSBTAG00000019939	SLC35D2	8.9549	48.88	33.02	28.54	45.1	40.96	40.03	30.81	41.4	42.22	29.72	50.9	37.04	40.63	41.62	30.61	29.34
ENSBTAG00000047186	NME2	8.9549	56.29	44.95	42.52	40.43	55.98	41.32	31.47	45.19	73.76	45.84	46.91	56.35	44.81	52.51	58.18	57.22
ENSBTAG00000002018	EIF5A	8.9549	71.13	52.29	48.88	61.38	79.02	77.01	83.62	65.92	90.55	71.94	64.93	70.74	69.19	65	74.15	61.35
ENSBTAG00000036262	GBE1	8.94008	71.47	40.86	39.36	44.91	47.95	77.59	40.38	56.83	51.13	44.62	55.98	55.68	53.5	51.49	62.43	45.65
ENSBTAG00000013152	NIPSNAP1	8.94008	104.38	98.34	104.44	112.17	88.8	104.76	94.89	107.8	101.7	98.8	115.62	112.36	115.59	112.27	107.45	104.2
ENSBTAG00000024958	FAM214A	8.93267	47.14	36.15	28.76	27.19	36.67	67.1	40.54	50	21.84	22.06	29.37	26.04	23.31	16.6	26.2	25.08
ENSBTAG00000027635	PLPP5	8.93267	21.25	12.18	13.16	26.66	32.88	35.07	42.66	15.98	56.95	12.26	25.72	15.47	21.91	19.2	22.82	21.59
ENSBTAG00000021196	NOPCHAP1	8.92525	10.04	10.36	22.83	17.16	22.19	28.73	6.15	25.7	17.5	40.82	15.1	23.26	18.12	16.31	28.99	11.22
ENSBTAG00000038286	PPDPFL	8.91784	50.35	38.34	29.71	44.45	38.8	62.43	37.76	34.49	47.83	10.9	47.51	41.92	36.28	44.72	29.88	37.52
ENSBTAG00000016959	LAPTM4B	8.91784	66.06	91.57	83.78	82.43	82.75	100.28	86.68	79.65	107.65	72.27	90.4	77.09	89.12	78.93	95.5	77.6
ENSBTAG00000013882	CHMP2A	8.91784	48.9	57.09	53.06	59.04	66.36	60.61	60.04	45.67	71.93	51.11	52.39	65.09	57.92	64.8	74.4	62.72
ENSBTAG00000005797	AGXT	8.90301	17.23	27.33	31.88	26.75	35.28	22.06	72.26	16.97	20.91	21.58	28.32	26.11	30.22	31.62	40.83	69.22
ENSBTAG00000006040	UHRF1BP1L	8.90301	53.34	48.23	54.9	44.86	43.2	57.38	37.47	53.46	55.21	43.18	51.14	43.03	54.66	61.38	42.31	39.81
ENSBTAG00000014648	RPN2	8.88077	101.93	95.07	98.22	98.83	111.03	115.92	97.21	98.12	174.93	98.38	117.4	120.41	110.13	109.19	103.91	99.86
ENSBTAG00000017819	PMVK	8.86595	22.5	22.13	23.87	17.64	29.91	21.69	19.74	16.82	35.31	79.85	22.55	31.8	30.76	22.17	44.72	32.73
ENSBTAG00000008935	PFDN5	8.85853	74.51	68.32	62.31	77.06	70.47	81.84	56.45	73.92	67.09	61.69	80.98	62.12	61.77	71.88	63.55	57.29
ENSBTAG00000003877	ZCCHC24	8.85853	22.82	39.99	33.84	28.56	43.84	30.66	33.46	39.26	28.63	25.65	30.81	46.92	53.24	33.14	66.02	50.87
ENSBTAG00000005668	SLC39A8	8.85112	64.61	81.18	85.44	63.74	63.5	90.23	70.01	83.49	59.07	70.6	75.58	70.28	71.35	65.06	69.38	58.67
ENSBTAG00000004856	RNF130	8.85112	63.64	74.2	79.77	76.09	69.02	84.1	51.11	74.61	72.49	65.6	83.71	63.25	73.03	77.69	70.72	64.57
ENSBTAG00000015436	SLC27A4	8.84371	39.71	40.85	45.54	35.23	48.93	43.65	122.99	25.29	51.64	24.41	46.73	36.83	56.51	45.88	41.02	74.05
ENSBTAG00000009067	DDX6	8.84371	55.22	46.03	45.2	52.24	50.45	57.78	49.39	59.67	40.31	48.38	42.58	32.3	37.82	34.11	43.08	38.65
ENSBTAG00000002769	AP1G1	8.8363	62.34	52.78	55.82	43.82	51.36	60.9	53.89	65.74	51.89	41.47	54.07	40.28	54.24	41.52	48.76	43.99
ENSBTAG00000011805	PLIN3	8.82888	64.44	60.22	48.09	52.59	87.2	74.7	157	40.61	57.32	59.05	63.62	44.48	52.53	37.3	54.92	61.44
ENSBTAG00000011334	NADK2	8.82147	67.86	48.76	59.19	67.26	51.72	62.97	48.64	75.73	107.08	68.73	61.62	127.13	69.22	83.2	65.45	64.58
ENSBTAG00000030246	ENTPD8	8.82147	15.51	27.66	16.9	18.65	21.79	19.21	54.85	13.8	29.18	10.45	23.32	15.76	28.86	27.45	22.65	69.93
ENSBTAG00000010265	MGST3	8.82147	65.36	70.22	57.19	63.39	61.56	87.54	53.47	66.54	88.65	63.31	68.47	83.21	76.62	73.46	85.82	66.43
ENSBTAG00000011738	TFR2	8.81406	43.51	58.15	65.42	44.45	51.57	52.82	72.99	32.93	49.92	39.47	54.12	47.93	55.91	59.82	57.3	68.59
ENSBTAG00000004801	PDXDC1	8.81406	40.79	28.48	28.82	47.32	46.36	53.57	42.68	34.92	42.59	32.05	37.31	34.27	31.56	30.93	31.75	27.44
ENSBTAG00000017530	PLGRKT	8.81406	31.6	32.28	31.48	35.87	37.65	36.98	23.97	38.13	44.6	51.12	38.12	47.59	41.45	49	44.27	36.54
ENSBTAG00000006374	NHP2	8.80664	25.6	22.26	20.29	43.53	50.49	42.75	34.14	22.39	38.17	30.01	29.12	35.36	27.37	19.97	24.86	26.17
ENSBTAG00000019011	PGM1	8.79923	73.49	66.65	75	63.35	61.34	72.69	59.62	67.4	62.9	67.84	77.83	82.45	82.44	87.64	75.84	73.23
ENSBTAG00000014088	MBNL3	8.79182	21.41	17.98	24.14	13.43	18.78	26.86	15.36	57.58	20.24	111.57	22.42	48.83	38.22	26.89	68.41	24.48
ENSBTAG00000001400	AKT2	8.79182	18.71	20.46	23.24	16.8	21.58	24.55	32.32	16.36	27.1	21.12	29.25	26.62	34.7	34.09	33.48	33.33
ENSBTAG00000013046	MPP1	8.77699	38.94	44.54	46.19	29.82	39.12	35.94	34.73	39.55	41.03	48.31	45.52	51.43	53.39	50.96	53.96	48.7
ENSBTAG00000025535	GLYATL3	8.76958	46.81	33.64	42.27	24.32	31.31	45.56	15.76	53.15	35.37	29.94	44.74	44.38	47.2	49.86	41.27	40.01
ENSBTAG00000027843	TCEAL8	8.76958	94.87	91.39	81.4	90.24	83.04	97.39	51.1	103.03	84.88	88.87	99.53	89.58	73.71	80.98	89.38	88.27
ENSBTAG00000007943	AZIN1	8.76958	36.71	29.46	28.75	38.76	42.75	39.16	33.16	47.18	49.58	54.59	25.07	45.58	32.57	31.07	40.42	36.63
ENSBTAG00000002327	TMEM208	8.76958	36.87	43.55	36.32	48.94	49.15	53.68	40.13	33.2	56.27	38.8	47.15	48.98	40.35	43.97	41.47	35.56
ENSBTAG00000003804	SCCPDH	8.76217	68.46	69.3	61.32	61.55	55.55	67.91	47.72	78.6	87.56	63.41	67.86	73.37	77.31	71.7	65.38	59.98
ENSBTAG00000004076		8.76217	13.31	8.51	13.18	20.88	26.05	15.9	26.93	8.45	7.75	17.66	15.47	11.87	9.94	6.06	29.65	20.98
ENSBTAG00000011918	BLOC1S1	8.76217	52.34	65.63	54.64	53.9	61.12	61.19	63.33	38.42	55.84	43.75	48.61	51.99	68.4	60.54	64.16	70.37
ENSBTAG00000020927	HSD17B8	8.75475	59.21	51.84	50.86	50.88	57.13	63.36	48.78	57.7	40.66	44.31	59.56	66.01	63.28	64.41	58.78	55.4
ENSBTAG00000021759	NDUFB2	8.73993	88.8	81.75	81.85	76.06	93.59	85.16	76.02	85.32	108.72	82.88	80.93	92.72	93.52	91.23	101.05	109.57
ENSBTAG00000026429	DECR2	8.73251	60.88	95.8	84.17	77.71	86.95	80.95	118.26	47.91	83.98	85.39	83.66	83.21	103.77	89.49	112.72	142.09
ENSBTAG00000015474	SRSF11	8.73251	39.52	23.02	23.28	28.51	20.34	36.29	34.32	47.71	25.31	39.19	29.57	31.33	24.2	22.49	31.28	21.91
ENSBTAG00000012760	NDUFB3	8.73251	66.32	63.71	61.1	72.95	84.47	80.59	55.43	81.65	79.7	68.05	77.68	82.42	74.61	81.56	78.47	64.93
ENSBTAG00000005622	LITAF	8.7251	85.24	71.31	60.4	64.86	78.86	77.25	90.73	67.95	107.5	68.01	74.54	53.53	78.18	72.35	69.33	70.04
ENSBTAG00000052268	SELENOF	8.71769	66.4	70.12	63.05	68.27	74.27	77.15	53.11	68.48	122.13	65.05	71.69	87.4	77.08	81.96	74.39	65
ENSBTAG00000009470	CLIC4	8.71769	79.4	63.61	66.61	59.46	66.29	76.39	55.73	74.58	83.09	70.08	68.3	85.96	78.52	77.01	76.7	68.62
ENSBTAG00000027980	TAF9	8.71027	41.66	29.2	25.64	36.31	46.09	40.95	34.36	40.71	40.77	35.96	31.85	41.73	27.05	25.64	32.04	26.17
ENSBTAG00000003342	AMD1	8.71027	40.07	43.53	32.23	37.94	48.01	58.05	33.43	50.07	54.27	86.93	31.52	40.85	44.85	36.26	45.95	38.18
ENSBTAG00000009997	ANO1	8.71027	33.64	21.75	25	12.29	13.72	38.6	28.12	33.85	27.61	21.44	33.84	25.68	30.77	30.84	20.75	29.32
ENSBTAG00000008726	NCS1	8.71027	13.49	15.26	12.36	22.52	20.72	22.49	35.59	12.69	11.19	1.72	16.97	5.28	8.02	4.31	10.65	5.14
ENSBTAG00000025035	PRLR	8.70286	83.38	79.57	95.88	78.06	84.41	77	57.83	73.45	51.21	84.96	76.39	45.81	99.14	103.2	81.92	70.48
ENSBTAG00000008744	PDK2	8.69545	33.88	38.85	43.39	29.13	30.27	48.75	63.08	40.77	22.77	42.12	35.08	32.3	39.99	42.37	46.96	40.7
ENSBTAG00000007721	DPM1	8.68804	59.23	49.63	46.18	63.3	71.58	72.59	49.02	60.86	77.52	55.92	60.77	60.3	56.42	48.97	52.59	51.58
ENSBTAG00000043157	TERC	8.68062	19.45	37.95	27.42	18.57	28.4	22.4	52.1	17.85	28.24	28.01	27.42	34.11	24.05	36.64	22.77	34.5
ENSBTAG00000018258	SRSF2	8.67321	72.18	58.35	47.98	73.85	66.48	85.33	95.12	71.62	66.91	86.73	67.42	66.89	54.33	49.61	71.57	65.8
ENSBTAG00000011068	MON2	8.67321	38.75	25.87	25.24	41.77	43.82	56.19	33.67	30.76	43.26	35.02	31.23	30.96	25.25	23.39	29.1	24.24
ENSBTAG00000003501	SACM1L	8.67321	40.21	28.53	24.71	39.07	49.38	40.99	42.12	34.98	37.26	34.34	32.99	29.27	27.37	24.12	28.54	26.31
ENSBTAG00000044741	LOC112441677	8.6658	69.69	51.31	35.86	64.1	41.86	46.75	50.82	44.82	45.43	57.68	45.66	39.08	43.25	50.05	71.17	56.15
ENSBTAG00000037640	PID1	8.65838	13.88	23.91	23.27	13.86	12.74	21.54	16.84	24.11	34.17	29.81	17.43	20.91	27.58	32.36	29.57	22.68
ENSBTAG00000014611	SORL1	8.65838	36.33	27.66	47.34	23.75	22.01	30.47	41.66	41.48	30.31	27.77	34.07	21.42	41.7	35.53	35.2	33.04
ENSBTAG00000007013	TOM1L1	8.65097	51.58	54.77	51.06	45.23	45.28	58.82	32.07	59.42	52.64	47.15	62.04	56.8	53.61	62.05	45.72	55.91
ENSBTAG00000030578	PTOV1	8.64356	11.22	14.55	16.24	11.61	18.3	12.85	37.7	9.74	18.92	16.6	22.8	17.82	25.84	26.16	25.9	25.83
ENSBTAG00000006075	SUCLG1	8.63615	99.27	108.92	94.8	116.63	112.51	105.92	102.24	113.32	142.04	113.89	104.7	142.49	109.14	111.45	101.96	90.31
ENSBTAG00000018286	RNF181	8.63614	78.27	78.05	60.4	82.08	81.07	89.55	76.64	68.14	121.18	78.55	77.12	92.01	79.35	89.38	88.48	70.43
ENSBTAG00000016337	ACOT13	8.62873	60.79	44.97	57.13	58.16	46.95	58.13	41.71	64.51	38.75	60.83	50.67	42.27	58.48	62.31	56.41	47.58
ENSBTAG00000001142	GNE	8.62132	68.25	46.33	46.98	53.67	54.62	60.91	94.88	82.35	84.27	58.43	55.75	58.49	53.11	48.15	64.74	54.98
ENSBTAG00000021050	ECEL1	8.61391	1.53	0.05	12.87	7.77	5.59	0.25	9.98	25.03	17.81	30.8	3.79	7.37	10.13	1.99	20.15	1.31
ENSBTAG00000003711	EPAS1	8.60649	68.86	51.71	68.55	40.29	57.25	67.36	83.48	77.28	47.81	66.11	63.29	53.73	66.79	64.81	77.39	65.53
ENSBTAG00000053323	SMIM15	8.60649	48.85	60.66	39.67	47.54	55.91	62.81	34.96	53.23	62.09	58.99	55.1	61.92	51.03	52.71	47.38	41.48
ENSBTAG00000012059	MVD	8.59167	27.87	19.62	22.4	24.86	29.68	18.09	30.74	12.07	18.19	37.42	30.36	19.35	19.55	17.11	30.59	33.17
ENSBTAG00000042625	LOC112444675	8.59167	57.82	61.33	53.21	69.24	64.12	38.94	46.18	42.24	41.32	61.73	56.3	63.28	62.43	54.98	60.57	38.24
ENSBTAG00000003830	PSMB3	8.58425	88.11	84.61	67.58	86.09	95.95	97.4	71.05	80.68	112.94	91.6	90.6	111.88	84.37	96.22	93.91	86.57
ENSBTAG00000019470	NEK6	8.57684	55.45	58.41	71.17	49.61	49.4	59.63	58.02	62.51	68.06	50.45	65.92	69.25	78.46	69.98	69.12	65.54
ENSBTAG00000000256		8.57684	8.74	16.42	17.64	13.85	13.41	28.81	13.14	22.45	15.74	27.28	13.58	22.46	33.3	28.26	35.08	20.92
ENSBTAG00000011007	TTYH2	8.56943	16.41	20.62	25.31	10.03	14.48	15.28	27.76	17.41	15.12	13.6	25.13	13.57	34.75	32.42	26.73	30.91
ENSBTAG00000021902	ALDH5A1	8.56943	56.45	37.89	64.79	47.24	49.09	52.66	49.31	45.75	41.68	41.36	49.51	54.37	54.8	43.24	57.33	56.93
ENSBTAG00000004826	ACP5	8.56202	29.99	39.5	30.61	25.68	30.45	22.69	40.24	21.11	40.96	27.74	40.18	35.48	46.01	34.17	50.08	53.51
ENSBTAG00000002808	PSMA3	8.5546	101.44	87.05	68.43	93	96.74	106.45	70.6	105.86	118.93	104.54	93.14	133.15	97.26	93.07	100.49	99.56
ENSBTAG00000018382	SMS	8.54719	42.77	46.54	33.54	34.07	36.74	38.26	27.22	44.31	48.27	41.92	42.4	49.53	57.27	51.15	50.63	39.46
ENSBTAG00000053807	OAS1X	8.54719	12.2	16.1	27.7	14.17	20.74	23.48	18.1	37.22	31.34	48.44	6.66	17.23	11.95	23.21	9.71	7.34
ENSBTAG00000001724	PTGR3	8.53236	25.03	27.92	36.6	26.05	26.15	23.51	31.14	27.08	34.32	29.99	34.67	38.59	52.74	61.47	38.38	45.03
ENSBTAG00000015767	RNF10	8.51754	45.69	30.49	37.09	24.48	29.93	36.21	52.67	43.1	48.84	44.34	37.25	45.07	48.95	47.44	51.95	45.17
ENSBTAG00000014024	POMP	8.51754	81.58	76.4	67.07	80.38	90.52	88.18	57.67	82.07	92.57	77.89	82.44	84.77	73.28	72.82	74.32	69.63
ENSBTAG00000017468	NUCB2	8.51012	28.2	28.91	20.27	30.43	40.41	36.57	44.79	30.09	129.94	28.73	35.57	33.06	37.73	40.21	47.24	28.4
ENSBTAG00000001209	PHLDB2	8.4953	60.68	37.39	40.26	32.3	29.71	40.14	53.14	47.9	42.67	31.15	49.3	40.53	34.58	39.45	46.04	37.47
ENSBTAG00000012683	SRRM2	8.4953	37.01	20.91	26.12	13.43	18.63	24.85	73.68	37.77	23.08	27.09	26.56	19.68	26.31	20.06	34.98	30.09
ENSBTAG00000020023	MTHFS	8.48788	86.77	81.16	73.75	73.22	71.28	90.75	61.06	81.52	97.88	73.82	90.52	64.91	76.25	71.5	87.31	74.98
ENSBTAG00000010181	GRPEL1	8.48047	39.88	48.45	33	38.69	71.28	48.89	52.46	40.18	52.6	48.83	35.62	48.25	39.31	28.73	43.34	47.29
ENSBTAG00000034493	ILRUN	8.47306	42.28	40.39	48.04	33.36	33.57	47.13	42.94	40.98	46.45	37.53	52.41	50.15	56.29	61.75	55.75	48.88
ENSBTAG00000005287	CYP7A1	8.44341	23.59	4.36	5.88	8.46	7.68	27.15	0.61	17.02	11.34	12.01	45.8	13.89	11.5	20.69	12.94	25.54
ENSBTAG00000025822	CALML4	8.43599	24.31	19.67	21.4	35.84	27.76	33.25	25.59	18.36	45.24	16.95	32.8	32.92	26.86	28.4	22.11	22.23
ENSBTAG00000005910	LEPR	8.43599	24.27	23.61	33.13	35.76	25.86	18.16	16.61	24.78	12.42	12.75	18.39	7.9	17.67	28.15	13.9	13.18
ENSBTAG00000015642	SDF4	8.42858	49.08	53.45	58.92	53.29	54.46	64.66	67.15	47.57	65.1	52	66.44	56.6	64.82	62.11	58.24	62.94
ENSBTAG00000020028		8.42117	60.64	65.6	63.47	61.53	53.54	57.54	46.13	68.9	64.07	64	57.47	63.74	71.89	75.36	75.35	52.66
ENSBTAG00000008926	FUBP1	8.41376	38.17	28.52	22.58	31.89	38.26	39.87	32.87	44.66	35.26	56.86	30.4	46.04	26.55	22.66	41.18	29.35
ENSBTAG00000013596	NR1H4	8.40634	42.04	36.92	41.59	37.27	37.94	49.05	31.1	53.23	46.77	70.38	68.57	29.89	41.1	44.02	48.2	33.08
ENSBTAG00000001737	TUT7	8.40634	31.39	25.83	23.56	29.26	37.51	39.6	37.88	38.2	28.36	40.56	23.54	22.74	21.01	21.91	30.84	23.84
ENSBTAG00000014150	BBLN	8.40634	21.84	26.68	23.72	26.7	28.7	29.04	36.67	21.9	35.84	21.66	22.68	29.14	32.81	37.28	29.3	39.16
ENSBTAG00000049469	MIR12003	8.39893	81.07	74.79	63.27	77.18	67.91	67.67	84.03	67.88	60.95	100.96	63.77	65.47	59.47	36.37	66.27	71.22
ENSBTAG00000005285	MRPS33	8.39893	63.6	58.64	45.96	57.87	62	73.23	43.66	62.47	76.25	61.5	53.8	65.13	49.31	53.79	62.96	52.92
ENSBTAG00000003234	HSD17B2	8.37669	39.3	36.46	34.35	20.53	31.43	27.74	15.09	27.01	13.16	24.84	24.94	21.93	37.31	38.56	20.32	20.33
ENSBTAG00000000088	ALCAM	8.37669	61.95	63	52.27	47.92	48.28	65.8	46.32	68.51	62.62	47.98	54.46	71.1	56.8	60.11	62.17	53.34
ENSBTAG00000054926		8.36928	82.3	50.55	69.28	51.04	46.56	62.64	56.42	59.05	57.41	42.33	55.92	61.84	52.3	61.1	46.59	34.57
ENSBTAG00000018478	RPL7L1	8.36928	31.45	28.58	25.1	40.41	46.72	39.97	29.97	33.63	45.09	40.52	32.13	41.95	32.08	25.89	34.83	31.54
ENSBTAG00000005380	MOCS2	8.36186	77.63	64.53	51.66	58.99	54.28	85.11	60.29	71.57	132.84	67.73	70.93	63.46	80.25	61.86	61.27	68.36
ENSBTAG00000010587	SH3BGRL	8.36186	148.76	148.77	161.24	146.43	139.06	156.37	85.81	147.76	108.59	151.89	155.12	151.44	163.49	162.94	154.85	138.05
ENSBTAG00000046786	UQCRFS1	8.33221	106.92	110.55	93.12	106.54	132.87	109.39	103.71	115.17	125.55	113.67	107.62	151.46	129.13	119.75	104.85	103.93
ENSBTAG00000046775	MAN1B1	8.3248	19.06	18.02	20.02	20.13	30.92	22.54	47.85	15.67	38.84	23.62	27.5	26.63	32.07	24.75	31.23	33.72
ENSBTAG00000010526	PLPP1	8.30997	60.61	58.32	61.18	52.51	54.18	63.72	42.96	68.16	49.12	42.68	60.05	47.27	64.71	73.25	54.2	56.04
ENSBTAG00000039442	SEC62	8.29515	94.98	80.02	72.83	89.23	82.6	102.33	67.62	90.87	78.04	87.22	88.27	85.65	85.81	75.94	79.75	75.19
ENSBTAG00000016457	FXR1	8.28773	47.15	41.03	35.75	43.37	47.98	46.93	32.92	56.7	36.62	52.31	40.52	41.96	35.76	33.69	39.76	34.47
ENSBTAG00000012742	SLC22A18	8.28032	13.51	20.89	25.54	14.37	20.73	16.4	57.18	10.21	20.7	17.02	21.89	16.37	37.38	33.81	33.53	56.84
ENSBTAG00000008160	MBOAT2	8.25808	10.01	2.54	9.36	3.18	2.62	1.85	1.53	14.32	7.64	17.27	9.97	19.68	6.02	52.3	13.63	9.04
ENSBTAG00000016420	CTNNB1	8.24326	119.23	106.43	99.48	109.51	115.07	131.82	82.45	116.24	113.77	119.81	109.07	125.38	120.61	120.15	111.71	104.19
ENSBTAG00000005904	RBBP4	8.24326	75.4	64.8	63.34	69.38	80.54	75.92	71.6	78.56	74.92	78.34	64.73	80.89	68.31	59.11	67.47	67.18
ENSBTAG00000007438	STT3B	8.24326	61.44	44.76	39.47	45.63	55.33	57.23	58.53	57.06	93.7	49.8	48.6	63.67	61.5	53.1	50.44	48.71
ENSBTAG00000037110	LOC112446886	8.24326	44.6	29.85	22.26	23.93	27.79	32.63	78.66	73.63	35.45	35.51	25.6	21.51	17.53	19.57	23.16	24.46
ENSBTAG00000016562	SEC63	8.24326	51.22	31.3	34.73	38.94	42.79	43.1	51.73	50.97	44.01	34.22	31.64	32.89	38.95	30.31	39.49	32.16
ENSBTAG00000002745	APEX1	8.24326	39.77	36.62	30.38	33.44	43.82	39.2	31.31	46.7	42.4	50.03	31.57	52.15	32.7	28.8	40.1	35.96
ENSBTAG00000019854	ABCE1	8.22843	43.87	35.64	30.61	36.25	52.22	41.71	33.04	44.78	46.47	44.45	35.23	45.7	34.86	29.34	35.5	31.06
ENSBTAG00000009863	BHLHE40	8.22843	28.94	24.43	23.59	14.48	18.21	24.61	42.79	42.59	24.44	11.34	23.58	12.46	17.86	20.62	38.91	16.47
ENSBTAG00000021039	HNRNPM	8.22102	47.22	39.39	30.07	46.62	54.38	48.83	70.48	52.58	58.77	57.71	49.32	60.65	51.59	46.1	58.26	57.05
ENSBTAG00000010169	SUCO	8.22102	24.05	14.06	15.97	37.18	48.71	39.27	37.71	22.41	18.59	22.46	17.9	11.12	12.96	9.76	16.25	10
ENSBTAG00000000694	TAF10	8.2136	61	59.98	57.2	64.23	70.95	76.69	61.31	70.56	81.45	59.39	72.08	73.15	61.45	68.85	72.77	61.19
ENSBTAG00000000292	TCIRG1	8.2136	13.48	19.83	15.04	12.04	14.32	19.38	70.07	10.8	23.19	8.67	16.5	19.5	27.78	27.95	24.28	41
ENSBTAG00000008734	PM20D1	8.19878	60.06	44.41	52.8	28.4	44.99	39.28	49.09	42.28	64.42	48.08	49.39	47.27	40.97	53.34	63.52	39.36
ENSBTAG00000000993	N4BP2L1	8.19136	33.59	35.22	25.42	31.07	45.18	54.78	25.12	29.47	13.48	15	28.17	16.41	27.37	22.54	26.72	20.06
ENSBTAG00000003798	AMFR	8.18395	95.99	98.18	105.15	82.01	97.97	103.37	99.37	94.2	92.63	92.18	103.67	118.97	132.05	129	112.85	97.9
ENSBTAG00000019557	NR1I2	8.17654	65.29	44.59	42.69	52.45	48.5	64.75	73.34	48.91	48.05	28.28	67.38	34.71	43.71	36.42	41.42	43.9
ENSBTAG00000003585	CD47	8.16913	82.67	78.7	82.22	65.66	64.45	90.15	66.65	90.18	68.67	65.81	69.14	66.16	76.68	72.44	72.24	61.24
ENSBTAG00000004476	ADHFE1	8.16913	53	39.71	54.72	51.36	52.57	50.24	53.93	68.7	37.95	41.08	41.82	42.5	43.56	42.48	50.2	45.8
ENSBTAG00000008862	GOLGB1	8.16913	38.24	20.12	22.27	31.82	26.55	36.23	39.12	37.61	31.6	25.63	27.39	21.6	18.5	18.39	30.52	21.32
ENSBTAG00000034154	AGMO	8.16171	78.9	32.54	50.9	58.93	67.46	56.45	50.39	75.02	63.97	46.8	65.6	36.46	63.3	66.9	63.85	61.98
ENSBTAG00000020391	MEP1B	8.1543	24.82	45.1	36.64	26.94	27.81	65.38	21.09	52.03	30.79	36.55	34.19	46.18	28.41	29.28	31.4	19.45
ENSBTAG00000000469	PPP2CA	8.14689	63.5	54.85	47.6	52.51	68.25	59.73	53.87	60.4	64.82	69.61	50.69	66.7	54.17	46.72	61.72	56.6
ENSBTAG00000014205	PRKAR2A	8.14689	68.77	52.17	48.62	49.78	58.37	57.19	72.75	62.2	43.35	33.04	45.91	41.18	45.85	37.05	44.95	42.8
ENSBTAG00000013819	URAD	8.14689	25.69	31.22	29.22	21.4	27.78	32.06	77.64	39.09	32.42	21.69	36.68	20.73	27.49	38.9	28.35	37.2
ENSBTAG00000022255	AR	8.13947	29.41	15.1	20.45	12.31	13.93	26.08	32.9	29.27	17.16	18.42	21.58	16.21	30.76	18.24	34.06	21.04
ENSBTAG00000001229	SLC25A22	8.13947	12.29	10.97	18.33	14.97	14.51	13.47	40.39	9.02	15.81	11.05	25.1	17.19	31.39	27.94	28.25	38.82
ENSBTAG00000030960	DNAJC25	8.13206	46.84	42.22	38.29	40.65	50.34	48.62	48	54.02	49.26	48.02	44.93	37.75	37.01	28.02	35.63	33.46
ENSBTAG00000005025	FAM91A1	8.13206	57.84	47.31	43.92	51.37	68.23	62.22	62.71	54.93	54.9	57.84	46.77	53.34	44.92	36.85	47.26	49.28
ENSBTAG00000015169	UBXN4	8.11724	88.21	71.17	57.44	83.44	77.5	91.69	67.76	76.83	103.63	75.04	79.22	82.12	72.39	67.65	76.48	73.57
ENSBTAG00000001747	PEX3	8.11724	70.73	45.91	38.72	45.6	46.64	67.14	37.86	54.9	36.74	27.89	43.77	43.76	48.64	29.08	39.22	26.78
ENSBTAG00000006320	DBT	8.11723	52.45	70.63	81.39	64.78	62.33	65.14	45.46	65.87	70.72	64.97	51.24	70.43	66.93	77.94	62.33	57.57
ENSBTAG00000014501	FERMT2	8.10982	63.84	59.18	62.04	56.62	71.04	66.55	44.49	68.3	56.83	63.05	52.9	54.66	50	53.84	65.13	45.6
ENSBTAG00000004124	CPOX	8.10982	74.36	64.2	63.91	69.02	77.61	72.4	86.01	67.57	82.04	55.36	71.92	61.13	74.64	63.42	57.1	68.23
ENSBTAG00000010444	ERBB3	8.10982	33.32	35.72	50.51	34.26	17.6	19.26	27.07	25.36	18.87	12.95	31.98	26.26	34.59	58.52	40.86	27.39
ENSBTAG00000002417	RAB30	8.10241	26.09	11.48	13.1	19.3	19.94	23.96	29.13	17.76	13.61	4.85	18.01	7.67	9.92	6.58	10.27	8.11
ENSBTAG00000008202	PRKCSH	8.08758	43.51	45.57	50.1	35.69	46.64	47.53	85.23	43.87	52.37	43.21	68.6	44.27	64.52	61.51	65.27	64.31
ENSBTAG00000001546	MGAT1	8.08758	43.57	47.95	41.85	38.78	57.16	47.94	53.58	35.23	52.94	49.48	40.27	54.89	42.99	38.81	53.22	51.63
ENSBTAG00000018937	HMOX2	8.08017	45.92	34.55	30.98	32.85	51.68	48.89	58.75	31.02	41.04	25.58	39.77	39.49	38.05	33.79	34.96	42.69
ENSBTAG00000012881	EIF4G1	8.05793	117.71	80.03	81.78	77.13	113.2	109.97	198.31	110.86	143.06	106.84	108.69	110.46	109.44	80.13	119.02	113.42
ENSBTAG00000011613	PLS3	8.05052	50.37	48.11	52.16	42.39	43.55	65.9	29.79	65.59	41.25	56.08	49.81	59.03	56.75	50.13	51.99	51.6
ENSBTAG00000007385	EMC7	8.05052	66.19	67.14	59.36	71.04	79.12	78.32	52.75	65.98	82.48	76.84	71.03	83.5	72.07	70.39	66.82	58.71
ENSBTAG00000037570	LOC526757	8.05052	26.77	3.85	10.78	17.96	11.66	15.11	6.58	23.26	10.11	17.93	4.92	26.3	18.49	10.82	19.14	6.98
ENSBTAG00000015230	PLA2G12A	8.04311	46.43	35.91	35.21	34.4	40.27	52.24	30.87	43.8	49.18	34.57	45.63	60.36	47.79	38.17	36.53	39.55
ENSBTAG00000008135	SLIRP	8.03569	85.36	71.65	63.42	78.7	92.45	80.78	63.39	92.68	85.68	85.93	83.79	82.17	86.97	89.54	76.13	68.93
ENSBTAG00000046307	CEBPD	8.03569	40.35	50.8	47.38	38.53	50.21	48.66	70.49	49.1	43.44	79.01	50.82	46.53	65.72	45.03	65.99	62.96
ENSBTAG00000017626	GFPT1	8.03569	24.72	15.38	18.98	38.14	40.51	37.81	42.97	26.52	33.41	16.86	23.61	15.68	18.39	18.78	18.34	15.52
ENSBTAG00000000025	RAB6A	8.02828	40.76	24.96	28.47	37.37	45.15	37.91	47.67	34.02	37.85	29.75	33.16	26.26	31.21	26.91	30.96	26.63
ENSBTAG00000003773	SLC25A13	8.02828	94.03	71.58	73.04	64.5	78.91	85.97	73.72	71.89	71.01	56.7	78.49	73.53	87.96	79.25	65.72	68.87
ENSBTAG00000048135	IGCGAMMA	8.02828	36.82	33.38	55.58	20.36	17.04	8.45	17.91	30.28	14.1	24.1	16.67	21.85	18.42	22.71	14.71	37.71
ENSBTAG00000007690	AGXT2	8.01345	104.88	88.76	102.36	73.65	87.6	102.48	96.48	110.8	86.25	72.17	83.55	90.93	87.27	88.06	94.36	84.56
ENSBTAG00000009886	KDELR3	8.00604	22.93	12.63	14.77	32.34	41.09	41.68	27.32	18.98	70.82	12.58	20.16	17.45	21.27	22.54	17.22	15.86
ENSBTAG00000018331	CLEC3B	8.00604	19.16	33.17	29.13	27.02	33.53	28.39	45.68	17.25	21.96	22.25	24.68	26	29.17	27.51	37.73	52.22
ENSBTAG00000016874	DNAJB1	7.99121	27.25	26.51	38.03	32.89	45.01	30.37	32.6	47.18	22.54	48.59	36.94	27.61	34.69	21.3	37.4	25.26
ENSBTAG00000020496	C23H6orf62	7.99121	65.23	51.59	52.77	45.63	49.26	62.07	59.32	69.77	52.57	61.6	57.58	48.42	60.09	57.36	73.04	48.37
ENSBTAG00000014302	TOMM70	7.97639	68.5	55.13	47.32	59.1	78.05	67.8	63.7	59.24	66.19	52.94	55.26	61.38	52.88	46.64	53.74	58.33
ENSBTAG00000009462	MDH2	7.97639	63.1	52.75	70.04	53.85	66.81	51.58	105.54	67.84	62.64	61.25	65.71	68.74	77.56	69.29	79.69	80.81
ENSBTAG00000022520	BRCA1	7.97639	20.09	29.67	23.81	20.76	26.13	23.5	17.7	42.72	44.58	49.16	25.48	45.22	25.19	23.17	44.99	32.6
ENSBTAG00000050824	HS6ST1	7.97639	18.59	19.74	22.55	16.13	17	11.59	43.76	10.69	28.52	13.57	20.72	18.41	28.26	27.5	22.43	36.44
ENSBTAG00000010738	CCL14	7.96898	9.62	16.41	9.75	2.03	10.95	18.03	8.56	3.74	18.66	9.99	10.31	11.63	5.25	1.53	2.1	16.98
ENSBTAG00000007681	DHFR	7.96897	106.17	82.08	78.84	84.05	76.56	87.55	71.66	89.26	91.69	76.78	77.46	85.49	71.57	76.68	79.95	66.36
ENSBTAG00000019883	IST1	7.96156	41.36	32.37	26.98	34.46	42.4	45.14	30.35	41.09	35.75	47.05	35.97	36.06	34.3	27.54	34.46	25.75
ENSBTAG00000026266	MYL12B	7.96156	43.68	33.28	32.54	44.53	46.9	43.63	44.6	35.9	55.04	30.67	40.05	41.21	34.09	32.85	40.68	31.94
ENSBTAG00000020776	POLR2E	7.95415	27.63	29.84	29.32	35.47	43.08	41.76	42.13	24.61	43.82	30.58	37.92	36.24	36.56	38.52	38.17	44.83
ENSBTAG00000017907	COG3	7.95415	31.57	20.43	17.28	25.97	25.97	36.55	29.4	35.84	24.8	17.53	22.18	17.58	14.35	11.23	23.36	14.02
ENSBTAG00000018893	AHCYL1	7.93932	42.87	40.02	36.01	31.4	38.1	42.51	36.64	52.46	51.74	56.91	44.06	48.81	48.31	46.39	52.81	40.22
ENSBTAG00000000308	ITCH	7.93932	59.76	46.93	45.14	52.27	54.24	59.97	49.23	62.08	58.02	48.98	58.15	55.5	48.06	44.51	50.51	44.47
ENSBTAG00000049516	ARL6IP1	7.93191	115	124.72	112.91	116.29	140.21	137.06	91.8	109.43	111.52	109.32	126.84	114.45	103.81	118.23	117.75	107.88
ENSBTAG00000040295	CHCHD2	7.9245	45.94	43.41	38.97	52.53	64.49	49.88	42.05	43.64	59.63	55.26	54.89	65.73	44.57	52.59	49.88	47.28
ENSBTAG00000044075		7.90967	30.17	22.86	16.52	29.78	40.45	40.35	28.08	23.56	72.89	22.89	30.97	35.79	31.67	28.15	28.75	24.3
ENSBTAG00000050435		7.90967	47.72	57.9	41.74	51.15	53.37	49.44	27.21	53.3	61.5	56.47	53.72	47.23	62.38	63.95	34.15	34.49
ENSBTAG00000013429	CLEC4G	7.90226	47.26	72.74	61.88	60.23	75.85	62.7	80.06	46.7	55.56	51.1	59.14	56.98	66.22	60.03	60.95	81.36
ENSBTAG00000019271	NARS1	7.90226	77.78	65	59.77	70.17	81.17	76.05	66.27	70.35	83.98	73.95	66.38	86.37	67.99	62.49	75.66	66.74
ENSBTAG00000019685	BAG6	7.90226	27.55	29.57	32.57	28.18	36.68	32.57	58.32	27.38	38.06	35.85	37.65	38.22	41.29	43.23	48.54	47.86
ENSBTAG00000005524	HBP1	7.89485	63.32	50.22	53.77	61.41	59.04	55.12	48.28	58.92	45.37	47.95	50.89	53.08	38.91	48.08	59.22	40.07
ENSBTAG00000016401	OPTN	7.88743	59.21	41.93	57.66	47.12	56.03	60.91	46.23	63.06	73.32	58.06	57.04	62.63	55.45	62.71	49.4	45.65
ENSBTAG00000050990		7.88002	27.43	14.44	15.14	21.98	21.13	14.91	30.43	29.48	22.05	28.22	20.96	17.11	26.29	21.96	18.42	13.29
ENSBTAG00000018846	CLN5	7.88002	104.27	85.22	87.57	75.5	86.65	110.99	71.21	101.22	85.86	80.72	98.35	100.7	85.29	87.65	81.16	84.14
ENSBTAG00000016445	YME1L1	7.87261	70.82	59.2	58.98	65.99	65.72	74.49	57.72	71.08	86.26	74.57	64.25	75.46	63.82	66.77	67.13	60.46
ENSBTAG00000011354	NUDT9	7.86519	54.77	43.57	44.21	52.53	49.68	48.01	52.33	45.45	41.45	33.37	46.1	36.08	37.17	39.07	41.77	37.91
ENSBTAG00000009798	DCDC2	7.85778	20.69	15.73	26.63	25.6	19.41	12.05	15	35.71	39.46	29.32	15.62	19.26	24.86	36.07	12.61	19.22
ENSBTAG00000019750	TMEM106B	7.85037	43.5	42.66	42.34	31.49	26.23	49.57	26.17	32.84	36.54	20.46	47.85	36.66	41.89	39.5	32.51	39.28
ENSBTAG00000014827	UBQLN1	7.83554	108.03	69.96	81.35	65.47	86.39	86.45	89.8	114.49	80.11	98.19	83.21	89.7	89.16	80.92	103.92	85.8
ENSBTAG00000012936	THYN1	7.83554	34.65	26.42	24.25	43.19	38.85	57.29	47.4	24.42	21.11	20.22	42.21	20.97	18.59	20.67	27.37	20.05
ENSBTAG00000006969	TUBB	7.82813	35.9	30.72	25.28	24.45	37.11	24.04	43.77	32.82	49.65	27.91	29.32	46.34	39.4	38.64	28.84	35.26
ENSBTAG00000045877	TSC22D3	7.82071	27.48	41.12	39.3	41.22	43.02	44.66	21.09	40.54	25.8	52.63	26.65	38.05	45.06	47.51	47.19	34.51
ENSBTAG00000047299	DGCR6L	7.82071	8.33	21.32	21.24	11.77	20.39	14.6	42.08	5.83	13.6	10.15	13.18	11	20.96	22.32	29.05	48.8
ENSBTAG00000021724	PDHB	7.82071	54.01	48.18	46.68	61.83	72.01	59.29	44.73	58.18	64.8	55.42	53.81	70.85	59.24	61.38	51.28	45.72
ENSBTAG00000001140	IAH1	7.8133	32.38	21.11	28.37	35.04	29.23	30	23.23	37.84	21.25	21.45	28.78	23.38	19.5	31.42	28.99	20.1
ENSBTAG00000014324	ANTXR2	7.80589	15.09	15.27	29.47	14.73	20.1	16.94	12.97	26.45	12.2	26.44	20.79	23.62	21.27	23.27	38.9	19.36
ENSBTAG00000021461	PSMD3	7.80589	42.1	34.62	33.37	29.92	38.01	44.38	50.48	41.05	50.85	45.87	48.73	50.74	47.5	43	50.3	50.96
ENSBTAG00000010843	PGRMC2	7.79106	124.84	111.3	129.75	96.03	91.55	147.04	110.43	167.32	130.34	126.8	123.72	131.81	128.51	123.31	148.11	122.34
ENSBTAG00000054776	TXNDC17	7.79106	35.38	61.23	45.04	43.41	53.28	47.15	48.82	47.79	53.82	53.64	46.05	67.66	58.48	53.33	62.63	50.43
ENSBTAG00000001133	VWA8	7.79106	41.91	18.49	26.79	21.96	23.57	24.17	27.41	39.43	24.39	33.51	38.42	29.7	40.36	37.77	32.85	28.55
ENSBTAG00000019368	IGFBP7	7.78365	27.83	40.94	30.52	31.14	39.15	45.4	44.47	46.61	33.49	34.67	34.9	35.98	41.92	43.01	43.35	50.66
ENSBTAG00000030499	DIAPH1	7.78365	29.93	16.82	22.09	15.07	23.79	22.93	48.93	35.75	17.04	22.87	19.31	18.86	17.42	14.25	30.02	24.65
ENSBTAG00000016298	TM9SF3	7.77624	59.33	49.56	44.07	61.58	68.56	68.37	54.77	59.02	78.7	52.82	55.95	61.53	56.62	50.96	51.95	51.04
ENSBTAG00000035556	CDV3	7.76141	67.52	49.95	49.16	60.71	63.38	60.32	65.7	73.55	60.54	56.65	56.16	58.29	50.18	44.39	62.93	47.47
ENSBTAG00000001485	PPIP5K2	7.73917	57.36	51.33	61.64	45.63	42.5	59.89	46.81	64.72	49.37	61.77	55.87	59.79	61.37	57.47	64.67	33.83
ENSBTAG00000005757	FUS	7.73917	32.69	21.21	16.25	27.93	22.06	31.99	48.76	31.53	24.51	35.38	21.09	22.88	13.92	14.76	27.88	27.17
ENSBTAG00000004375	ESRP2	7.72435	25.26	24.36	27.49	18.68	23.06	20.95	53.68	20.83	30.56	25.93	33.11	34.78	30.41	32.98	44.31	44
ENSBTAG00000013303	ACSS2	7.72435	15.06	7.53	12.98	7	7.41	6.51	5.88	8.57	8.55	48.55	12.38	39.48	15.34	33.5	28.75	13.72
ENSBTAG00000004278	APMAP	7.72435	85.08	49.34	55.95	56.44	56.72	73.53	52.33	25.21	50.93	28.84	61.16	47.27	75.23	40.05	52.94	54.09
ENSBTAG00000010006	EMC2	7.71693	61.07	45.61	43.36	53.68	51.4	68.41	42.97	61.63	62.37	56.35	46.82	56.75	47.25	53.08	50.75	47.61
ENSBTAG00000021190	CDH2	7.71693	48.62	41.69	47.48	47.33	39.62	47.46	38.12	48.16	29.91	27.43	48.08	27.15	43.28	51.99	41.87	31.68
ENSBTAG00000003747	PTGR2	7.70952	75.83	52.52	42.09	45.5	61.48	64.27	39.84	66.15	62.62	67.99	57.77	65.77	62.47	52.61	62.26	51.05
ENSBTAG00000013880	WWC1	7.70211	18.7	15.64	23.05	13.67	28.39	16.45	59.61	21.85	38.78	32.58	24.27	22.72	21.7	21.48	27.77	32.91
ENSBTAG00000000341	ISOC1	7.70211	57.1	60.68	51.45	54.51	61.32	71.86	49.14	61.83	45.02	48.25	60.41	47.25	60.37	59.36	48.29	52.19
ENSBTAG00000020050	MLEC	7.70211	50.53	38.1	42.91	50.72	46.88	41.51	81.24	42	67.03	37.14	47.27	36.76	54.33	46.64	50.82	52.39
ENSBTAG00000017147	AK3	7.69469	58.57	57.95	53.38	70.38	64.96	64.71	50.29	57.98	67.66	57.45	57.4	64.99	67.59	72.82	60.72	54.9
ENSBTAG00000009391	PLA1A	7.68728	46.07	54.61	66.35	53.05	46.55	56.85	44.24	50.38	58.01	36.12	47.21	48.63	57.3	62.78	45.65	44
ENSBTAG00000009391	ADPRH	7.68728	46.07	54.61	66.35	53.05	46.55	56.85	44.24	50.38	58.01	36.12	47.21	48.63	57.3	62.78	45.65	44
ENSBTAG00000049223	SPTSSB	7.67987	17.02	22.01	19.53	9.39	7.63	1.8	7.32	16.75	16.78	12.93	21.88	15.54	26.67	38.94	9.45	21.09
ENSBTAG00000017755	EWSR1	7.67245	35.74	33.65	26.7	29.83	29.73	42.19	47.92	40.06	41.5	43.22	34.87	42.93	31.89	31.16	45.32	40.67
ENSBTAG00000007895	SLC20A1	7.66504	28.73	39.05	30.86	38.82	34.41	48.86	33.08	42.75	30.66	35.85	25.51	22.14	27.41	19.17	29.01	24.06
ENSBTAG00000031363	TLE5	7.66504	31.43	38.34	37.48	28.17	32.36	33.46	35.24	33.17	40.69	37.72	43.14	49.57	55.62	54.55	43.26	48.36
ENSBTAG00000003388	DPM2	7.66504	35.98	26.08	26.96	40.51	47.95	46.68	43.36	30.17	64.61	36.13	34.37	34.35	33.32	28.06	35.76	33.75
ENSBTAG00000016664	SLC2A4RG	7.6428	10.99	20.89	24.33	12.9	14.45	16.12	26.29	7.23	7.87	6.84	16.65	13.45	21.3	22.67	16.97	37.05
ENSBTAG00000004051	SBDS	7.63539	90.03	87.18	82.94	85.88	90.45	97.9	73.92	104.96	96.18	91.22	91.28	91.88	80.22	80.78	91.15	81.68
ENSBTAG00000039770	CEBPZ	7.63539	43.71	37.66	34.34	43.41	54.82	48.05	34.92	49.95	42.39	53.55	38.51	44.44	35.68	32.34	36.45	33.54
ENSBTAG00000007773	VCAM1	7.63539	28.45	26.91	25.02	19.74	23.76	21.12	14.07	30.66	17.27	22.08	20.91	18.15	29.76	34.6	16.07	32.12
ENSBTAG00000011024	TXNDC12	7.63539	63.55	60.07	66.59	83.6	78.4	85.78	60.22	73.85	85.69	69.35	66.26	71.4	66.24	69.43	67.92	54.54
ENSBTAG00000007696	TRAPPC8	7.63539	39.97	32.7	28.19	30.35	44.66	40.18	30.19	40.65	37.34	58.61	33.42	36.14	35.54	26.35	41.81	25.79
ENSBTAG00000021776	NDUFV1	7.62056	17.58	25.83	25.32	22.66	29.18	22.08	36.59	15.43	27.5	17.96	22.64	23.26	33.23	32.65	32.25	40.36
ENSBTAG00000040128	FZD4	7.61315	28.93	31.47	50.75	33.34	39.2	49.31	32.1	42.54	20.8	27.26	38.99	24.81	40.97	35.04	38.94	29.69
ENSBTAG00000011645	U2AF1	7.60574	37.16	38.6	35.93	39.91	46.85	39.36	44.55	48.01	40.14	63.54	38.3	46.52	45.76	47.13	51.39	45.76
ENSBTAG00000006291	CYLD	7.60574	30.23	22.49	26.65	25.29	24.96	32.3	21.63	31.84	19.97	31.43	19.25	28.89	19.82	21.2	32.76	18.57
ENSBTAG00000009899	CHID1	7.60574	9.65	24.89	22.33	19.74	26.06	20.64	42.11	10.05	29.79	13.28	24.37	17.15	27.69	31.17	29.73	35.71
ENSBTAG00000017633	EIF1AX	7.60574	70.01	61.75	48.83	70.83	69.81	78.06	42.2	64.75	74.61	70.58	69.54	75	59.73	64.11	72.27	59.06
ENSBTAG00000019730	SFRS18	7.59832	32.4	20.94	19.18	25.3	18.4	32.18	24.97	40.92	20.43	25.61	24.89	26.11	18.19	17.43	27.68	18.53
ENSBTAG00000043551		7.59832	31.86	21.66	9.09	14.65	7.31	23.69	30.43	10.76	27.78	24.58	17.97	20.78	17.53	22.96	11.84	23.93
ENSBTAG00000049452	UBL5	7.59832	109.21	99.7	83.21	114.39	118.43	108.87	101.29	91.03	130.96	103.52	105.6	111.26	105.35	105.28	100.68	93.42
ENSBTAG00000014791	CTH	7.59091	33.8	32.6	30.29	44.62	47.26	30.18	38.43	31.09	41.07	62.9	26.19	42.31	28.84	26.16	39.08	33.71
ENSBTAG00000009188	GART	7.59091	41.31	33.77	30.93	49.21	56.17	48.86	40.19	37.05	45.59	41.48	34.51	40.08	33.12	26.88	34.81	29.29
ENSBTAG00000049437	CBX3	7.57609	53.66	60.41	50.18	55.58	57.36	51.17	41.31	55.58	63.9	65.25	49.62	71.37	63.01	54.06	58.71	61.39
ENSBTAG00000004672	RDX	7.57609	90.53	63.4	76.04	65.9	73.99	79.35	69.13	80.13	72.34	71.96	72.43	81.78	85.37	79.76	74.52	72.74
ENSBTAG00000012152	NONO	7.56867	64.04	59.37	49.75	51.81	47.25	57.46	36.61	70.55	45.59	50.81	54.54	54.42	45.49	53.66	52.51	46.62
ENSBTAG00000006209	EXT1	7.56867	34.76	33.8	36.91	29.36	32.24	43.79	35.22	44.32	46.33	42.45	37.28	47.77	47.13	52.23	35.02	33.96
ENSBTAG00000014505	NGRN	7.56126	43.23	42.2	33.3	53.08	60.1	51.73	45.14	39.66	49.86	45.79	40.01	51.42	36.94	34.17	45.85	42.07
ENSBTAG00000038540	LOC785216	7.56126	76.59	95.18	84.53	81.8	80.43	99.92	56.27	81.72	89.86	93.97	84.95	89.39	94.73	90.78	90.24	90.14
ENSBTAG00000001656	TMEM254	7.56126	78.16	79.47	97.81	45.03	79.9	74.09	41.32	75.09	70.83	78.92	75.92	96.55	99.42	76.96	86.66	67.72
ENSBTAG00000040116	H1-10	7.56126	9.75	18.14	21.23	14.08	16.78	14.44	46.93	8.67	11.81	13.47	15.46	11.03	23.37	27.49	25.46	37.47
ENSBTAG00000011951	MRTO4	7.56126	22.81	20.15	16.09	25.02	36.04	30.35	36.65	19.44	35.99	24.77	24.43	25.79	18.28	14.58	25.08	25.04
ENSBTAG00000043305	LOC112441717	7.56126	25.83	24.98	18.42	19.01	11.46	19.63	31.13	33.73	20.59	21.26	18.21	11.89	14.21	17.16	24.76	14.23
ENSBTAG00000013074	PPP1R15B	7.55385	52.41	37.36	42.67	31.27	45.45	40.14	59.41	46.89	46.82	50.52	44.02	44.59	53.5	40.33	56.29	48.27
ENSBTAG00000012721	HOGA1	7.53161	25.69	41.7	44.92	41.62	40.82	33.46	39.53	25.15	27.09	33.81	32.41	32.06	41.8	44.04	28.89	44.15
ENSBTAG00000019565	NCOA4	7.53161	149.36	149.32	129.72	131.43	122.38	145.75	108.41	152.89	166.17	130.66	138.29	133.12	137.47	130.44	128.6	132.48
ENSBTAG00000004094	SPARCL1	7.51678	85.35	66.9	60.36	74.31	89.71	98.21	60.25	116.29	67.32	76.59	69.21	71.23	73.31	69.07	73.13	63.35
ENSBTAG00000000605	ATP5PF	7.51678	62.31	56.77	55.69	61.58	74.42	66.91	49	72.14	63.79	60.6	60.77	75.97	53.83	64.03	66.53	56.51
ENSBTAG00000010422	MDM2	7.50937	41.15	38.34	36.08	41.77	44.17	59.85	32.43	48.94	32.21	33.59	34.46	29.56	46.01	28.98	36.71	25.5
ENSBTAG00000016312	LGALS4	7.50937	13.19	6.24	6.81	11.37	9.45	23.93	30.36	16.21	18.19	15.02	24	7.49	6.94	7.67	19.49	8.72
ENSBTAG00000014182	CTNNA1	7.50196	66.25	66.39	60.96	57.9	57.97	68.37	58.24	75.21	68.27	71.26	68.21	76.61	77	79.69	70.5	65.09
ENSBTAG00000014848	NR0B2	7.47972	6.45	14.27	6.38	11.16	12.66	19.06	20.09	6.02	15.63	9.86	4.41	9.42	9.77	34.67	16.54	18.79
ENSBTAG00000042713	LOC112443329	7.46489	25.28	20.06	8.65	19.77	18.57	41.36	17.28	36.43	25.2	40.32	32.62	20.37	11.83	15.21	31.96	19.63
ENSBTAG00000014295	CAPZA1	7.46489	74.73	66.14	56.55	62.94	74.05	72.35	61.16	75.22	93.28	78.44	63.58	85.23	73.71	69.37	71.57	67.71
ENSBTAG00000008632	BOLA2B	7.46489	66.83	76.64	86.16	66.8	78.74	72	87.45	67.05	72.68	67.5	85.71	57.32	71.19	84.23	71.7	64.49
ENSBTAG00000032961	IER3IP1	7.45748	25.9	21.97	19.55	33.54	35.8	35.12	22.03	32.78	33.08	22.33	29.39	22.58	18.77	25.91	25.68	19.32
ENSBTAG00000032961	LOC101906131	7.45748	25.9	21.97	19.55	33.54	35.8	35.12	22.03	32.78	33.08	22.33	29.39	22.58	18.77	25.91	25.68	19.32
ENSBTAG00000012860	PDZD11	7.45748	50.14	37.62	35.82	60.85	68.35	72.45	41.46	43.81	68.31	48.44	47.59	53.09	43.86	45.11	46.76	42.83
ENSBTAG00000016563	GOLGA4	7.45007	39.26	21.35	22.55	27.83	26.24	36.1	38.49	36.72	31.66	22.29	29.21	26.37	21.58	18.39	26.61	20.69
ENSBTAG00000008313	KLF15	7.45007	12.87	19.52	25.12	16.45	21.13	15.99	41.97	12.32	21.34	23.18	18.86	16.43	28.29	29.64	30.51	31.43
ENSBTAG00000003550	C29H11orf54	7.44265	131.84	128.01	117.04	120.84	116.12	133.88	71.74	123.67	115.16	117.52	134.73	113.63	131.45	121.03	116.9	108.34
ENSBTAG00000023607	HACD2	7.44265	41.83	33.63	39.53	27.85	32.35	39.48	42.45	48.97	33.18	22.96	27.74	27.75	29.77	28.71	33.22	27.74
ENSBTAG00000017803	RAB14	7.43524	76.42	61.72	64.6	58.92	71.11	72.1	64.53	72.52	63.65	74.13	72.84	77.82	75.32	66.74	79.12	76.83
ENSBTAG00000013128	ACBD3	7.42783	27.58	15.62	16.85	24.51	28.48	29.71	27.17	25.19	26.67	18.88	25.58	16.65	18.24	14.06	18.98	15.45
ENSBTAG00000017490	PLD1	7.413	34.55	30.2	33.61	20.16	24.19	25.42	31.1	44.76	34.89	46	32.83	54.54	38.69	40.2	41.46	39.23
ENSBTAG00000016766	TMEM176B	7.413	17.87	28.88	11.97	8.66	5.28	24.72	11.85	17.96	5.38	18.74	13.89	18.3	19.28	45.78	3.91	15.95
ENSBTAG00000006010	STAB2	7.40559	69.86	41.56	49.98	40.89	48.52	65.74	56.25	56.75	48.71	51.94	66.78	41.71	49.26	52.96	56.61	50.93
ENSBTAG00000014235	SMIM12	7.39817	39.47	40.23	34.44	39.79	40.67	54.96	47.01	27.13	32.47	23.11	46.9	34.01	36.99	28.85	36.07	44.76
ENSBTAG00000038234	BHMT2	7.39817	37.17	28.05	26.2	32.06	20.78	57.29	32.84	28.48	25.38	22.32	35.41	17.43	34.64	22.86	29.83	27.98
ENSBTAG00000005344	GNPNAT1	7.39817	42.55	29.76	24.7	39.94	50.19	39.59	43.59	38.46	76.06	38.81	35.66	42.45	31.77	23.85	45.64	47.05
ENSBTAG00000014884	HIPK3	7.39817	52.99	39.15	44.67	34.6	43.66	43.58	58.21	57.22	51.77	70.85	49.62	47.6	51.55	44.91	61.61	42.39
ENSBTAG00000006244	WDR83OS	7.39076	40.93	42.8	42.29	38.77	54.8	49.98	49.65	35.34	50.4	39.75	43.04	43.53	39.99	48.74	54.92	52.72
ENSBTAG00000012705	DEGS1	7.39076	73.47	62.44	57.38	58.19	66.01	88.51	45.44	73.76	62.09	63.1	63.3	72.65	63.26	62.37	52.21	56.26
ENSBTAG00000003415	ESD	7.38335	89.59	83.23	79.63	80.4	74.17	102.96	49.04	72.83	96.7	81.23	87.62	89.81	101.39	88.32	84.97	83.15
ENSBTAG00000010376	TMEM184C	7.37594	56.03	53.3	50.01	58.9	63.25	59.29	47.81	70.19	56.68	93.01	54.07	72.91	56.32	69.18	74.6	55.32
ENSBTAG00000012338	FAH	7.37594	68.03	70.96	67.06	77.28	66.75	76.56	80.58	61.1	71.59	76.9	79.78	73.64	75.81	69.83	100.99	88.54
ENSBTAG00000021771	PTTG1IP	7.36852	47.65	57.35	51.18	45.28	58.09	55.57	64.21	41.6	46.46	42.34	50.1	48.01	56.82	53.05	53.69	60.34
ENSBTAG00000047229	CRIP1	7.36852	10.33	21.2	12	16.79	6.51	6.58	9.18	20.99	9.17	20.17	14.61	18.26	21.75	13.56	13.68	25.76
ENSBTAG00000001299	CYP7B1	7.36852	41.5	35	40.63	26.09	29.62	33.65	28.27	40.05	28.42	35.16	34.47	34.7	41.49	37.29	37.61	30.11
ENSBTAG00000019804	SNRNP25	7.36852	28.94	30.42	31.46	40.52	48.82	43.99	41.4	27.7	51.7	37.05	35.46	41.75	35.39	34.91	33.16	38.43
ENSBTAG00000021377	S100A14	7.36111	27.56	27.59	31.95	25.06	19.89	21.85	15.74	20.83	50.52	32.42	31.13	31.09	51.6	61.24	26.86	34.99
ENSBTAG00000031752	TMEM256	7.36111	65.49	87.58	64.34	73.11	73.44	115.49	70.52	74.24	72.81	55.19	69.47	65.3	67.91	87.13	78.31	69.71
ENSBTAG00000020357	GOLPH3L	7.3537	30.57	20.34	22.51	27.96	30.63	28.94	33.64	35	43.05	27.46	22.58	36.17	23.72	18.44	32.83	26.77
ENSBTAG00000003586	MAN1A2	7.3537	60	51.08	56.73	54.36	49.83	56.06	53.74	65.75	42.41	42.02	48.6	48.56	48.63	44.01	50.67	38.72
ENSBTAG00000017496	ATP5ME	7.34628	40.44	54.97	46.99	49.76	63.3	53.91	43.17	28.32	59.67	50.93	51.52	56.51	60.14	66.72	55	53.91
ENSBTAG00000007875	SAFB	7.34628	29.36	22.14	21.72	23.74	25.5	30.09	46.62	30.96	25.43	36.88	32.61	35.34	28.52	23.72	37.43	30.88
ENSBTAG00000046841	IRF2BP2	7.34628	22.1	23.72	30.45	19.01	23.06	26.82	31.56	33.31	16.55	28.92	22.57	17.71	30.4	24.52	39.28	21.25
ENSBTAG00000019125	SLC1A1	7.33887	19.22	17.83	17.28	8.75	8.88	12.5	4.73	14.96	12.74	9.03	10.85	26.62	19.36	12.85	29.37	22.84
ENSBTAG00000048151	PRPF40A	7.33146	35.75	29.86	25.82	30.89	40.07	38.31	31.34	45.21	37.93	40.04	31.97	38.84	27.31	26.11	30.77	27.82
ENSBTAG00000021675	PJA2	7.33146	51.15	58.49	41.15	59.93	70.92	62.36	52.47	59.95	58.66	56.73	42.71	59.12	52.33	45.83	61.39	49.75
ENSBTAG00000015106	DSP	7.33146	23.75	24.51	31.42	13	15.39	20.41	37.26	35.32	24.37	26.96	24.8	30.3	28.73	24.76	41.98	36.59
ENSBTAG00000046529	MIR4657	7.32404	31.29	21.92	19.47	23.55	20.9	25.38	26.34	49.95	14.17	39.51	16.84	6.55	21.91	17.11	32.43	15.67
ENSBTAG00000003279	NDUFA10	7.31663	44.73	54.18	47.58	47.04	69.58	68.11	56.45	53.81	52.04	44.74	45.04	57.45	53.19	59.9	54.92	52.08
ENSBTAG00000011074	BRD2	7.31663	37.36	32.71	35.23	30.79	36.32	48.04	50.66	53.98	36.06	70.95	39.37	28.57	41.81	31.94	56.75	32.97
ENSBTAG00000016771	PLK2	7.31663	41.26	40.66	33.39	34.91	36.1	31.65	41.39	45.68	34.21	30.79	42.28	28.57	36.7	28.5	34.38	26.03
ENSBTAG00000000979	SMIM19	7.31663	57.64	46.39	41.56	43.53	39.08	67.56	25.92	54.94	45.61	55.28	53.6	52.04	55.27	48.64	52.34	44.49
ENSBTAG00000021798	ERBB2	7.30922	27.59	26	35.62	25.29	13.46	28.56	38.86	17.45	25.22	13.03	30.44	14.13	26.8	41.83	20.58	21.96
ENSBTAG00000002280	KIF5B	7.30922	55.31	37.81	32.31	39.7	52.03	49.67	36.44	46.8	44	50.86	36.17	40.56	37.42	30.48	39.83	34.14
ENSBTAG00000026283	ASPH	7.30922	59.86	47.94	59.16	52.35	50.27	73.01	57.01	61.5	61.42	48.33	53.76	57.38	55.46	60.91	48.06	43.1
ENSBTAG00000019687	NMRK1	7.3018	40.98	41.16	43.38	33.53	28.2	55.63	27.96	46.45	49.87	37.84	38.03	37.94	56.65	49.18	38.44	36.18
ENSBTAG00000005501	COBLL1	7.3018	32.29	17.38	23.88	11.86	17.34	22.48	29.08	40.21	14.03	19.3	11.88	15.98	19.31	12.66	28.04	18.19
ENSBTAG00000009348	OIT3	7.29439	63.23	60.31	61.2	50.47	57.57	69.06	60.98	80.06	56.47	58.83	67.41	80.44	66.82	63.41	73.48	52.34
ENSBTAG00000008292	SNRPD1	7.28698	33.05	33.84	25.98	36.8	45.03	42.92	37.32	38.77	48.5	52.45	37.04	52.55	31.81	31	37.37	39.21
ENSBTAG00000033446	TATDN1	7.28698	31.11	30.75	30.83	33.65	24.62	34.09	18.82	33.57	18.85	22.92	30.28	22.52	21.76	22.4	26.58	23.95
ENSBTAG00000032477	HECTD1	7.28698	71.59	54.83	50.28	54.51	57.63	68.02	57.75	69.41	52.21	41.64	55.07	47.13	49.33	42.43	47.92	43.36
ENSBTAG00000017321	SUMO3	7.28698	39.92	39.17	43.9	43.35	36.98	49.73	35.29	39.89	48.95	34.47	48.96	46.87	52.14	55.15	42.64	41.93
ENSBTAG00000047027	C10H14orf119	7.27957	43.26	35.18	32.88	51.06	42.79	46.19	42.07	37.61	48.66	34.57	41.62	37.78	32.69	31.14	36.44	29.75
ENSBTAG00000024095	THRAP3	7.27215	53.29	41.64	40.31	39.78	42	51.81	46.57	54.64	56.13	48.65	45.14	53.15	47.69	49.78	44.96	46.07
ENSBTAG00000015920	TMEM147	7.27215	43.47	54.15	49.26	47.89	59.65	55.3	47.33	37.29	58.45	42.7	54.43	56.22	59.07	54.38	46.74	54.34
ENSBTAG00000033304	TCIM	7.27215	18.79	10.05	19.48	33.5	24.17	24.03	10.63	14.17	19.52	12.6	23.62	12.34	13.14	15.06	18.51	17.04
ENSBTAG00000012060	LPIN2	7.26474	41.61	47.21	50.07	44.87	69.11	49.8	61.96	54.73	33.1	48.52	47.2	42.08	47.76	44.4	70.9	56.48
ENSBTAG00000000253	PTPRF	7.2425	13.84	11.34	13.04	5.78	9.05	10.6	26.42	12.04	20.76	15.15	16.36	14.27	22.86	23.06	22.05	28.32
ENSBTAG00000049700		7.2425	26.19	32.95	31.33	37.12	36.08	37.09	26.63	17.09	35.96	26.67	28.04	22.88	40	30.55	41.34	29.71
ENSBTAG00000000894	PGK1	7.2425	68.41	60.72	48.82	57.97	70.49	63.86	55.36	65.72	75.35	72.58	57.88	94.88	70.13	69.15	65.5	62.63
ENSBTAG00000008075	TRAPPC4	7.23509	36.79	37.66	31.47	47.42	45.96	44.9	31.61	31.32	47.95	44.54	38.48	46.37	45.1	40.28	49.13	34.09
ENSBTAG00000002608	SEPTIN2	7.23509	54.3	43.12	42.54	59.08	58.69	57.58	52.96	51.01	51.83	44.61	50.19	44	47.43	50.79	51.85	42.78
ENSBTAG00000011860	SUPT20H	7.23509	33.53	20.14	22.19	24.82	17.57	33.88	29.78	37.51	19.96	26.74	23.53	18.58	17.47	17.1	29.49	18.39
ENSBTAG00000025358	SNX2	7.22767	57.03	59.25	53.57	49.58	47.28	57.66	43.16	61.94	42.9	49.71	57.7	50.35	49.26	65.42	53.83	50.19
ENSBTAG00000016900	TRAPPC13	7.22767	49.78	41.06	37.87	36.37	46.39	48.11	33.89	53.87	52.28	43.78	48.07	39.27	43.21	36.95	41.36	41.09
ENSBTAG00000002412	CYB5B	7.22026	70.52	42.88	39.6	54.33	60.27	61.76	52.93	57.47	99.3	74.99	58.26	75.86	54.05	53.05	62.79	54.24
ENSBTAG00000005665	CRK	7.22026	56.12	50.27	45.06	51.7	68.8	60.35	50.33	54.22	64.47	58.67	52.45	60.75	56.17	48.08	56.3	49.31
ENSBTAG00000010351	SNX25	7.20544	27.2	17.23	17.08	27.65	23.26	28.01	22.83	22.3	22.92	16.47	29.35	15.56	19.43	23.59	20.85	17.33
ENSBTAG00000000019	SERINC1	7.20544	131.36	135.36	112.98	139.2	133.9	149.91	93.04	146.9	142.39	141.08	141.63	133.45	136.08	137.74	132.75	113.11
ENSBTAG00000012975	VDAC2	7.20544	39.3	45.13	38.69	42.85	58.21	47.49	44.53	43.59	44.25	52.28	40.64	61.25	46	39.18	54	53.18
ENSBTAG00000012289	AKR7A2	7.19802	23.95	26.56	26.82	20.41	25.34	18.89	41.84	17.83	24.83	23.88	29.5	30.12	47.33	45.74	40.33	45.35
ENSBTAG00000000203	ATP6V1G1	7.19802	50.93	56.38	40.15	62.46	76.81	60.64	56.49	54.65	72.67	56.02	49.72	55.98	60.45	46.69	51.71	49.77
ENSBTAG00000008711	BOK	7.19802	6.84	17.54	13.34	10.37	15.92	10.06	57.82	4.65	7.83	3.87	12.86	6.76	15.31	12.19	18.8	34.94
ENSBTAG00000026710	C2H2orf72	7.19802	50.55	69.41	74.24	65.08	68.89	59	73.6	57.56	75.42	70.07	76.02	65.62	74.71	70.34	91.35	78.81
ENSBTAG00000020405	NDUFB9	7.19061	66.61	63.43	46.46	72.26	87.43	79.67	51.16	62.59	85.05	71.6	65.92	83.16	68.82	66.71	73.58	66.9
ENSBTAG00000039688	RFLNA	7.1832	6.07	17.83	11.76	12.33	17.03	22.02	24.33	10.93	34.52	19.73	14.9	15.81	25.9	13.65	21	26.16
ENSBTAG00000019564	SMU1	7.1832	50.04	45.73	41.4	49.36	57.62	53.19	41.71	51.98	50.91	54.96	46.82	55.59	42.72	43.5	48.93	42.54
ENSBTAG00000025450	SYNE2	7.1832	23.69	23.85	30.74	19.38	16.83	25.76	21.05	36.72	18.1	47.14	26.08	32.54	28.5	27.88	38.84	26.71
ENSBTAG00000021705	UFC1	7.17578	65.45	60.15	58.75	64.8	71.01	80.1	51.41	66.89	95.75	57.32	72.82	70.12	56.3	59.83	58.25	60.45
ENSBTAG00000009350	PLA2G12B	7.17578	42.03	41.95	33.57	39.38	40.44	53.23	30.22	32.16	48.61	49.32	38.62	52.16	45.14	45.21	48.25	38.57
ENSBTAG00000007844	CETN2	7.16837	27.96	13.3	18.29	23.23	21.16	19.62	13.3	21.5	24.07	36.31	28.86	23.76	25.66	31.07	35.81	17.53
ENSBTAG00000011847	ASPN	7.16837	59.41	57.75	56.52	50.12	56.36	72.44	42.82	88.69	58.74	63.41	53.74	71.87	60.3	66.97	69.23	56.47
ENSBTAG00000002878	CHRD	7.16096	12.96	15.53	18.87	21.29	17.06	28.46	66.66	17.14	24.23	33.5	30.47	20.96	19.77	18.95	45.66	33.47
ENSBTAG00000049607	LOC112447183	7.16096	32.45	42.79	36.85	35.81	40.63	49.13	60.87	28.69	36.45	37.63	43.92	26.07	30.51	35.05	42.11	39
ENSBTAG00000019463	SLC25A39	7.15355	39.01	41	46.68	36.26	51.86	43.44	55.53	41.05	45.48	49.4	40.78	43.01	51.71	45.95	58.4	64.84
ENSBTAG00000051972	CEBPB	7.15355	4.26	19.38	16.21	8.19	18.37	12.82	68.15	5.82	15.09	13.7	9.97	6.44	14.4	13.16	28.51	36.42
ENSBTAG00000011215	ACTN4	7.14613	29.6	21.28	28.54	17.74	22.75	27.28	74.1	26.77	27.88	22.62	32.39	21.98	30.5	29.92	35.85	36.26
ENSBTAG00000020410	UFL1	7.13872	28.95	19.37	20.14	33.15	34.66	31.79	31.36	30.32	28.75	20.61	24.63	19.38	17.91	15.78	23.75	19.51
ENSBTAG00000008873	NCBP2	7.13131	42.04	39.65	35.77	48.89	55.56	49.27	26.88	46.48	55.33	50.27	41.59	42.45	42.64	49.53	46.69	37.12
ENSBTAG00000037743	LOC112446756	7.13131	0.46	9.38	16.14	3.17	0.18	3.61	10.67	9.43	8.24	1	10.13	3.18	11.53	8.76	1.68	13.23
ENSBTAG00000025462	GADD45B	7.13131	4.33	13.38	25.49	10.53	21.42	23.44	11.65	20.08	11.73	60.97	11.27	9.21	15.25	7.84	18.83	17.52
ENSBTAG00000026422	MPG	7.11648	6.97	19.71	14.25	10.56	12.65	10.49	21.34	4.43	12.1	6.41	9.37	8.99	17.6	16.78	17.57	30.23
ENSBTAG00000053755	TMA7	7.11648	44.62	33.37	32.83	33.24	40.97	32.29	35.02	36.96	45.8	38.1	48.88	40.05	39.28	41.44	46.01	42.9
ENSBTAG00000033453	MTCH1	7.10907	59.12	52.64	62.94	54.16	65.5	66.46	59.88	53.76	61.26	58.68	67.05	57.39	70.07	66.16	65.23	58.89
ENSBTAG00000010009	TMCO1	7.10907	83.74	79.63	71.59	75.75	87.5	86.87	64.99	81.64	115.01	78.54	79.55	89.98	74.36	80.44	80.07	69.39
ENSBTAG00000015212	IFNAR2	7.10165	39.51	27.77	26.69	21.03	27.64	21.51	26.64	28.53	36.72	34.31	34.31	32.03	34.11	39.18	24.53	28.79
ENSBTAG00000002528	EIF3A	7.09424	46.27	33.78	28.7	36.7	42.02	42.87	47.23	51.32	44.5	51.01	37	40.52	33.08	28.27	40.98	38.22
ENSBTAG00000000390	TPST1	7.09424	37.96	48.64	45.66	32.53	40.89	50.61	30.22	46.92	55.41	50.98	49.26	56.15	54.49	51.24	45.95	41.67
ENSBTAG00000003066	NSA2	7.08683	39.9	41.07	45.34	49.7	46.97	42.56	25.26	37.33	25.67	36.63	28.37	36.05	36.74	35.07	39.48	22.91
ENSBTAG00000046936	MRFAP1L1	7.08683	96.88	102.06	92.05	95.75	115.13	122.55	95.09	96.43	108.11	101.61	88.62	104.93	95.43	91.25	97.83	95.93
ENSBTAG00000000241	STAU1	7.08683	47.1	37.23	40.17	29.77	36.66	41.83	44.47	52.58	37.52	40.6	42.97	42.48	47.27	47.93	49.85	41.23
ENSBTAG00000000297	ZNF330	7.08683	47.84	51.53	42.26	55.71	49.41	66.29	40.32	54.95	56.65	44.39	44.69	52.33	49.12	45.25	54.25	49.24
ENSBTAG00000008191	SLC39A7	7.08683	29.16	19.88	21.77	32.96	33.23	37.23	38.35	23.4	52.91	18.95	31.5	27.87	26.81	27.86	25.85	24.31
ENSBTAG00000015663	STIP1	7.08683	36.35	32.46	29.68	34.63	55.61	38.51	38.92	49.62	33.44	58.3	37.18	40.25	43	24.14	43.92	36.21
ENSBTAG00000002178	PPL	7.08683	12.18	8.58	14.05	9.79	10.3	13.74	61.81	11.42	26.5	15.36	23.64	9.71	19.35	20.08	17.95	30.81
ENSBTAG00000025277	ABHD17A	7.072	19.34	30.58	27.36	25.75	33.51	29.24	78.2	15.58	32.16	19.75	29.35	24.7	35.61	34.24	37.24	64.44
ENSBTAG00000050122		7.06459	56.75	49.95	61.24	49.94	57.14	48.26	46.16	36.05	50.45	40.38	50.38	43.36	45.17	43.49	43.55	53.08
ENSBTAG00000019446	ELP5	7.06459	38.78	36.56	28.72	44.12	57.21	49.24	46.15	31.69	43.84	38.35	40.09	38.66	34.73	30.73	36.26	34.31
ENSBTAG00000015041	NDUFA2	7.05718	27.22	34.79	27.88	38.63	40.03	41.77	29.37	21.52	50.94	33.82	38.71	44.13	40.32	34.74	36.04	32.2
ENSBTAG00000016757	ZKSCAN1	7.04976	49.86	35.05	42.56	36.92	32.29	45.71	55.25	55.62	38.19	43.58	40.92	49.8	47.27	43.02	47.7	42.21
ENSBTAG00000043462	LOC112441682	7.04976	21.72	18.05	24	27.47	21.61	40.37	27.13	43.19	14.43	65.18	27.56	22.5	13.94	6.81	23.33	13.6
ENSBTAG00000005573	SCAND1	7.04235	14.17	15.71	9.75	17.43	25.23	21.45	41.11	10.69	22.61	15.17	14.25	15.42	17.49	11.95	24.87	35.47
ENSBTAG00000000546	TOB1	7.04235	43.28	50.31	57.25	52.93	51.86	56.24	46.83	62.13	37.26	72.59	45.98	42.66	52.9	56.75	56.84	47.75
ENSBTAG00000031688	RBM4	7.04235	35.67	28.83	27.4	33.19	46.87	38.84	48.5	39.89	33.89	50.75	33.38	39.3	34.02	27.21	44.65	33
ENSBTAG00000017267	COX5A	7.04235	36.66	37.99	33.61	42.76	63.35	37.61	43.54	38.06	42.79	43.75	37.11	59.35	45.27	42.4	43.08	57.03
ENSBTAG00000027728	NUDT12	7.03494	36.53	37.87	43.21	37.4	30.43	43.47	18.99	37.66	36.13	28.81	41.17	34.89	50.04	46.26	37.09	31.68
ENSBTAG00000043574		7.02752	38.09	10.47	13.83	21.23	14.84	21.74	31.55	20.79	27.61	11.87	21.48	22.32	16.51	17.36	12.59	9.25
ENSBTAG00000008118	RPF1	7.02752	52.33	37.39	32.6	46.97	56.03	29.88	37.43	37.62	42.84	39.94	36.67	42.08	33.37	31.97	35.81	31.4
ENSBTAG00000001038	SNRPB	7.02011	30.18	35.66	25.88	28.66	42.41	38.72	32.03	28.56	44.14	42.69	34.64	48.05	38.9	34.15	36.02	38.13
ENSBTAG00000009522	EIF4E	6.99787	36.4	31.94	28.36	34.96	42.18	36.51	29.81	35.96	44.03	41.38	33.43	46.59	36.69	28.37	36.19	29.75
ENSBTAG00000000810	COPE	6.99787	17.51	26.07	23.45	30.51	37.23	32.84	43.73	13.42	44.01	20.83	27.21	25.39	27.38	30.65	35.6	32.89
ENSBTAG00000000342	PLOD3	6.99787	29.24	9.56	25.9	20.68	26.43	15.49	30.68	21.24	34.97	16.05	28.61	15.95	32.53	26.35	29.58	23.6
ENSBTAG00000011700	PLLP	6.99787	19.78	13.87	16.11	19.36	18.94	24.52	27.02	15.29	10.72	6.46	21.64	6.56	12.89	9.92	7.69	9.98
ENSBTAG00000015009	LAMTOR4	6.99046	42.45	71.02	57.68	59.36	76.16	68.01	65.71	32.07	62.61	51.38	65.38	49.73	67.4	68.79	68.54	59.89
ENSBTAG00000044129	ST6GALNAC6	6.98305	22.34	29.08	31.32	22.81	23.82	25.27	22.48	20.39	28.66	27.89	28.61	22.48	37.45	33.88	31.36	33.24
ENSBTAG00000019916	CLMN	6.98305	17.2	16.12	20.8	8.32	12.68	16.88	20.98	22.42	16.24	28.36	15.3	26.09	28.37	22.25	31.26	24.24
ENSBTAG00000025099	RNF145	6.98305	30.69	51.64	36.12	40.36	38.46	40.25	34.89	27.15	21.41	26.79	21.87	27.01	33.27	31.49	32.09	31.15
ENSBTAG00000021678	SLC31A1	6.97563	168.73	169.84	172.59	154.7	169.64	194.36	131.6	180.54	173.88	176.52	177.21	178.14	176.22	181.5	157.06	157.46
ENSBTAG00000015354	ZDHHC9	6.96822	26.67	21.69	23.47	18.57	32.27	24.88	32.07	36.07	31.63	69.24	27.3	36.64	31.02	31.11	40.8	33.52
ENSBTAG00000039793	HDGF	6.96822	45.67	40.14	40.43	36.35	43.47	45.28	45.74	47.32	50.87	42.35	53.32	61.67	57.19	55.77	51.42	47.15
ENSBTAG00000050891		6.94598	17.73	24.56	14.85	18.95	19.83	36.88	20.14	33.16	32.1	38.79	18.38	17.7	14.56	12.67	22.53	14
ENSBTAG00000019441	MED28	6.93857	37.5	42.5	33.9	28.84	39.72	53.57	44.81	43.21	41.09	34.23	36.59	35.46	31.4	33.82	31.29	31.1
ENSBTAG00000024549	SNRPC	6.93857	33.63	40.83	32.22	35.27	51.83	45.91	40.32	34.18	44.1	45.32	37.6	46.08	38.74	36.83	38.31	44.32
ENSBTAG00000013123	PHB2	6.93116	32.78	35.4	29.61	34.64	45.74	37.39	48.81	29.72	39.41	42.28	42.65	48.56	39.92	43.38	45.81	44.72
ENSBTAG00000047418	SLC25A6	6.93116	6.22	17.12	13.47	7.19	15.57	8.95	37.47	4.91	5.7	6.74	8.94	9.83	13.45	14.82	20.35	40.63
ENSBTAG00000005730	GPAT4	6.93116	16.52	13.94	15.82	14.85	21.25	17.66	25.87	14.32	23.47	21.6	20.22	27.04	23.88	21.27	27.72	29.03
ENSBTAG00000051259	MIR2315	6.92374	36.84	34.3	31.52	26.56	22.86	32.57	18.44	33.17	38.69	26.63	36.22	27.5	39.44	31.45	34.55	17.95
ENSBTAG00000013860	GADD45A	6.92374	16.96	15.15	20.44	13.03	20.8	33.86	27.99	13.15	11.1	22.28	22.3	8.38	13.76	14.15	9.14	15
ENSBTAG00000042507	LOC112443651	6.92374	14.26	8.62	6.61	18.04	15.83	17.09	5.77	16.59	7.11	17.73	9.05	9.3	7.85	4.92	15.91	1.79
ENSBTAG00000022022	GUCD1	6.91633	12.42	21.72	17.55	18.43	23.21	13.34	44.79	11.47	22.82	20.37	17.44	16.1	25.43	26.56	31.49	44.13
ENSBTAG00000002606	LGR4	6.90892	20.41	24.4	29	17.4	17.88	21.86	20.4	32.88	25.38	35.05	22	34.14	30.34	29.72	32.9	24.14
ENSBTAG00000050614	H2AC4	6.90892	14.79	30.5	30.86	28.15	35.17	24.11	30.02	18.43	21.61	17.3	19.89	20.52	19.4	28.65	27.93	28.21
ENSBTAG00000042280	LOC112444972	6.90892	19.44	22.17	16.63	12.11	10.37	24.87	25.99	19.76	17.5	25.16	15.39	12.7	15.87	16.04	27.98	9.42
ENSBTAG00000001035	SF1	6.9015	33.85	20.7	24.54	18.69	26.32	30.14	55.99	36.06	24.34	31.6	30.21	27	29.22	20.78	39.17	33.41
ENSBTAG00000038619	LOC512672	6.9015	50.98	36.6	41.35	32.05	44.06	56.69	50.16	60.09	47.4	44.42	50.01	45.61	48.26	34.81	44.72	40.7
ENSBTAG00000016484	ATP11C	6.89409	56.28	41.97	44.75	40.91	36.56	46.3	30.23	47.48	33.07	38.6	47.22	40.68	45.88	44.13	39.58	33.62
[truncated: 6,721 more rows]
