# Supplementary material for: Characterization of feed efficiency-related key signatures molecular in different cattle breeds
Source: PLoS One. 2023 Sep 27;18(9):e0289939. doi: 10.1371/journal.pone.0289939 (PMC10529570; doi:10.1371/journal.pone.0289939)
Supplement: S2 Table — (XLSX) [file pone.0289939.s002.xlsx]

## Sheet: Sheet 1
Table S2 Profile of gene expression in Charolais
ENSEMBL	SYMBOL	MAD	SRR7498157	SRR7498170	SRR7498160	SRR7498165	SRR7498155	SRR7498163	SRR7498156	SRR7498167	SRR7498169	SRR7498166	SRR7498158	SRR7498162	SRR7498161	SRR7498164	SRR7498168	SRR7498159
ENSBTAG00000049916	RN7SL1	12852.9	162416	154034	157793	162808	153092	176016	193381	163692	150749	153851	158555	184772	187396	156298	174980	166694
ENSBTAG00000017121	ALB	7970.96	66669.6	65156.7	71141.1	67756.5	59808.4	70043.4	54066.8	65570.6	23869.9	71790.7	67074.4	60141.1	58133.9	70310.6	58502.7	59833.5
ENSBTAG00000017294	ORM1	4607.68	2963.85	8943.55	2411.77	4103.28	11650.1	2269.96	13779.4	5538.11	11390.8	5359.29	4210.82	9031.64	4134.95	8791.71	7417.6	1370.89
ENSBTAG00000050180		4600.22	11537.3	15151.5	19634.2	17310.8	2185.14	6840.25	10224.5	10193.2	4177.16	8995.86	14732.4	10803	12375.8	8850.13	7981.6	16767.1
ENSBTAG00000044427		4095.9	24848.8	23793	26474.7	24548.2	21939	22886.8	32529.6	20886.2	25823.6	21932.8	18521.2	33219.9	30461.7	22247.1	33988.9	28724.8
ENSBTAG00000043570		3820.3	15985.2	14044.5	12819.8	16132.1	9282.53	12748.8	14410.6	15629.6	19753.3	14083.6	17973.3	22709.8	19656.2	16853	11662.5	20557.5
ENSBTAG00000043250		3601.52	33728.3	37090.6	37752.6	39756.6	39847.8	39336.5	33770.4	37143.7	37636.2	36969.2	34478.1	36643.4	33412.6	40829.6	37725.9	28055.7
ENSBTAG00000055172		2652.98	10438.9	17678.4	15355.6	14814.7	11235.8	12413	10704.4	13182.3	11236.4	9713.9	13685.3	12679.3	13066.3	14851.6	12630.1	16069.4
ENSBTAG00000007273	TF	2454.25	21725.1	21598.6	24625	18633	16969.9	16244.2	18145.4	20856.1	17844.3	18799.7	20280.7	19359.7	16703.1	19809.4	18804.2	16206
ENSBTAG00000022120	FGB	2052.73	14101.5	14767.8	10410.3	12125.9	21527.2	14188.5	12319	11826.1	19507.6	18123.6	13258.9	11949	8770.8	14158.4	11824.8	10996.8
ENSBTAG00000006745	FGG	1703.93	12531.1	12515.4	9417.49	11568.2	21799.4	12903.9	11919.6	10290.9	17821.9	16538.2	11735.6	11960.9	7770.98	13028.6	10730	10693.1
ENSBTAG00000043582		1671.97	7213.16	4839.73	5101.4	4748.86	4431.66	4887.25	3622.46	5880.04	7779.09	5990.84	8149.99	7009.34	6503.05	7576.28	5555.94	4397.45
ENSBTAG00000043561	COX1	1520.02	18657.2	17429.1	16606.7	17371	17376.8	15330.6	11992.7	18228.1	20098.3	17617.6	20508.7	17832.6	18111.9	19432.6	13926.7	16098.4
ENSBTAG00000054661	MIR2887-1	1439.61	5939.75	3353.56	3283.33	2817.66	1086.97	3489.23	13495.7	3583.7	3484.54	2956.5	1883.97	5483.1	8305.51	4759.67	3879.71	12860.1
ENSBTAG00000048608	LOC112444653	1330.98	1845.49	1574.88	2656.72	3553.25	1133.72	3257.7	202.73	1807.62	6805.13	2929.19	2245.05	2039.62	915.36	2751.86	3340.05	792.42
ENSBTAG00000043567		1211.88	5973.61	4797.45	4571.76	5961.39	4141.93	4805.2	3123.67	5964.86	7298.9	4704.04	5471.94	5873.59	5776.74	5187.53	4477.27	4046.17
ENSBTAG00000006354	HP	1105.94	688.67	1117.51	253.48	770.17	11121.2	3779.75	3971.52	385.89	16159	1660.03	2900.74	981.73	1013.75	416.16	4981.83	161.89
ENSBTAG00000026917	LOC784932	1061.7	1474.93	3023.8	21.54	70.53	2924.32	101.22	2660.89	4392.65	181.92	42.72	185.44	1873.3	42.68	1349.33	79.09	1474.81
ENSBTAG00000043556	COX2	1020.24	6692.31	6903.48	5594.41	5675.22	7829.33	6302.97	4608.15	7051.51	6800.02	6605.9	7881.14	5459.02	5914.81	7681	5969.43	4792
ENSBTAG00000022394	SAA2	965.61	2343.51	2785.76	1347.63	1885.33	3451.12	2078.85	3885.4	1524.64	4049.63	1991.88	2047.64	1389.3	846.4	1416.68	4412.4	1038.25
ENSBTAG00000048094	SERPINA3-7	942.919	2649.93	4205.25	1861.15	2413.97	4765.27	2604.17	4346.23	3752.24	5743.3	3319.12	2951.06	3502.86	2230.88	2528.43	2869.9	2205.48
ENSBTAG00000012398	APOC3	836.305	3806.38	4654.5	4984.93	4512.1	3880.85	5717.69	3333.3	4675.81	3159.06	5112.75	4961.59	4124.37	3984.59	5264.48	3811.18	4581.87
ENSBTAG00000043584	ATP6	831.783	5343.5	4812.14	5073.03	4224.44	2922.65	5295.32	1860.72	4601.49	4234.29	5052.62	5817.96	4010.38	5457.62	4863.83	3717.78	4173.26
ENSBTAG00000017280	C3	806.001	6878.48	8334.67	6137.18	8836.54	8131.75	8856.95	10068	8709.92	12734.8	8223.42	7213.29	8024.74	8321.31	7234.67	8284.9	9008.79
ENSBTAG00000043568	ND3	792.665	4624.06	5001.76	4522.34	3834.99	2089.47	4609.92	875.45	5989.52	3954.54	4904.28	5517.84	2987.13	4598.14	4245.05	4195.75	2449.16
ENSBTAG00000000522	AHSG	753.079	3903.39	3374.32	4922.73	3671.69	2569.94	3305.98	3632.74	3442.2	2350.65	2691.35	2833.44	4887.05	3635.55	2560.46	3929.02	3109.62
ENSBTAG00000010991	TTR	737.097	3733.01	3812.39	4314.4	4286	2974.12	3533.63	3291.67	4093	2686.23	3509.12	4550.71	4416.26	2873.61	4332.03	3479.86	4074.16
ENSBTAG00000022395	LOC104968478	736.652	1156.35	1693.34	724	601.56	3288.62	1305.92	2074.16	1016.92	3437.53	1682.06	789.06	801.11	709.45	577.98	3823.05	531.26
ENSBTAG00000001638	FGA	713.094	5809.86	5773.02	4449.93	5473.86	9588.28	6214.06	6092.57	4847	9185.42	7273.51	5484.01	5854.1	4045.94	5252.11	5087.59	5839.72
ENSBTAG00000018365	CYP2E1	686.118	3231.61	4917.64	4005.54	3627.3	1917.24	3070.29	3629.02	4278.46	2888.48	3936.4	3213.81	2189.91	4135.49	4329.76	3741.96	3968.57
ENSBTAG00000009212	APOA2	656.221	7437.52	6818.98	7349.94	7311.17	6473.67	6769.12	6470.74	7510.55	4564.36	6356.4	7946.84	6668.52	5805.83	7147.99	6262.76	6526.72
ENSBTAG00000001595	MT1E	647.615	458.05	1036.14	646.01	697.9	1603.47	527.09	913.53	1316.38	1532.98	1679.85	433.96	1400.71	1783.45	930.03	1062.82	435.95
ENSBTAG00000042458	RMRP	594.011	4113.9	3279.27	3777.43	3142.09	2718.32	4457.64	3104.84	2875.79	3088.1	3452.23	4505.93	3906.15	3565.06	3245.61	3895.32	4795.18
ENSBTAG00000043564	ATP8	590.905	3697.74	3132.11	3673.75	2916.77	1922.13	3701.9	1320.29	3113.59	3414.34	3568.04	4210.71	2896.77	3801.3	3505.7	2546.25	2876.63
ENSBTAG00000001936	PCK1	584.73	967.72	1744.88	1483.51	638.16	863.79	732.86	1430.99	2425.71	1429.07	1490.26	1096.08	984.33	1489.08	1562.27	1884.87	2064.44
ENSBTAG00000018054	FABP1	521.134	1728.74	1444.52	1822.76	1354.59	636.44	910.71	1025.74	1687.32	1904.16	962.83	1236.06	1475.58	1033.8	1360.95	959.63	1792.96
ENSBTAG00000003564	HPX	508.191	2164.4	3049.05	2641.18	2236.68	2825.87	2489.07	3356.74	2610.88	4292.35	2270.65	2597.55	2330.42	1709.22	1846.6	3189.91	1747.67
ENSBTAG00000040409	LOC790886	491.289	1625.02	2517.56	2033.15	1640.39	2152.57	2235.78	268.22	1231.09	2183.55	2121.46	1166.5	1643.32	1689.1	2201.44	2759.74	863.93
ENSBTAG00000016151	VTN	489.703	4033.55	4912.26	4717.03	3787.54	3910.23	3778.48	4798.47	4758.92	4568.04	4037.2	4358.96	3907.44	4048.89	4132.17	4753.07	4242.04
ENSBTAG00000046540	SERPINA3-1	481.341	2354.38	2871.94	2362.9	1692.16	3670.07	2905.11	3361.28	2681.22	3270.54	2571.9	2741.24	2685.38	2414.67	2094.9	3643.95	1795.47
ENSBTAG00000000085	CYP1A2	480.177	1943.61	2012.3	1521.53	1843.44	1357.53	1504.7	2066.15	2305.49	1445.81	1840.54	1833.44	1197.7	1295.06	1961.27	1328.26	4151.48
ENSBTAG00000050245	LOC112442851	466.493	858.85	350.4	347.9	444.73	287.77	438.27	398.98	0.42	1.14	2.45	3.93	382.08	2.32	0.47	1.79	807.09
ENSBTAG00000046158	CFB	455.492	3811.39	4185.61	3918.52	3733.86	3994.6	3362.89	4162.52	4462.47	4806.29	4157.51	3902.4	3221.86	3118.15	3571.16	4287.44	3245.82
ENSBTAG00000005586	GATM	436.796	1059.46	908.05	1781	631.53	500.61	1161.69	1208.97	615.65	1195.79	1253.22	657.91	723.87	1962.09	914.5	1707.61	1269.09
ENSBTAG00000043558	ND1	432.986	3417.68	3853.5	3655.39	3434.51	2945.09	3799.09	1899.08	3810.83	2780.31	3994.26	5006.22	3311.41	4530.68	3569.16	3458.56	3226.74
ENSBTAG00000048699		429.583	1590.74	1022.46	1344.17	2872.48	1644.06	1296.88	1747.78	1636.72	1344.98	1805.23	1631.93	2601.51	2790.55	1386.75	838.13	3331.07
ENSBTAG00000008103	ALDH1A1	425.647	1267.7	1488.89	717.54	1294.12	760.75	667.06	1091.86	1239.1	731.94	866.8	1334.94	712.92	649.63	1244.36	1051.59	1496.18
ENSBTAG00000043560	COX3	425.351	8271.89	8601.55	8394.48	7573.07	5406.39	8484.92	2906.29	8774.51	8027.76	8239.22	9588.83	6708.38	8264.9	8264.92	8351.17	6267.77
ENSBTAG00000047815	LOC540707	421.711	1867.07	1619.83	1254.6	1732.41	1180.84	1448.92	2102.73	1844.68	1287.37	1889.35	1663.11	1107.17	2431.05	2046.64	1609.08	2017.8
ENSBTAG00000001271	PLG	400.421	2052.99	2417.8	2075.19	2524.76	2658.29	2351.36	2444.49	2381.65	2984.04	2444.62	2200.32	1995.38	1807.98	2117.66	2928.66	1873.75
ENSBTAG00000026666	MGC137014	395.802	3053.15	3297.83	3915.84	2749.58	3128.16	3282.56	2968.6	3455.16	2346.22	2604.65	2749.52	3122.17	2681.69	2670.74	3118.06	2979.88
ENSBTAG00000043577	ND4	381.984	2589.06	2352.2	2353.73	2528.8	1278.5	2725.98	1093.43	2370.02	1960.57	2810.14	3089.08	2359.63	3306.41	2629.49	2114.2	2359.65
ENSBTAG00000002030	SPP2	361.235	1600.89	2389.87	2953.42	2196.01	2118.68	2180.46	2816.39	2312.15	1336.94	2473.9	2103.19	2484.61	1992.14	2031.1	2483.59	1753.03
ENSBTAG00000053645	CYP3A5	358.53	1321.74	537	2105.08	1301.42	1258.44	1345.53	789.22	1376.12	672.98	633.6	1169.13	703.57	1049.28	1134.34	886.62	977.25
ENSBTAG00000020980	CAT	347.818	1991.66	2337.77	1858.64	2485.85	2246.98	1835.2	2284.27	2460.86	1398.74	2249.13	2164.83	1483.6	1870.63	2271.13	2058.54	2600.41
ENSBTAG00000023659	MT2A	321.932	806.75	756.44	541.91	817.78	2300.29	1047.35	1106.78	653.03	1175.36	1066.52	690.9	1047.78	1117.27	843.07	797.83	412.45
ENSBTAG00000043571	ND2	319.115	1210.03	1241.47	1224.59	1301.9	973.1	1459.56	778.99	1233.35	847.09	1636.73	1781.17	1337.38	1833.03	1447.54	1029.08	1534.1
ENSBTAG00000019616	APCS	307.143	1067.94	553.86	1539.65	607.27	1558.83	681.51	668.85	598.01	594.26	1012.31	1007.11	354.03	1012.72	924.15	752.79	1023.33
ENSBTAG00000043550	CYTB	299.767	2456.56	2440.36	2357.88	2472.68	1297.77	2623.24	1084.32	2284.03	2160.63	2540.51	3160.13	2457.75	3195.83	2678.06	1957.02	2154.44
ENSBTAG00000010123	APOE	298.618	2749.06	2890.34	2977.94	2487.51	1605.83	2799.6	2017.61	2502.68	3005.8	2532.31	2050.46	2024.9	2590.9	2846.24	3293.53	2806.64
ENSBTAG00000042475	LOC112448304	295.208	1675.71	1149.86	1639.98	1931.09	1550.42	1793.45	847.11	1235.91	1993.04	1760.58	1722.88	2630.42	1885.29	1487.06	1848.96	1220.69
ENSBTAG00000004362	SERPINC1	292.88	2987.17	2669.94	2902.16	2422.28	2807.92	2308.95	2731.28	2800.09	2416.61	2365.39	2654.18	2516.89	2407.71	2397.71	2984.67	2378.27
ENSBTAG00000013343	FTL	285.638	2333.93	2301.51	2373.4	2342.36	2921.26	2823.21	2453.47	2208.66	2059.35	2527.59	2534.02	1656.47	1563.18	2673.77	2318.12	1409.84
ENSBTAG00000023177	CFH	283.77	992.31	1196.05	779.51	1112.12	1793.67	1101.88	1823.93	1433.65	1139.53	1097.47	1572.78	1098.37	765.34	1375.11	1719.65	1258.12
ENSBTAG00000054257	MIR2887-2	279.767	766.27	816.6	473.28	529.95	326.21	496.43	3142.43	689.84	505.73	292.39	326.05	983.85	1597.52	439.2	770.66	2508.06
ENSBTAG00000042662	LOC112449402	279.285	1589.83	1274.25	1348.1	1995.63	1468	1800.04	1167.21	1342.09	1423.29	1595.02	1648.15	2465.6	1997.66	1504.65	1717.45	1596.57
ENSBTAG00000030297		266.416	1143.98	999.26	1178.04	1251.02	818.65	536.61	975.05	1141.76	369.45	824.89	1051.92	938.18	471.38	486.1	1196.19	1194.38
ENSBTAG00000047621		260.76	773.85	1274.54	816.16	997.65	1313.73	949.62	1182.77	1182.41	1579.93	1175.95	1062.36	878.14	745.27	899.47	1258.67	1067.01
ENSBTAG00000011184	FTH1	253.754	2154.18	2207.42	2320.73	2210.14	1740.13	2701.62	1747.47	2074.05	1782.98	2163	2377.12	2093.81	2192.54	2494.17	1903.29	2411.67
ENSBTAG00000047242		252.487	846.67	628.04	1538.85	1422.78	736.86	1127.61	580.79	746.63	999.02	699.46	3846.6	1225.48	668.89	853.52	884.19	855.43
ENSBTAG00000007850	ITIH4	248.55	1021.06	944.81	795.13	809.52	1395.25	868.26	1109.97	1109.38	2286.66	1185.52	862.47	774.09	679.13	928.46	1454.55	715.2
ENSBTAG00000016149	C9	241.071	1295.81	1624.35	1367.45	1549.6	1791.46	1645.14	1436.85	1414.73	1759.55	1702.6	1483.05	1299.15	1112.15	1405.15	1985.22	1450.38
ENSBTAG00000043559	ND4L	240.018	1496.28	1256.8	1250.01	1574.03	786.9	1409.79	854.85	1172.5	1131.45	1397.27	1621.13	1322.45	1906.81	1381.17	1148.62	1469.46
ENSBTAG00000047317	CGN1	227.068	455.09	1373.76	596.31	1096.78	725.41	856.13	807.11	940.2	113.83	1005.77	726.03	2043.85	437.01	1031.72	880.85	1000.89
ENSBTAG00000047040	SERPINA3-3	218.987	460.84	785.67	402.6	496.4	927.39	690.66	1075.44	688.15	2082.43	752.92	508.01	586.32	490.26	374.69	875.75	518.55
ENSBTAG00000043563	ND5	218.016	715.92	383.12	390.64	703.31	327.16	540.85	420.72	440.86	414.9	511.47	690.69	719.08	1001.75	656.64	375.1	769.12
ENSBTAG00000007843	ITIH1	217.475	2440.56	2230.07	1805.72	2105.13	2156.22	1727.42	2099.55	2500.05	2554.55	2128.6	2264.28	2113.73	1970.91	1924.39	1852.95	2206.81
ENSBTAG00000020747	ASS1	216.022	1009.82	1296.57	1203.37	1257.78	1305.17	1043.22	1026.39	1252.2	961.9	1283.18	1399.77	896.64	949.77	1424.47	1007.89	1157.65
ENSBTAG00000034189	ADH1C	211.611	931.03	1441.26	1075.03	1514.28	1399.43	1093.91	1524.97	1416.22	1218.72	1366.69	1651.84	1002.32	1155.8	1288.06	1278.53	1381.02
ENSBTAG00000014075	ITIH2	210.737	1847.9	1985.38	1614.53	1825.64	2263.4	1896.88	1853.96	2065.96	1700.13	2027.87	2057.65	1741.21	1833.75	1912.06	2025.49	1586.35
ENSBTAG00000006864	LOC107131209	209.247	604.24	788.11	533.58	853.34	944.63	612.2	1222.08	740.74	1062.08	664.36	634.38	810.11	709.4	584.44	935.96	841.09
ENSBTAG00000022571	AKR1C3	208.631	777.31	922.38	867.75	697.14	714.14	925.12	806.15	986.01	916.49	1224.26	923.23	654.2	1096.4	1257.82	469.97	1058.75
ENSBTAG00000054260	CYP3A24	207.987	245.61	832.04	1787.28	435.96	573.43	790.31	814.51	879.95	399.57	701.8	872.39	778.39	602.12	553.91	599.38	1142.36
ENSBTAG00000016662	CPS1	206.43	1267.26	1300.98	1238.91	1447.76	2235.18	945.65	1281.63	1472.53	1130.05	1543.88	1367.23	949.54	880.14	1304.83	1417.04	1285.35
ENSBTAG00000013718	GC	205.192	2237.87	2231.25	2557.07	2282.36	2683.78	2233.28	2063.87	2122.61	1996.22	2476.43	2370.75	2171.01	2088.04	2335.52	2377.2	1770.41
ENSBTAG00000003898	HMGCS2	205.155	1103.21	1225.25	1884.59	864.91	776.4	1432.46	1281.54	1177.76	643.6	1292.04	1288.7	1070.57	1888.58	1315.03	1328.1	1414.53
ENSBTAG00000016177	FGL1	202.419	2089.75	2561.42	2164.49	1941.41	2568.84	2109.98	2738.24	2077.72	3955.96	2084.4	2099.27	2070.95	1842.63	1974.55	4243.32	1806.35
ENSBTAG00000018556	MGC137211	201.574	1399.41	1155.74	1190	1345.86	1343.72	1256.91	1460.72	1074.78	805.12	1214.2	983.15	1155.28	1021.08	1298.7	1071.8	1760.15
ENSBTAG00000013907	CRP	201.389	909.49	1451.83	964.54	992.26	1255.88	1007.53	1220.53	1181.16	1319.98	1346.7	809.28	945.08	1069.79	1060.57	1048.26	887.44
ENSBTAG00000000111	UGP2	201.344	540.38	253.38	535.9	247.43	412.56	536.05	362.28	196.74	249.85	354.86	222.82	572.53	450.03	434.94	520.77	267.86
ENSBTAG00000030683	LOC511240	200.388	1899.13	1718.1	1616.96	1599.03	1807.93	1351.11	1641.04	1771.5	1307.53	1501.18	1659.94	1288.59	1302.82	1628.18	1610.75	1777.51
ENSBTAG00000049220		199.232	546.46	458.08	245.46	314.4	495.67	331.96	609.7	307.25	661.05	329.4	533.46	539.17	323.68	207	559.65	264.7
ENSBTAG00000022564	AKR1C4	197.156	827.71	801.21	405.59	710.71	285.04	521.52	821.6	915.14	646.14	764.84	600.58	497.85	570.2	862.23	766.01	611.13
ENSBTAG00000005574	CLU	195.866	1432.3	1814.42	1964.06	1744.47	1741.74	1711.01	1394.11	1838.17	2092.84	1926.65	1621.09	1611.03	1645.81	1975.39	2083.3	1610.96
ENSBTAG00000001265	HRG	194.25	959.66	1506.28	765.22	855.77	696.25	971.28	742.64	1011.12	749.09	1141.64	904.12	952.38	1171.57	973.36	1117.81	865.12
ENSBTAG00000028359	LOC112442867	194.184	589.28	646.79	847.85	584.52	405.42	499.97	670.29	500.56	474.15	509.78	683.31	1272.53	1038.18	394.49	934.45	1182.66
ENSBTAG00000010156	TPT1	193.805	3978.14	3711.9	3966.75	3873.35	3987.8	4062.68	3303.68	3851.07	3726.36	3887.9	4163.02	3825.24	3877.9	3660.84	4230.72	3452.42
ENSBTAG00000015358	ALDOB	192.701	642.43	1096.93	900.68	849.77	646.5	689.17	727.84	1103.32	824.6	992.43	1094	714.23	974.18	918.31	724.76	815.13
ENSBTAG00000018320	RPLP1	189.928	1802.78	1787.27	1633.71	1851.58	2329.9	1834.86	2086.87	1533.64	1817.7	1822.71	2108.58	1875.3	1673.55	1961.7	1952.08	1565.72
ENSBTAG00000002963	SAA4	181.233	482.47	215.67	256.49	393.07	755.78	593.09	529.89	155.36	136.63	362.21	356.42	405.34	260.07	290.53	152.86	480.64
ENSBTAG00000023939	LOC511498	173.694	1403.65	1266.04	953.67	1322.93	1158.45	975.73	1163.48	1250.56	906.38	1242.49	1178.16	723.63	905.95	1031.73	1182.45	1183.12
ENSBTAG00000007148	F2	170.581	1570.09	1650.91	1673.22	1574.23	1449.68	1378.38	1613.74	1621.03	1732.85	1523.93	1491.75	1408.09	1390.57	1405.14	1894.96	1396.64
ENSBTAG00000054808	MT1A	168.913	190.29	380.52	279.25	290.28	1014.24	314.44	387.11	408.98	651	679.81	276.97	615.84	527.54	396.97	455.8	116.13
ENSBTAG00000009876	C4BPA	167.623	607.95	1014.69	503.97	634.36	796.06	677.01	894.49	743.62	947.54	787.65	722.36	592.75	556.23	508.51	834.07	781.1
ENSBTAG00000018843	SERPINA1	166.222	2693.2	2776.96	2693.84	2939.18	2649.71	2649.35	2577.7	3139.79	2634.54	3108.63	2972.92	3170.55	2670.99	3066.59	2585.11	2541.16
ENSBTAG00000008612	C1R	164.146	1663.74	1939.99	1794.54	1851.31	1822.1	1768.39	1960.86	1954.85	2216.45	1907.93	1786.98	1620.88	1695.14	1685.13	2097.96	1926.86
ENSBTAG00000003362	HSP90B1	162.597	630.41	520.82	392.67	624.3	1751.36	627.81	468.33	509.72	426.46	719.48	625.58	462.91	431.42	504.23	708.6	402.84
ENSBTAG00000051364		162.552	57.57	491.14	147.19	61.53	30.21	439.63	227.32	159.87	467.26	129.39	25.18	418.25	113.07	297.61	507.08	144.01
ENSBTAG00000004840	C1S	161.87	1874.42	1921.01	1671.8	1778.92	2145.75	1913.91	1949.5	1943.27	2210.33	1926.27	1831.45	1670.72	1705.58	1624.95	2255.21	1791.05
ENSBTAG00000006546	GSTA2	156.792	493.01	486.28	221.02	550.85	372.51	368.1	565.63	462.37	733.76	415.14	609.5	819.23	254.73	395.27	929.02	543.46
ENSBTAG00000021535	CROT	153.694	380.03	301.2	559.43	263.14	508.53	418.73	353.69	254.37	422.18	528.67	498.14	246.7	474.88	568.3	410.22	258.7
ENSBTAG00000013162	HSPA8	152.686	802.4	679.83	912.73	885.8	1258.03	1280.48	719.99	630.53	478.72	846.68	709.19	653.64	827.57	764.78	841.87	567.58
ENSBTAG00000043546	ND6	150.617	493.79	302.71	290.61	435.89	148.85	401.54	159.8	314.4	305.19	379.82	509.59	517.47	604.79	459.37	278.54	549.5
ENSBTAG00000005122	KNG1	146.733	1582.11	1457.86	1696.67	1481.7	1676.96	1276.57	1701.11	2178.22	1714.11	1634.41	1531.32	1521.01	1086.42	1684.18	1689.12	1796.57
ENSBTAG00000016864	LBP	143.708	413.65	291.53	310.41	246.16	817.66	538.65	569.04	215.39	771.86	386.51	403.35	359.11	372.44	243.11	299.76	222.49
ENSBTAG00000012794	PAH	141.989	844.57	1218.12	838.93	997.8	1115.07	629.03	902.37	1389.7	710.43	970.94	1018.64	589.43	847.09	1174.35	830.02	958.12
ENSBTAG00000000259	CHIA	141.699	246.66	252.76	441.81	357.83	443.91	347.2	586.17	224.28	967.94	310.77	1043.21	318.5	826.58	379.87	359.53	222.72
ENSBTAG00000011720	HSD17B6	140.943	832.64	879.95	608.15	756.38	642.51	675.88	837.02	770.46	961.19	726.87	738.9	623.08	534.74	734.59	869.26	731.18
ENSBTAG00000004215	RARRES2	139.928	1069.78	1083.02	1107.87	995.05	854.23	877.91	960.08	1123.33	1002.23	912.85	835.55	1101.61	980.29	1102.01	1114.44	997.19
ENSBTAG00000007662	HSPA5	138.616	751.75	575.25	406.21	628.65	1298.97	682.12	624.37	581.05	262.17	803.16	697.46	518.66	510.47	578.88	864.92	414.62
ENSBTAG00000004175	HPD	138.438	1074.27	1061.73	1017.21	1212.1	989.34	914.52	1001.83	1138.47	1093.04	1281.81	1194.38	943.14	1179.34	1222.61	1071.87	1176.09
ENSBTAG00000015654	PON1	137.311	1228.81	1277.75	1254.08	1043.58	1167.08	974.88	637.34	1199.88	651.66	1193.48	1071.03	1040.71	1111.6	1205.21	1390.39	1108.68
ENSBTAG00000001021	CYP1A1	136.384	421.34	367.2	316.94	401.6	154.84	109.6	430.45	451.05	322.02	292.18	295.21	195.47	176.11	397.28	290.56	1591.91
ENSBTAG00000003359	ELOVL5	133.723	484.51	387.3	507.14	341.74	699.34	556.7	577.22	319.06	268.47	560.96	443.5	623.89	766.98	557.25	694.72	447.66
ENSBTAG00000012210	C5	132.567	739.9	877.28	790.43	831.92	1098.91	701.19	895.9	813.87	1109.8	889.57	710.74	762.82	631.19	630.94	977.71	719.73
ENSBTAG00000009735	A1BG	132.189	504.24	649.92	413.88	427.75	693.81	606.07	449.14	492.88	544.53	484.11	856.74	705.73	458.58	390.24	537.26	766.42
ENSBTAG00000014534	EEF1A1	131.381	1044.23	1064.97	1323.51	1143.75	1036.45	1203.66	966.39	1033.99	834.49	909.47	956.97	849.74	1022.41	922.2	894.17	1042.7
ENSBTAG00000017442	CDO1	130.106	572.11	431.36	351.57	440	767.33	802.24	486.9	448.2	396.6	673.74	469.15	499.15	560.45	599.76	688.96	315.21
ENSBTAG00000034139	ADH4	129.172	335.17	717.72	334.05	482.95	264.03	201.38	409.17	913.44	407.56	469.5	519.85	260.49	413.42	449.34	430.05	671.3
ENSBTAG00000054085	SELENOP	125.124	803.85	844.05	701	1103.59	518.62	675.26	1066.3	842.02	719.77	610.44	684.78	989.71	1242.15	696.27	700.04	1321.2
ENSBTAG00000018588	TMBIM6	124.205	849.58	1132.37	1088.34	944.98	914.59	1043.64	1000.11	1116.9	857.95	1051.97	1018.11	863.39	1008.05	1110.18	953.6	1105.37
ENSBTAG00000000442	RBP4	123.767	2187.08	2247.65	2116.95	2224.08	1716.49	2264.86	1978.9	2530.42	2078.6	2163.84	2291.55	1982.23	2141.41	2283.91	2206.4	2436.97
ENSBTAG00000015086	HSD11B1	122.418	552.54	726.5	623.04	775.45	848.06	677.49	541.09	730.89	435.82	808.74	684.8	492.98	483.55	751.98	624.16	730.74
ENSBTAG00000009733	FBP1	121.707	498.44	714.02	774.12	428.61	399.56	455.43	621.06	646.24	401.95	587.68	660.95	604.7	519.47	708.36	519.46	555.33
ENSBTAG00000018137		121.165	400.91	336.62	192.52	230.6	371.2	252.46	463.9	216.4	498.02	257.95	398.95	376.75	236.8	148.1	447.22	214.72
ENSBTAG00000001915	APOH	120.55	3154.92	2482.11	3116.94	2622.79	2431.73	2594.35	2592.92	2456.51	1962.33	2454.58	2531.11	2516.07	2429.76	2576.17	2928.82	2325.48
ENSBTAG00000034501	CFI	120.521	1116.79	1508.62	1233.1	1274.7	1380.12	1316.9	1199.1	1358.45	1543.19	1195.87	1287.51	1282.25	1150.7	1205.84	1732.79	996.46
ENSBTAG00000019603	LDHB	119.668	222.24	327.86	330.79	162.25	275.33	415.99	389.96	268.32	578.17	331.86	219.52	172.8	463.24	253.16	339.82	165.54
ENSBTAG00000002255	BHMT	118.037	351.14	715.88	353.84	495.76	378.61	233.97	439.65	280.42	388.92	513.36	504.77	222.22	419.2	208.81	350.19	316.37
ENSBTAG00000023549	CYP2C19	117.852	824.25	609.38	542.64	601.16	579.11	486.48	586.94	843.03	374.05	620.04	798.26	561	437.09	781.51	873.83	555.85
ENSBTAG00000013973	SERPIND1	116.288	957.41	814.65	1020.73	925.93	459.77	831.14	663.12	963.42	839.9	839.34	933.75	910.83	916.52	1006.34	803.32	1046.63
ENSBTAG00000011021	CES1	116.236	747.5	908.51	783.18	930.83	825.4	880.86	913.88	840.19	470.66	802.59	916.6	784.7	809.1	943.21	516.32	1035.83
ENSBTAG00000006307	HSD17B11	116.058	942.22	986.95	885.7	1028.72	813.08	706.99	893.15	968.83	757.69	924.65	830.39	964.33	824.9	855.61	1019.42	996.24
ENSBTAG00000040413	CES3	115.761	373.02	393.98	428.71	408.23	491.67	239.65	295.88	457.17	322.34	473.75	300.54	309.12	517.27	473.6	302.43	373.73
ENSBTAG00000008300	FN1	114.924	880.43	834.33	710.94	986.64	702.29	852.4	1119.69	893.82	1177.83	772.69	788.38	927.72	741.73	778.66	850.53	1159.55
ENSBTAG00000006991	ADH6	114.62	551.3	444.76	441.42	556.31	369.93	387.29	500.3	567.83	545.17	382.68	467.64	352.44	430.02	375.1	505.23	650.01
ENSBTAG00000023419	SULT2A1	113.745	575.17	378.03	312.43	337.92	691.92	655.46	392.13	424.01	326.63	460.42	507.71	434.14	522.4	399.28	503.88	418.42
ENSBTAG00000043162	LOC112444797	111.084	499.54	552.98	456.09	560.23	349.13	539.03	410.38	366.69	391.02	477.36	456.57	859.99	586.2	482.68	623.4	578.69
ENSBTAG00000018101	AHCY	110.817	1246.51	1349.49	1510.2	1470.42	1312.69	1385.79	1320.93	1512.91	1247.13	1442.97	1426.36	1194.25	1504.57	1462.85	1428.9	1377.51
ENSBTAG00000007846	ITIH3	109.898	384.82	294.53	201.86	399.32	405.4	261.3	286.11	308.97	246.13	431.13	232.62	552.61	347.5	293.41	655.85	487.54
ENSBTAG00000004344	ACSL1	108.986	455.68	308.66	563.9	328.26	417.08	546.15	357.12	243.14	339.61	357.41	358.56	447.94	605.32	575.55	479.16	302.46
ENSBTAG00000002069	BOLA	108.808	86.15	173.96	394.45	273.12	132.04	389.52	191.59	178.17	130.8	228.22	260.64	369.55	271.87	132.93	120.33	279.71
ENSBTAG00000012164	CP	108.563	739.2	717.1	687.88	506.17	1242.48	753.43	920	594.09	1143.97	749.87	727.3	709.49	635.99	661.96	893.72	542.06
ENSBTAG00000039321	SAO	108.022	633.83	553.63	562.73	505.62	711.75	432.7	742.72	722.71	846.15	647.29	488.11	468.96	571.92	546.73	551.99	600.51
ENSBTAG00000047947		103.004	1565.08	165.29	93.69	6180.17	19.19	26.34	51.91	229.87	5755.31	56.99	168.07	41.41	39.64	94.84	35.32	196.17
ENSBTAG00000053068	LOC100140261	102.448	800.12	161.68	354.95	499.74	540.57	522.12	428.93	393.92	432.77	416.76	592.7	470.72	389.53	518.96	41.15	447.73
ENSBTAG00000002214	TAT	100.824	134.68	293.26	224.22	324.5	223.63	392.49	152.66	209.76	122.82	233.94	355.52	148.47	157.25	193.87	255.46	228.99
ENSBTAG00000031679	HSD17B13	100.535	350.38	401.84	654.5	436.16	433.74	606.72	416	356.43	446.26	282.19	360.47	500.8	513.83	428.86	459.75	365.18
ENSBTAG00000008635	SULT1A1	99.9717	567.4	720.11	656.65	650.58	679.32	761.69	761.69	680.2	764.7	831.26	732.69	495.58	675.62	860.96	552.69	638.14
ENSBTAG00000009705	SERPINF1	99.5121	579.45	712.16	611.21	641.28	576.83	541.06	728.25	720.77	707.3	686.62	694.14	614.41	527.1	623.39	704.77	516.5
ENSBTAG00000021499	PSAP	99.2452	503.11	591.68	601.21	464.33	425.92	507.95	482.9	591.97	491.41	560.79	523.4	389.82	427.46	591.74	416.24	561.34
ENSBTAG00000015685	AMBP	97.3698	1595.54	1761.27	1591.96	1777.41	2000.13	1695.52	1807.2	1650.66	1400.36	1716.12	1731.77	1696.44	1441.62	1815.19	1681.93	1710.89
ENSBTAG00000015685	KIF12	97.3698	1595.54	1761.27	1591.96	1777.41	2000.13	1695.52	1807.2	1650.66	1400.36	1716.12	1731.77	1696.44	1441.62	1815.19	1681.93	1710.89
ENSBTAG00000050288	LOC112442110	97.14	427	309.3	358.71	500.95	351.83	470.51	347.63	302.37	412.1	388.11	420.39	720.55	573.42	349.62	556.98	468.95
ENSBTAG00000001537	TSKU	96.925	126.11	157.35	307.66	264.3	34.25	83.61	74.29	232.12	62.83	300.54	101.98	71.74	123.15	251.01	139.21	351.78
ENSBTAG00000021408	FMO1	96.584	499.97	249.41	356.73	473.72	238.18	472.35	374.37	524.02	491.44	343.43	412.27	336.74	385.94	558.4	413.61	435.29
ENSBTAG00000015114	CALR	96.1911	557.66	467.43	364.22	537.42	906	537.02	466.86	428.73	435.52	577.35	501.91	458.83	355.14	454.25	561.24	407.26
ENSBTAG00000027879	MPC1	96.1614	790.86	719.41	806.34	570.78	1173.59	799.41	815.78	582.1	591.57	789.39	814.66	561.36	680.16	849.13	841.35	577.89
ENSBTAG00000052582		95.9613	300.13	606.81	515.35	357.36	310.56	485.34	466.21	549.33	485.37	543.24	462.93	256.75	430.67	441.98	363.51	493.27
ENSBTAG00000013866	RPS27	95.6203	1275.53	1290.54	1397.3	1367.8	1716.86	1299.69	1295.68	1433.88	1179.92	1395.92	1403.41	1380.64	1356.56	1334.8	1673.74	1054.34
ENSBTAG00000020116	JSP.1	94.3601	93.73	87.69	63.83	346.83	10.45	16.81	7.25	115.98	178.23	128.98	37.32	48.21	13.46	176.16	141.53	190.29
ENSBTAG00000020116	LOC100125916	94.3601	93.73	87.69	63.83	346.83	10.45	16.81	7.25	115.98	178.23	128.98	37.32	48.21	13.46	176.16	141.53	190.29
ENSBTAG00000020116	BOLA-N	94.3601	93.73	87.69	63.83	346.83	10.45	16.81	7.25	115.98	178.23	128.98	37.32	48.21	13.46	176.16	141.53	190.29
ENSBTAG00000022329	SLCO1B3	93.8931	933.23	641.2	845.47	704.95	630.92	713.18	801.6	839.78	677.05	709.57	632.42	674.94	731.28	763.45	761.51	803.53
ENSBTAG00000008505	APOB	93.0257	776.77	592.07	659.41	819.58	667.58	768.67	845.57	699.44	720.47	643.18	639.78	732.95	812.95	680.14	688.61	930.1
ENSBTAG00000045530	LOC112446127	91.1428	459.66	429.12	579.93	476.79	230.06	363.89	263.84	418.47	332.8	395.37	353.84	458.64	493.56	317.37	407.15	639.19
ENSBTAG00000016267	SERPING1	90.5053	1360.75	1417.65	1347.79	1359.8	1225.12	1475.81	1441.45	1470.4	2045.78	1312.95	1213.77	1406.47	1512.52	1445.28	1406.1	1519.93
ENSBTAG00000019764	APOA5	90.3126	1046.81	1033.32	1272.34	819.66	636.73	970.65	899.05	1000.22	983.09	936.95	911.49	933.82	1059.69	1059.62	933.01	1030.77
ENSBTAG00000005654	TMSB10	90.0161	373.93	548.8	410.02	531.45	500.03	464.9	449.87	627.71	711.08	560.09	421.64	414.32	365.22	521.17	474.73	322.57
ENSBTAG00000005596	IGFBP2	89.8085	83.46	185.36	24.14	145.93	97.28	64.21	50.62	196.33	42.99	288.57	142.51	157.97	46.03	144.69	148.22	11.93
ENSBTAG00000006045	P4HB	89.7788	763.55	778.6	682.84	797.67	1191.96	810.33	901.22	791.82	766.67	927.22	782.97	697.48	654.21	726.68	676.16	605.36
ENSBTAG00000005142	RPL37	89.7714	717.2	696.14	727.54	822.1	937.62	893.65	706.38	783.99	855.83	795.66	917.86	755.91	712.42	879.64	729.97	653.94
ENSBTAG00000020558	APOC2	89.0375	310.88	172.25	291.3	279.1	134.7	307.15	161.67	255.76	199.45	193.8	163.1	293	281.67	303.56	220.69	157.9
ENSBTAG00000017710	ECHS1	88.6595	593.37	770.53	694.74	469.9	568.7	652.27	662.93	654.57	595.54	677.5	712.3	527.9	712.97	591.56	504.06	722.08
ENSBTAG00000015214	CA3	88.5038	247.25	263.11	193.9	345.19	106.13	131.05	288.14	335.87	207.68	191.87	192.67	175.85	143.72	187.61	266.95	342.38
ENSBTAG00000020733	RPS15A	87.0138	493.88	437.55	446.91	492.83	658.82	569.28	429.1	500.47	574.75	536.59	563.63	441.49	425.58	554.93	476.43	341.2
ENSBTAG00000023411	INHCA	86.8507	309.7	183.81	271.3	220.32	195.92	109.93	307.68	306	309.78	183.89	255.53	151.1	240.99	274.55	353.22	201.36
ENSBTAG00000012344	RPL26	86.7469	531.74	422.62	490.8	562.79	667.8	589.68	451.79	496.33	720.05	559.19	660.88	446.35	483.11	586.09	562.44	392.81
ENSBTAG00000021887	DPYS	85.3088	397.74	589.28	490.56	511.55	414.65	410.63	436.46	597.77	404.65	531.5	529.73	319.89	420.97	468.62	474.15	515.33
ENSBTAG00000003775	C8B	85.1383	593.64	852.22	720.66	698.26	857.66	647.8	763.95	746.82	637.46	760.6	796.35	635.04	572.61	631.97	667.88	648.57
ENSBTAG00000016069	ARF4	85.0716	321.72	234.53	312.96	201.78	510.3	337.31	281.81	203.47	131.34	295.72	203.39	225.97	397.42	318.33	199.8	135.6
ENSBTAG00000038323	GLYAT	84.9382	445.66	585.6	615.79	521.25	485.49	427.6	508.23	736.59	582.03	562.03	589.14	773.58	427.4	590.17	499.56	608.81
ENSBTAG00000022246	C29H11orf86	84.6935	393.19	343.29	302.69	146.04	351.29	348.38	229.04	243.84	140.79	288.03	282.17	249.56	434.79	284.11	375.01	277.94
ENSBTAG00000025441	HSPA1A	84.649	339.61	253.61	601.5	397.9	333.22	584.45	218.3	198.53	224.89	299.16	279.02	258.89	284.44	327.53	393.36	340.34
ENSBTAG00000015895	HGD	83.5742	485.79	722.45	607.29	544.73	553.49	465.53	503.71	588.6	564.5	611.56	670.63	373.46	422.99	408.88	581.83	552.62
ENSBTAG00000054846	LOC100138908	83.0108	719.91	438.26	612.54	534.35	622.35	540.26	541.27	424.15	403.2	493.45	537.29	496.49	605.43	570.89	544.23	448.95
ENSBTAG00000039643	LOC785762	82.8032	445.35	381.53	169.1	225.25	231.75	114.08	425.11	363.65	269.83	335.44	343.09	300.16	168.2	361.18	340.32	288.17
ENSBTAG00000030882	LOC508455	82.3881	591.81	551.65	776.65	596.05	459.97	468.23	404.24	531.49	436.21	521.22	545.76	647.81	506.6	518.13	599.37	545.23
ENSBTAG00000001247	LECT2	80.861	1181.76	1183.65	1399.18	1285.49	1163.7	1211.91	949.09	1159.87	815.21	1137.51	1133.09	1111.37	876.11	1077.99	1226.45	1220.45
ENSBTAG00000016529	SLC25A30	79.7787	339.56	311.65	387	162.6	279.38	342.87	325.78	289.2	160.19	411.14	320.84	216.7	461.95	500.44	323.71	388.16
ENSBTAG00000007049	MBL2	79.7416	454.93	620.52	430.09	438.75	375.08	307.16	449.18	532.56	380.16	492.42	423.9	367.86	345.84	432.72	425.49	509.81
ENSBTAG00000015505	FADS2	77.792	377.65	158.11	125.21	387.83	142.12	100.18	219.7	160.13	95.11	86.63	181.99	206.19	78.59	120.2	109.67	551.2
ENSBTAG00000048780		77.5029	162.33	15.74	69.16	59.76	422.46	144.32	157.14	69.78	41.01	67.73	264.55	210.63	187.11	68.37	87.72	208.21
ENSBTAG00000020597	FMO3	77.0804	638.69	603.5	595.7	428.74	832.5	629.18	623.06	590.25	587.54	706.25	533.18	252.23	534.71	666.49	595.89	525.6
ENSBTAG00000040298	GSTT1	76.6208	199.62	270.93	172.49	211.9	116.13	98.38	207.22	303.11	191.02	135.18	250.64	163.4	142	245.36	128.98	215.1
ENSBTAG00000019246	SC5D	76.1982	804.67	569.32	643.11	641.78	761.48	456.98	764.87	687.05	488.65	603.26	639.5	605.65	639.79	761.13	698.86	688.82
ENSBTAG00000054016	LOC112442111	75.9017	368.21	240.47	300.85	400.01	363.7	361.76	335.86	240.88	383.18	317.79	373.03	583.49	261.22	286.8	469.1	420.18
ENSBTAG00000018115	PEBP1	75.5755	440.2	551.14	473.11	471.95	381.1	446.13	479.27	557.41	416.69	501.35	518.64	410.57	471.04	556.14	393.63	554.67
ENSBTAG00000014522	SMIM14	75.405	438.02	269.31	388.25	263.99	633.03	510.63	436.46	284.33	442.64	375.28	361.28	418.11	384.51	339.54	406.36	296.63
ENSBTAG00000001392	RDH16	74.9232	634.46	774.54	748.46	743.81	605.94	508.1	611.84	681.83	579.12	660.86	648.28	606.28	530.08	774.99	707.01	688.44
ENSBTAG00000019423	ACSM2B	74.8194	568.46	460.12	443.4	463.09	368.36	371.39	434.76	429.68	356.5	467.32	392.12	324.54	341.51	420.35	494.42	538.05
ENSBTAG00000009725	AOX1	74.4488	579.61	576.05	295.95	578.75	561.75	390.26	686.32	774.64	552.69	524.82	499.61	336.74	375.22	543.16	495.81	813.65
ENSBTAG00000003746	SCP2	74.1374	582.89	566.17	604.23	708.8	612.6	576.11	661.29	667.19	401.37	652.09	606.4	533.89	546.27	686.86	601.68	658.55
ENSBTAG00000012012	CYB5A	73.9966	443.03	376.91	402.94	534.52	367.62	503.11	427.58	447.44	414.49	372.31	392.79	492.05	561.03	423.69	478.38	568.36
ENSBTAG00000008122	GNG5	73.8557	494.45	335	183.79	428.32	416.23	404.21	269.63	257.21	251.95	381.98	357.08	273.08	302.11	264.84	296	306.68
ENSBTAG00000002258	APOA1	72.6474	281.76	247.32	492.36	154.14	237.93	449.73	281.07	228.84	249.48	266.56	214.03	338.2	754.3	287.44	326.84	191.36
ENSBTAG00000002863	ACAA2	72.299	360.56	527.65	500.66	414.51	411.82	411.64	431.76	575.45	370.86	488.75	480.69	357.63	538.41	517.42	456.83	435.05
ENSBTAG00000014470	ALDH1L1	72.2471	385.69	431.65	299.09	453.98	266.03	268.38	396.55	436.85	366.8	355.97	335.1	277.26	361.39	346.86	325.81	521.85
ENSBTAG00000019018	LOC112441484	72.1211	215.56	85.58	85.75	133.8	87.98	129.44	144.71	134.36	42.98	148.27	47.42	44.58	42.83	38.99	105.93	247.16
ENSBTAG00000037890	CYP4A11	71.7727	148.88	186.04	277.21	140.59	103.34	245.7	218.72	199.49	136.78	204.78	262.63	177.5	261.92	212.47	233.51	142.13
ENSBTAG00000009535	RPS2	71.4243	434.17	367.2	322.09	465.48	473.28	506.7	402.12	389.97	513.3	448.29	486.86	369.84	483.99	471.69	503.42	384.54
ENSBTAG00000031647	LRG1	71.3279	411.21	553.75	441.82	521.68	546.69	471.99	512.56	570.39	770.4	535.73	539.7	413.64	461.48	495.45	466.03	572.97
ENSBTAG00000024240	ACADM	71.3056	355.85	412.34	456.12	354.57	345.42	405.31	275.96	363.17	274.71	436.75	396	325.52	333.61	420.67	414.98	309.12
ENSBTAG00000005093	CES2	71.1648	397.21	322.28	459.1	294.66	260.66	266.52	393.17	345.76	186.34	371.74	271.72	331.86	303.19	311.96	309.56	400.15
ENSBTAG00000018138	GK5	70.8535	307.15	177.94	214.11	211.57	381.56	314.49	312.61	156.6	150.57	251.39	233.01	253.69	292.64	221.24	257.98	317.37
ENSBTAG00000046979	LGMN	70.5718	537.06	436.38	473.38	342.63	282.89	381.89	648.55	422.2	529.37	364.41	394.92	373.9	363.09	410.41	412.29	566.74
ENSBTAG00000017042	HAMP	69.8749	214.45	215.54	114	146.31	619.05	262.81	185.19	52.48	121.74	122.56	195.94	198.2	140.56	273.04	159.1	209.91
ENSBTAG00000019093	AMY2B	69.7489	227.05	223.47	280.97	273.39	369.19	330.69	196.7	156.39	149.02	402	271.22	285.85	248.76	311.42	387.4	237.68
ENSBTAG00000005970	XBP1	69.5562	317.32	268.19	232.39	221.16	715.22	363.5	405.74	247.63	370.45	306.39	285.07	303.26	297.33	306.93	313.87	199.54
ENSBTAG00000026236	AZGP1	69.4746	175.43	235.41	128.23	146.83	291.16	298.93	216.9	185.58	147.33	260.19	221.77	176.26	113.37	155.34	210.81	272.49
ENSBTAG00000015047	LOC781988	68.5332	374.53	391.8	436.4	422.4	287.53	350.88	321.71	469.44	316.7	410.55	374.68	278.99	293.84	336.91	409.15	327.05
ENSBTAG00000004674	HAAO	68.1255	366.3	453.66	458.65	446.84	410.03	476.54	363.42	435.64	369.36	411.59	323.85	274.84	415.58	466.37	350.23	363.07
ENSBTAG00000017094	SHMT1	68.0884	524.53	570.23	586.35	503.38	455.97	528.3	722.06	594.87	505.09	605.57	574.45	485.44	650.46	591.79	467.62	576.01
ENSBTAG00000055078	LOC540615	68.0513	322.22	155.38	263.39	215.43	280.73	196.52	263.86	158.03	183.1	197.74	252.18	152.29	240.8	276.62	286.76	181.33
ENSBTAG00000023652	PROS1	67.9846	469.27	518.94	483.51	404.77	444.68	461.79	538.81	503.83	587.26	437.74	475.07	380.34	334.65	399.58	544.69	442.55
ENSBTAG00000026748	GULO	67.7993	258.79	271.29	250.2	255.37	190.39	272.77	331.13	343	315.6	209.63	242.79	224.14	325	187.14	289.61	351.85
ENSBTAG00000037605	LOC100848815	67.6436	64.67	75.69	0.85	125.2	118.69	5.87	77.69	189.72	3.47	73.17	76.95	126.74	117.21	134.68	5.66	58.5
ENSBTAG00000009908	RPS3A	67.6288	696.44	650.23	689.03	760.56	855.31	764.45	591.36	730.39	757.5	737.64	879.41	675.96	674.14	747.15	640.72	633.07
ENSBTAG00000001417	ACSM1	67.3768	1131.31	939.65	884.32	852.08	984.18	849.29	938.47	829.25	845.56	876.84	873.81	775.1	920.14	954.21	1116.71	845.82
ENSBTAG00000037778	CXCL3	67.3249	97.45	2.86	58.22	142.92	137.7	86.34	80.92	10.72	30.85	9.36	25.36	116.82	49.21	110.86	22.96	158.09
ENSBTAG00000043461		67.1618	143.72	161.86	149.78	237.51	217.25	224.73	61.32	170.78	212.73	202.81	143.44	119.09	147.92	210.51	216.15	90.54
ENSBTAG00000020729	DHRS7	67.1099	726.64	872.16	685.44	602.09	608.49	549.86	622.6	588.72	558.07	613.18	719.64	567.38	543.31	561.98	569.98	679.39
ENSBTAG00000008611	IGFBP4	67.0506	433.86	300.36	343.44	357.16	337.9	373.97	533.78	314.47	512.55	353.9	360.71	432.64	474.28	368.85	380.88	526.74
ENSBTAG00000012403	ARG1	66.628	123.75	206.53	127.07	143.72	343.44	81.04	78.98	152.21	139.7	193.55	182.87	64.97	85.26	175.14	111.15	93.43
ENSBTAG00000009894	SERPINA10	66.2648	272.39	424.93	366.12	336.45	519.38	321.4	410.79	415.01	421.42	359.61	384.42	312.5	304.33	385.86	338.26	364.76
ENSBTAG00000034633	ERO1B	66.2055	187.33	146.37	248.47	136.46	423.86	231.3	214.29	148.58	139.44	236.33	253.53	266.28	324.28	268.62	200.6	154.54
ENSBTAG00000008384	SLC25A47	65.7311	206.71	185.86	251.52	74.61	66.12	118.04	97.7	159.08	123.59	142.41	168.87	120.42	246.43	155.65	215.45	212.45
ENSBTAG00000048782		65.6125	507.9	557.77	694.46	594.13	489.2	611.93	543.42	674.42	524.86	633.46	629.31	529.82	588.26	585.42	556.78	498.35
ENSBTAG00000012393	AGT	65.4271	536.46	470.69	616.24	448.3	489.9	646.37	513.53	403.94	525.06	454.56	532.9	585.22	588.92	516.42	525.27	523.79
ENSBTAG00000022902	RPL17	64.3819	422.71	384.58	389.98	450.27	516.2	472.23	370.24	408.21	502.73	457.09	480.17	323.67	399.3	476.3	400.24	328.86
ENSBTAG00000018854	SOD1	64.3004	771.35	765.45	725.27	706.26	823.7	692.3	796.57	814.14	782.58	786.69	764.35	580.86	648.67	760.2	712.54	685.18
ENSBTAG00000048122	CFD	63.9742	137.98	224.28	127.81	187.27	110.76	315.29	86.84	248.13	210.84	183.02	261.28	187.02	174.06	135.12	215.34	193.65
ENSBTAG00000012003	PPIA	63.7444	524.04	467.46	476.98	438.05	646.63	500.91	455.49	491.35	486.56	494.71	357.37	407.65	419.47	545.25	348.25	393.76
ENSBTAG00000026199	ACTB	63.1588	768.8	489.68	553.56	634.53	520.32	598.41	671.41	638.15	1157.66	571.34	462.99	551.16	591.85	572.3	614.82	560.48
ENSBTAG00000010155	LOC504773	62.7807	150.86	294.84	235.55	296.3	170.32	181.46	64.75	336.49	192.86	140.03	195.02	207.3	162.64	241.29	213.43	140.58
ENSBTAG00000018016	NUPR1	62.7066	709.93	722.79	726.86	625.34	720.41	944.68	603.48	597.46	697.27	648.63	648.05	554.41	676.55	701.84	653.97	647.29
ENSBTAG00000004384	APOF	62.6399	426.21	292.44	413.15	228.7	233.6	396.97	422.01	433.12	410.51	316.83	348.62	245.08	407.79	296.2	459.18	401.66
ENSBTAG00000003774	C8A	62.4842	758.44	877.08	771.96	732.38	764.29	746.01	758.33	823.19	847.03	829.99	774.54	715.5	595.16	674.31	948.91	722.94
ENSBTAG00000017765	GSTM1	62.1506	57.5	132.23	95.45	152.99	150.85	63.37	140.9	181.4	82.35	142.46	147.8	46.42	34.82	137.72	66.97	179.29
ENSBTAG00000017765	LOC615514	62.1506	57.5	132.23	95.45	152.99	150.85	63.37	140.9	181.4	82.35	142.46	147.8	46.42	34.82	137.72	66.97	179.29
ENSBTAG00000017765	GSTM2	62.1506	57.5	132.23	95.45	152.99	150.85	63.37	140.9	181.4	82.35	142.46	147.8	46.42	34.82	137.72	66.97	179.29
ENSBTAG00000015131	SLC29A1	62.1284	508.2	405.8	489.61	439.68	466.94	566.35	556.02	352.59	477.44	424.75	440.35	435.97	523.84	430.37	388.78	532.4
ENSBTAG00000050344	LOC112443632	61.7206	212.15	202.18	268.29	193.35	170.98	197.12	245.28	72.52	172.76	199.37	252.31	354.12	335.43	158.76	290.72	350.62
ENSBTAG00000014731	GAPDH	61.5501	562.47	663.88	632.44	559.3	500.66	564.03	588.46	666.33	750.83	582.27	651.48	466.38	533.87	548.77	524.8	518.67
ENSBTAG00000010215	CREB3L3	61.5501	223.59	192.73	296.33	85.77	263.29	193.58	213.86	162.31	119.68	195.23	250.33	163.75	361.88	222.5	321.74	188.21
ENSBTAG00000051053	LOC112443631	61.5427	201.46	184.48	233.03	229.35	172.62	226.26	247.78	327.13	188.11	205.88	207.07	346	322.38	171.48	286.53	320.76
ENSBTAG00000051904	LOC521656	61.4612	728.46	785.7	716.59	659.21	622.56	675.13	776.03	756.9	533.32	685.48	668.12	542.98	677.62	662.74	684.52	752.96
ENSBTAG00000019612	RNASE4	61.4464	1405.77	1475.11	1410.18	1337.65	1562.98	1349.88	1326.81	1381.9	1351.85	1181.89	1585.26	1345.07	1203.06	1366.93	1322.88	1460.45
ENSBTAG00000019612	ANG	61.4464	1405.77	1475.11	1410.18	1337.65	1562.98	1349.88	1326.81	1381.9	1351.85	1181.89	1585.26	1345.07	1203.06	1366.93	1322.88	1460.45
ENSBTAG00000005386	SLC2A2	61.4019	290.07	252.58	352.62	286.14	268.29	453.81	288.2	225.99	145.17	310.39	179.75	368.02	321.79	396.49	335.41	299.07
ENSBTAG00000006189	ACTG1	61.2833	283.27	82.31	134.83	167.45	214.2	183.24	308.11	118.67	329.26	117.65	107.92	178.56	191.21	131.53	203.84	163.3
ENSBTAG00000009050	ADIPOR2	61.1202	221.19	186.93	269.88	95.77	162.45	173.06	229.84	160.18	210.59	209.6	228.3	167.09	318.76	296.16	260.74	212.01
ENSBTAG00000016542	LAMB3	61.0757	117.73	187.36	201.64	121.22	194.36	289.54	138.71	123.07	80.96	39.18	83.15	182.01	151.46	193.47	148.27	108.95
ENSBTAG00000048346		60.7273	121.87	223.88	230.39	108.26	123.85	117.35	224.66	156.96	95.15	167.32	160.32	199.39	201.76	144.94	197.4	332.41
ENSBTAG00000037673	GSTM1	60.6532	95.12	348.65	123.49	191.53	223.57	67.05	162.36	204.82	127.87	214.54	187.72	67.07	55.37	152.17	123.37	187.34
ENSBTAG00000012317	PNP	60.5494	327.63	352.07	392.09	433.64	406.23	419.11	253.21	278.48	257.36	432.98	347.5	335.89	364.57	378.35	461.68	330.47
ENSBTAG00000025101	ASGR2	60.2455	364.51	378.4	488.94	327.02	245.12	441.63	410.78	415.22	387.03	360.13	301.68	324.11	405.05	363.54	291.11	323.78
ENSBTAG00000008340	ATOX1	60.2306	341.7	351.69	446.99	396.56	352.04	378.57	476.14	371.01	320.65	288.01	448.32	268.57	263.24	313.24	401.9	375.4
ENSBTAG00000008743	ALDH2	59.7933	715.66	748.91	738.82	858.11	788.14	867.13	708.65	920.79	721.98	791.24	847.84	653.65	724.71	801	778.44	738.15
ENSBTAG00000001592	INSIG1	59.6524	266.34	159.36	224.03	149.73	207.12	228.61	266.05	185.87	101.97	108.55	236.41	265.77	184.16	239.62	285.74	327.63
ENSBTAG00000002302	CD59	59.4448	499.01	622.17	486.17	542.15	548.7	521.73	577.61	643.96	676.59	541.69	631.31	504.64	480.11	523.94	602.66	519.08
ENSBTAG00000001360	RPS12	59.1632	285.82	301.27	293	325.01	382.34	350.61	233.06	315.72	377.21	353.85	356.55	255.24	270.8	338.99	297.78	231.53
ENSBTAG00000018926	LEAP2	58.9704	415.93	425.64	533.44	382.19	458.22	388.44	579.71	399.84	489.01	375.04	415.19	623.21	462.55	411.6	619.04	379.83
ENSBTAG00000046394	RPL23A	58.8666	566.99	511.88	519.13	570.26	608.23	588.19	440.8	528.82	641.72	601.03	564.87	500.35	490.48	569.54	583.43	407.58
ENSBTAG00000046155	RGN	58.7777	399.18	443.37	334.59	389.66	381.7	297.63	382.94	521.82	417.08	398.69	337.79	264.06	322.18	388.34	367.2	494.32
ENSBTAG00000007700	PHYH	58.6961	485.55	541	511.99	475.88	477.32	530.22	430.81	564.05	447.89	572.87	505.46	367.72	469.68	527.07	471.75	408.53
ENSBTAG00000004178	ACOX2	58.407	252.14	333.49	323.9	269.37	156.8	289.27	249.51	333.96	278.13	266.77	322.55	200.76	367.31	300.71	243.76	338.49
ENSBTAG00000010184	G6PC1	58.3255	314.34	393.51	429.9	235.66	217.61	313.23	264.79	263.42	267.62	221.72	379.34	245.82	286.91	243.27	331.57	334.59
ENSBTAG00000049633	LOC112442852	58.155	4.57	59.79	106.78	7.13	9.46	59.39	10.02	60.38	62.52	55.58	7.86	26.5	67.84	5.62	127.96	71.5
ENSBTAG00000012899	IFNGR2	57.8807	316.97	264.77	305.33	197.22	254.4	302.79	317.14	223.12	220.52	221.72	252.53	274.15	279.92	258.15	339.39	249.45
ENSBTAG00000000251	ALAD	57.1839	378.57	446.65	472.66	390.69	268.78	356.46	440.74	482.19	377.28	406.54	451.49	332.99	459.26	416.23	418.37	455.71
ENSBTAG00000034106	CYP8B1	57.043	263.67	241.35	174.12	273.4	150.46	186.72	353.05	212.54	148.46	189.5	232.35	190.07	288.38	193.69	226.4	409.95
ENSBTAG00000020556	APOC4	56.8874	470.9	528.22	399.55	411	320.61	423.47	434.47	508.63	430.21	416.1	484.09	374.86	365.18	437.28	394.16	489.22
ENSBTAG00000025250	CCL3	56.6724	423.12	373.46	372.29	335.5	441.12	455.29	422.19	319.69	421.28	382.88	374.71	413.47	353.1	351.26	337.02	380.73
ENSBTAG00000017143	PDIA4	56.3388	309.66	210.34	164.44	291.14	548.26	268.45	265.9	229.7	212.42	286.89	277.18	219.54	172.2	209.26	276.59	205.75
ENSBTAG00000038171	CFHR5	56.0868	271.77	395.93	237.75	251.38	329.22	361.95	240.24	413.14	270.09	360.14	290.21	257.78	189.98	281.18	313.41	136.38
ENSBTAG00000044659	LOC112443325	55.8125	385.33	544.66	435.49	371.07	417.56	342.92	510.59	376.81	319.16	394.88	371.87	446.36	555.18	378.44	468.45	476.19
ENSBTAG00000004112	GAMT	55.0934	548.06	668.48	574.48	580.07	372.57	475.92	519.34	647	473.83	566.86	560.2	474.46	514.6	539.61	565.55	643.29
ENSBTAG00000017531	FETUB	54.997	206.35	90.74	161.65	82.61	165.45	75.48	145.82	125.44	119.71	69.22	156.8	162.24	75.07	95.65	119.53	100.29
ENSBTAG00000008587	GSTT2	54.871	105.21	319.89	85.54	131.37	89.18	109.92	105.91	373.75	217.02	159.34	153.29	94.95	126.78	229.9	72.51	170.4
ENSBTAG00000005963	MAT1A	54.7747	98.88	197.5	109.62	154.96	87.92	109.12	148.96	169.47	159.82	202.41	176.28	69.52	110.98	151.72	115.81	157.66
ENSBTAG00000017722	F5	54.7376	294.84	177.41	208.45	321.34	270.85	301.56	374.06	205.18	389.46	247.5	270.14	347.32	346.86	252.56	272.07	311.47
ENSBTAG00000017389	RPLP0	54.6783	520.48	551.71	541.45	605.72	604.26	563.38	557.95	508.26	708.72	558.79	628.36	513.63	590.16	522.5	562.11	498.14
ENSBTAG00000011193	C1QC	54.6264	203.27	327.97	302.39	293.71	227.34	243.83	217.04	436.92	277.8	325.52	236.86	337.77	238.08	265.48	229.96	275.03
ENSBTAG00000017462	ATF4	54.0852	282.79	210.78	211.55	217.3	370.7	316.04	261.17	192.74	203.79	239.01	323.95	272.04	199.08	279.88	229.48	186.06
ENSBTAG00000003068	MSMO1	53.937	363.34	165.77	151.82	212.82	313.45	117.35	322.78	203.46	171.44	135.87	154.12	181.99	156.98	211.39	201.87	301.88
ENSBTAG00000008683	LDHA	53.9296	128.24	66.93	235.4	56.51	154.85	186.76	121.13	73.93	180.07	98.23	185.51	164.69	226.8	144.67	158.37	62.69
ENSBTAG00000049291	LOC100296421	53.8036	135.77	127.91	167.82	54.57	55.92	98.9	53.55	154.73	113.48	132.91	46.81	81.96	70.72	116.14	189.72	69.08
ENSBTAG00000010606	PPP1R3B	53.3958	157.82	147.66	141.44	163.84	115.33	140.99	201.26	116.87	111.51	200.34	120.92	224.63	188.9	199.59	144.44	221.14
ENSBTAG00000042600	LOC112448933	53.3439	76.99	179.7	115.06	88.51	40.36	92.62	49.74	84.81	59.43	106.76	82.76	205.03	169.02	47.37	132.58	132.93
ENSBTAG00000000229	LOC784417	52.8769	149.58	104.07	215.12	126.52	102.8	193.2	195.74	115.67	112.19	119.11	166.57	124.68	185.15	181.64	197.15	156.53
ENSBTAG00000020859	SERPINF2	52.788	609.04	618.73	548.99	583.22	598.85	489.71	730.53	618.1	624.45	541.62	636.75	554.66	543.83	543.54	593.27	553.24
ENSBTAG00000049666	CYP3A5	52.7731	212.58	265.91	344.33	296.77	158.34	306.65	229.27	379.42	273.14	328.03	335.83	239.64	312.42	309.77	326.78	360.52
ENSBTAG00000021516	GSTA1	51.8762	355.64	329.78	225.73	376.95	298.64	334.19	382.86	372.27	576.24	252.09	535.71	333.06	280.14	358.26	536.27	314.3
ENSBTAG00000055165	LOC112443630	51.639	192.48	158.09	217.76	199.66	148.99	209.39	197.1	156.74	154.55	167.23	197.88	284.2	273.65	157.01	222.86	243.7
ENSBTAG00000020139	RPL7	51.5574	311.69	249.68	266.2	294.07	416.74	381.76	296.32	288.58	364.14	305.3	387.97	260.7	260.14	335.11	289.17	234.39
ENSBTAG00000048618	LOC519737	51.3943	171.45	93.14	113.83	127.56	414.43	302.16	280.82	112.21	183.19	129.31	130.07	188.99	171.72	150.75	112.45	152.1
ENSBTAG00000052795		51.3424	705.99	770.09	735.95	745.34	825.48	700.83	716.02	738.47	673.09	775.08	744.2	694.93	683.95	756.53	792.95	694.89
ENSBTAG00000014357	SDC2	51.335	417.47	486.74	386.53	462.64	410.22	436.44	453.34	487.9	405.45	443.91	490.63	412.54	337.99	459.45	454.39	481.79
ENSBTAG00000006707	ACSL5	50.8828	434.38	381.71	448.79	276.21	343.19	308.24	325.84	383.53	256.06	376.5	346.67	336.56	394.48	435.68	380.52	295
ENSBTAG00000007540	GLUD1	50.8532	508.04	297.72	278.32	326.73	361.82	332.04	467.69	422.72	440.57	290.89	321.2	317.85	325.85	315.32	365.55	400.48
ENSBTAG00000007450	C2	50.6234	254.43	254.03	221.32	261.03	164.83	271.29	331.87	324.76	392.75	221.51	320.98	285.43	233.56	230.47	297.42	293.76
ENSBTAG00000016648	BSG	50.5418	488.4	418.27	435.6	388.33	310.85	416.82	362.89	342.1	399.07	351.98	435.58	481.87	342.18	367.42	406.83	430.28
ENSBTAG00000011494	PYGL	50.2157	371.73	309.66	412.68	359.02	371.34	389.14	284.5	314.28	266.25	349.11	359.83	178.21	186.77	377.4	199.1	339.6
ENSBTAG00000003229	RPL23	50.1934	862.54	803.85	816.65	920.11	1005.33	832.03	861.61	886.65	871.32	873.87	985.55	889.64	794.41	878.5	899.74	772.23
ENSBTAG00000054761	MBL1	50.0896	279.49	315.66	253.97	292.42	292.51	162.08	312.64	274.93	201.79	245.4	224.94	265.22	214.73	157.83	392.22	263.31
ENSBTAG00000019588	BLA-DQB	49.9859	107.73	112.76	19.78	143.62	97	31.56	98.89	142.91	44.92	110.34	107.32	120.14	49.51	139.07	63.24	71.64
ENSBTAG00000001881	SLC10A1	49.6226	412.8	358.73	462.57	366.98	227.12	256.13	378.66	486.34	415.08	413.63	358.71	326.09	383.11	431.71	355.81	453.46
ENSBTAG00000007073	CPB2	49.593	452.33	521.98	471.62	485.6	545.38	425.85	379.66	456.84	332.04	446.52	516.54	480.45	386.81	452.29	541.4	418.7
ENSBTAG00000055051	RNF125	49.4595	156.33	61.29	88.04	101.86	115.75	170.31	78.66	21.72	22.74	30.23	110.08	169.12	90.73	64.58	133.74	119.34
ENSBTAG00000014521	UGDH	49.4002	303.03	191.98	191.8	190.16	461.99	240.07	256.8	177.92	291.21	198.3	306.32	249.77	205.88	207.39	277.27	180.48
ENSBTAG00000045886		49.163	110.28	154.03	135.56	108.52	232.13	166.39	149.46	104.52	99.89	178.49	194.55	98.96	148.74	137.8	176.6	125.65
ENSBTAG00000002549	PTMA	48.7998	304.48	348.88	310.05	320.78	315.47	383.32	188.18	353.3	335.81	416.74	368.63	283.38	287.04	384.81	312.66	239.71
ENSBTAG00000017779	HSD17B10	48.6219	588.69	584.97	572.43	595.93	672.92	493.73	529.32	591.87	509.07	541.81	676.53	516.23	505.77	586.03	571.7	536.73
ENSBTAG00000014220	LOC518526	48.5551	477.52	451.87	578.9	481.87	429.61	434.78	476.01	458.15	375.27	417.13	554.62	451.73	488.24	538.73	576.08	433.88
ENSBTAG00000023907	COL18A1	48.5477	445.96	374.07	438.7	373.21	155.79	356.78	377.38	444.19	424.55	386.89	329.96	424.67	513.12	406.79	403.03	659.08
ENSBTAG00000037533	C4A	48.4514	393.42	428.26	342.05	440.97	451.23	433.47	659.81	410.51	626.5	442.27	426.79	475.87	426.02	397.25	606.46	540.87
ENSBTAG00000017246	UBB	48.3624	870.04	850.01	981.54	863.81	946.32	852.16	734.41	826.63	811.91	804.8	808.55	702.91	718.31	861.83	879.21	754.83
ENSBTAG00000015283	RPL32	48.2735	524.19	489.76	476.16	560.65	554.72	568.26	514.88	553.22	578.98	590.37	589.31	486.97	504.64	553.03	580.3	407.33
ENSBTAG00000018283	ACAA1	47.4358	262.92	331.34	333.35	269.72	164.45	244.62	289.65	326.91	109.04	291.07	279.93	218.51	330.59	305.04	283.3	307.37
ENSBTAG00000017368	YBX1	47.2579	401.94	383.59	361.68	390.14	405.73	461.43	324.33	387.03	421.61	417.73	388.56	341.55	341.93	432.8	344.67	304.27
ENSBTAG00000020060	TXNIP	47.0281	163.46	91.67	130.85	171.87	162.41	168.46	94.58	131.41	106.71	90.77	112.06	164.44	116.52	131.02	170.01	140.55
ENSBTAG00000026501	MGC127055	46.4499	222.23	263.9	272.6	282.1	158.06	280.23	222.62	316.62	183.68	295.61	308.96	232.95	252.7	266.37	287.83	410.4
ENSBTAG00000013066	IGF2	46.2942	263.98	247.54	246.8	265.81	181.33	279.64	260.52	239.01	471.67	224.83	303.58	317.58	317.79	244.49	301.46	341.84
ENSBTAG00000049660	LOC112443339	46.2497	101.62	70.72	218.87	97.4	77.15	91.59	63.82	94.58	170.05	137.56	90.59	258.68	90.37	133.11	258.45	177.93
ENSBTAG00000019770	APOA4	46.1756	124.44	122.09	287.79	76.24	133.19	265.96	112.4	99.47	68.68	178.31	130.75	125.56	401.61	234.23	156.15	94.55
ENSBTAG00000052023	LOC530553	46.1163	170.62	126.04	104.57	155.26	117.68	137.1	80.2	235.9	89.5	139.9	141.92	59.85	40.34	166.78	33.88	139.68
ENSBTAG00000043317	LOC112448931	46.0051	80.15	19.95	50.88	103.88	152.58	83.69	93.51	22.2	37.25	29.95	34.03	64.2	69.14	71.78	33.78	147.38
ENSBTAG00000055158	TP53INP1	45.8791	188.2	179.19	256.85	127.6	109.1	175.23	99.64	126.13	33.14	105.82	185.36	133.29	159.24	124.41	174.86	171.1
ENSBTAG00000039337	LOC100295883	45.7901	159.65	182.4	117.16	177.92	41.06	116.03	134.5	198.41	158.77	118	198.47	115.29	138.16	80.85	158.87	171.54
ENSBTAG00000037509	LOC782061	45.4936	115.88	94.45	151.08	57.37	40.67	136.69	73.37	115.05	108.7	74.03	191.31	67.78	86.59	68.41	120.43	138.39
ENSBTAG00000040308	RPS13	45.4639	428.23	431.17	427.57	417.84	413.14	465.49	372.38	436.1	412.53	476.04	485.97	377.84	404.16	472.63	468.2	357.29
ENSBTAG00000046668	ANG2	45.412	207.3	211.53	119.1	201.72	239.14	167.96	175.78	208.84	150.27	118.87	282.66	135.11	116.91	189.87	104.24	185
ENSBTAG00000034645	PON3	45.375	103.16	244.71	205.42	100.24	171.81	200.85	165.09	295.48	104.29	229.75	190.86	188.12	98.88	196.74	184.18	146
ENSBTAG00000015285	RPS8	45.3527	472.43	478.65	465.78	572.14	606.89	538.1	519.32	500.57	533.69	543.38	595.06	501.44	482.2	505.15	538.06	456.03
ENSBTAG00000002648	RPS18	45.1748	414.71	404.74	388.31	410.86	509.43	543.57	398.18	422.73	509.4	448.54	492.23	441.13	366.85	446.58	443.96	364.44
ENSBTAG00000003152	IFI27	44.6411	71.8	70.67	553.48	39.49	38.11	33.49	37.65	60.23	96.85	96.88	105.12	164.03	140.15	46.26	36.12	67.15
ENSBTAG00000023462	RPS6	44.604	376.64	404.21	360.78	456.68	494.48	411.09	422.78	419.76	422.48	448.44	458.17	395.22	370.95	442.58	406.2	327.9
ENSBTAG00000022514	CD5L	44.5818	120.86	256.6	225.71	182.78	210.07	192.7	129.48	321.62	177.05	241.04	186.93	177.41	142.05	211.71	187.49	151.57
ENSBTAG00000014177	C6	44.2556	505.46	519.47	459.85	549.38	531.87	519.06	559.99	500.72	632.52	568.66	573.81	513.19	386.91	440.81	666.03	551.05
ENSBTAG00000017441	RPL27	44.226	456.21	393.56	395.42	434.01	478.29	453.22	422.83	411.08	480.36	413.71	458.6	400.63	372.22	456.21	415.31	362.09
ENSBTAG00000006599	INHBE	43.6403	123.98	135.48	169.18	79.16	198.47	152.95	168.21	72.01	124.41	179.25	155.06	159.12	215.39	183.28	207.29	105.32
ENSBTAG00000039463	SLC22A9	43.5514	346.46	410.24	390.29	307.14	324.71	400.79	374.35	376.6	380.22	379.54	330.13	290.49	286.39	354.55	320.29	340.87
ENSBTAG00000014831	PPP1R3C	43.4476	81.04	47.79	74.02	127.79	116.42	128.67	129.64	34.43	41.81	80.71	77.92	151.47	94.59	83.89	114.49	88.41
ENSBTAG00000027772	RPS25	43.3438	768.66	756.24	793.7	816.74	965.74	761.84	779.53	812.92	776.85	835.3	876.47	824.57	763.78	790.39	862.44	718.65
ENSBTAG00000030650	TST	43.0325	453.58	476.2	509.44	423.57	322.24	426.12	404.85	385.24	297.98	421.08	450.77	425.25	481.73	441.81	462.9	483.08
ENSBTAG00000051254	RPL37A	43.0251	300.51	303.62	301.08	331.78	330.96	310.97	245.22	345.76	272	348.21	357.85	284.54	282.65	338.7	300.69	242.43
ENSBTAG00000030164	RPL38	43.0028	230.96	275.9	245.2	270.65	274.9	252.3	194.66	243.1	244.61	274.93	325.92	233.52	216.89	209.97	287.88	162.73
ENSBTAG00000051316		42.9583	231.46	62.89	138.62	131.73	98.26	243.99	108.27	68.99	61.12	63.08	111.17	164.62	123.91	143.49	136.91	156.21
ENSBTAG00000006978	HSD17B4	42.9361	172.76	234.34	227.81	199.17	225.1	221.18	176.42	250.16	122.93	192.45	154.62	160.53	180.2	241.08	209.83	246.61
ENSBTAG00000016277	MTARC2	42.8101	337.47	379.03	394.66	469.12	376.57	321.61	342.4	470.96	302.95	349.59	368	313.9	436.7	369.62	350.86	507.33
ENSBTAG00000038461	LOC506828	42.6025	395.38	366.21	336.42	371.45	362.45	565.12	334.88	332.75	291.97	332	279.03	629.46	549.97	285.57	328.29	343.77
ENSBTAG00000011839	HMGCS1	42.2393	159.18	60.54	42.11	70.64	140.57	25.24	162.19	99.09	41.96	45.77	72.05	60.42	48.69	81.1	168.82	234.44
ENSBTAG00000018469	ALDH6A1	42.1651	280.65	343.44	287.88	359.61	426.67	298.34	397.29	367.79	353.45	371.69	313.91	268.18	408.11	358.65	358.74	350.61
ENSBTAG00000001335	GHR	41.9946	252.41	212.25	270.57	269.95	219.77	234.58	284.88	285.65	162.97	200.65	175.8	256.46	213.92	259.82	236.05	300.38
ENSBTAG00000014197	SLC38A4	41.9576	260.68	383.52	265.53	312.89	510.16	352.32	377.1	313.34	264.88	304.02	324.16	268.1	231.41	246.38	256.74	266.92
ENSBTAG00000054756	CL43	41.9057	62.79	105.87	97.05	122.69	196.67	65.01	56.39	107.58	94.45	157.23	48.32	73.45	85.19	98.02	61.13	125.34
ENSBTAG00000001288	MAOB	41.4535	266.3	351.42	301.4	293.69	243.21	274.42	261.77	336.03	245.48	323.64	297.44	231.22	238.79	278.83	266.4	308.64
ENSBTAG00000001842	GSTM3	41.3942	101.5	175.94	142.47	118.57	172.59	132.16	188.85	182.48	194.38	132.61	179.06	58.35	116.75	137.8	138.56	127.38
ENSBTAG00000005211	RPL4	41.2459	427.17	442.59	454.61	474.79	567.67	499.71	456.81	471.49	458.01	502.92	502.16	459.54	465.86	512.98	419.73	394.01
ENSBTAG00000013452	AQP9	41.2385	233.29	211.91	153.15	211.96	226.47	117.82	237.34	255.3	162.29	233.61	193.25	125	120.69	181.71	248.88	222.86
ENSBTAG00000019225	SLC39A14	41.2015	309.55	282.54	246.83	273.78	676.97	348.3	481.99	283.05	519.64	332.09	314.29	295.13	341.15	290.04	276.51	305.05
ENSBTAG00000001658	AKR1D1	41.1496	319.41	300.64	336.41	325.44	352.89	432.8	369.41	299.27	226.46	312.5	263.11	258.91	359.44	347.47	308.81	379.88
ENSBTAG00000011559	RPL7A	41.0384	560.28	602.62	567.87	605.39	676.38	578.63	670.25	599.59	655.92	607.94	620.61	668.42	586.81	582.2	633.99	571.32
ENSBTAG00000006963	RPL12	40.6677	202.43	261.67	196.02	288.24	328.68	207.44	262.78	190.39	244.42	193.66	343.61	187.29	276.51	199.77	212.28	177.57
ENSBTAG00000015831	RPL18A	40.6381	308.75	289.92	268.03	307.24	316.71	341.18	251.18	296.26	346.19	328.72	332.33	271.06	291.25	348.1	298.99	245.02
ENSBTAG00000021386	ANGPTL3	40.1636	310.56	266.07	205.35	262.14	222.68	213.01	230.37	334.54	265.24	236.41	274.75	240.82	210.57	263.84	277.52	290.59
ENSBTAG00000053301	LOC112446125	39.7782	137.27	125.2	123	168.03	100.01	164.1	81.72	100.4	118.55	175.17	166.99	194.15	140.16	150.02	127.14	198.9
ENSBTAG00000053301	LOC112446128	39.7782	137.27	125.2	123	168.03	100.01	164.1	81.72	100.4	118.55	175.17	166.99	194.15	140.16	150.02	127.14	198.9
ENSBTAG00000053301	LOC112446130	39.7782	137.27	125.2	123	168.03	100.01	164.1	81.72	100.4	118.55	175.17	166.99	194.15	140.16	150.02	127.14	198.9
ENSBTAG00000043936		39.6966	18.02	90.05	84.64	65.01	51.67	122.45	31.91	63.98	79.15	92.49	21.2	30.01	57.88	96.27	68.74	17.09
ENSBTAG00000013315	ATP5F1B	39.6818	345.71	396.88	406.48	294.67	311.28	316.11	305.46	367.73	330.3	356.92	338.13	280.49	342.62	364.81	332.97	305.49
ENSBTAG00000001517	KRT18	39.6744	196.3	162.21	192.85	178.28	347.54	359.29	228.64	131.95	184.78	215.73	169.28	214.57	131.57	210.45	158.02	100.13
ENSBTAG00000015853	SDHC	39.667	149.32	201.26	172.89	177.7	167.16	175.02	133.85	192.81	99.76	161.59	165.74	131.54	113.43	189.68	136.17	117.29
ENSBTAG00000042649	LOC112441711	39.6447	124.49	221.71	144.37	197.85	122.74	205.49	61.27	164.92	192.72	173.82	181.58	169.33	201.76	128.24	178.32	168.99
ENSBTAG00000051713	LOC615303	39.3927	103.04	118.5	54.86	74.66	109.6	88.98	95.07	133.27	105.44	118.69	95.27	52.25	59.61	55.81	42	33.62
ENSBTAG00000014122	FOXRED1	39.3779	160.44	210.06	157.52	220.66	157.71	163.69	166.99	191.81	226.29	216.84	219.99	159.62	212.74	174.72	181.01	217.32
ENSBTAG00000014518	RPL9	39.2963	632.04	665.16	725.05	701.32	775.1	681	680.54	757.13	600.04	691.78	786.32	726	699.65	703.88	727.98	646.84
ENSBTAG00000025385	LOC784762	39.2741	135.87	51	106.53	61.05	82.89	133.99	64.84	118.05	152.33	126.14	70.39	116.27	56.91	150.82	116.52	91.23
ENSBTAG00000016822	PPIB	39.2074	645.58	665.58	597.97	647.34	677.83	611.69	627.6	641.35	596.38	626.89	668.78	542.21	511.12	600.88	624.85	570.14
ENSBTAG00000000778	HSP90AB1	39.0887	269.58	228.42	287.82	306.79	381.66	386.96	222.06	229.41	231.45	266.62	251.64	237.5	260.96	252.63	276.9	228.86
ENSBTAG00000011196	C1QB	38.9257	219.07	343.19	308.21	288.88	290.46	273.22	230.02	452.32	306.68	349.44	264.79	289.1	237.96	297.81	260.68	219.41
ENSBTAG00000002340	STEAP4	38.7552	88.62	22.52	21.01	42.72	207.44	149.38	123.01	12.73	63.15	25.61	46.28	82.91	15.71	15.48	58.64	21.93
ENSBTAG00000010830	LRP1	38.6959	235.06	155.93	202.78	260.24	196.64	218.49	305.85	206.19	377.17	191.26	182.86	247.92	265.25	197.39	198.8	317.88
ENSBTAG00000052024	LOC112442847	38.3104	90.45	82.1	109.88	97.51	67.3	107.32	60.15	110.36	104.46	56.4	115.49	156.59	151.48	50.59	133.78	138.89
ENSBTAG00000003289	LOC616364	38.2511	5.02	6.1	58.92	35.77	31.79	62.22	5.63	4.26	50.28	5.29	36.81	33.26	33.26	4.02	57.73	31.41
ENSBTAG00000021979	EEF1B2	37.9768	296.01	262.48	253.92	311.14	385.17	307.02	251.39	281.94	250.23	301.08	314.71	255.79	266.97	281.45	280.06	246.64
ENSBTAG00000039991	UGT2B10	37.962	96.74	3.39	57.31	45.19	17.77	49.48	72.5	49.18	36.03	41.82	83.72	32.67	14.4	126.55	4.9	73.08
ENSBTAG00000000123	HAO2	37.9101	163.64	173.16	161.61	180.96	147.12	105.5	96.35	152.14	99.06	240.15	209.5	102.67	117.13	166.72	150.84	139.78
ENSBTAG00000005273	IL1R1	37.7841	161.76	113.52	94.21	151.76	324.73	219.26	249.41	102.12	184.98	145.12	217.51	135.24	176.08	134.01	140.53	158.54
ENSBTAG00000008731	PRDX3	37.6729	147.46	160.65	88.38	125.41	199.26	122.1	79	155.13	160.43	83.27	216.72	115.93	74.37	142.07	117.97	139.33
ENSBTAG00000000575	TNC	37.6061	55.49	9.1	49.73	20.84	130.56	73.88	90.98	35.19	127.03	24.15	39.8	84.54	54.71	29.56	59.39	21.6
ENSBTAG00000005498	SQLE	37.4579	147.65	54.88	40.35	73.86	129.87	20.91	133.25	90.88	50.33	56.3	65.43	64.34	51.56	120.11	114.75	146.13
ENSBTAG00000005296	RPL13A	37.4282	459.82	473.95	505.44	531.65	551.58	481.16	506.66	527.33	553.83	475.96	555.85	519.81	506.15	504.94	531.65	443
ENSBTAG00000009517	DBI	37.3986	331.65	232.53	164.18	182.9	156.04	140.71	170.76	174.61	165.37	147.97	184	239.37	246.8	312.41	203.88	153.43
ENSBTAG00000015711	BTG2	37.3319	154.3	42.57	63.15	101.15	115.22	260.48	96	33.22	48.94	27.38	69.16	92.93	50.24	44.51	57.44	71.64
ENSBTAG00000012330	B2M	37.2652	237.21	312.53	348.95	280.57	252.54	262.26	235.92	408.14	287.83	332.91	287.3	258.11	289.8	272.29	286.91	285.48
ENSBTAG00000012330	LOC783680	37.2652	237.21	312.53	348.95	280.57	252.54	262.26	235.92	408.14	287.83	332.91	287.3	258.11	289.8	272.29	286.91	285.48
ENSBTAG00000013924	RPS11	37.2281	679.75	663.33	717.34	704.79	835.98	655.48	729.97	695.94	726.94	727.53	725.85	645.6	642.82	718.94	746.81	572.42
ENSBTAG00000008353	CDKN1A	36.9538	96.42	45.36	81.89	70.36	109.78	176.16	50.09	20.56	13.1	46.57	74.46	105.33	41.58	72.24	91.02	49.75
ENSBTAG00000006350	SLC22A7	36.9464	184.33	90.69	197.62	77.08	98.48	123.04	148.32	120.72	216.28	99.18	109.98	159.94	163.77	107.27	117.02	142.99
ENSBTAG00000030174	ACOX1	36.9316	248.42	214.11	221.07	212.2	133.52	163.52	249.28	248.66	235.5	201.18	175.81	197.35	240.63	201.28	195.58	244.52
ENSBTAG00000016275	AMDHD1	36.9167	39.37	102.13	70.91	65.5	92.69	30.87	43.64	101.96	68.86	118.74	83.19	28.96	52.35	76.11	46.33	101.96
ENSBTAG00000052382	H2BC20	36.5832	385.44	306.43	328.18	338.59	397.64	295.48	310.91	315.24	392.17	344.83	250.89	331.15	278.6	341.43	278.12	255.04
ENSBTAG00000052382	H2BC19	36.5832	385.44	306.43	328.18	338.59	397.64	295.48	310.91	315.24	392.17	344.83	250.89	331.15	278.6	341.43	278.12	255.04
ENSBTAG00000052382	H2BC17	36.5832	385.44	306.43	328.18	338.59	397.64	295.48	310.91	315.24	392.17	344.83	250.89	331.15	278.6	341.43	278.12	255.04
ENSBTAG00000052382	H2BC14	36.5832	385.44	306.43	328.18	338.59	397.64	295.48	310.91	315.24	392.17	344.83	250.89	331.15	278.6	341.43	278.12	255.04
ENSBTAG00000052382	H2BC4	36.5832	385.44	306.43	328.18	338.59	397.64	295.48	310.91	315.24	392.17	344.83	250.89	331.15	278.6	341.43	278.12	255.04
ENSBTAG00000052382	H2BC9	36.5832	385.44	306.43	328.18	338.59	397.64	295.48	310.91	315.24	392.17	344.83	250.89	331.15	278.6	341.43	278.12	255.04
ENSBTAG00000052382	H2BC16	36.5832	385.44	306.43	328.18	338.59	397.64	295.48	310.91	315.24	392.17	344.83	250.89	331.15	278.6	341.43	278.12	255.04
ENSBTAG00000005146		36.4645	109.52	62.58	114.91	48.17	77.34	116.71	111.15	63.74	67.52	58.23	82.04	136.79	102.24	81.79	141.13	188.93
ENSBTAG00000001488	OTC	36.4423	176.38	262.49	217.38	291.39	263.81	194.84	210.5	316.05	245	266.18	310.46	189.21	264.69	246.01	270.29	284.07
ENSBTAG00000021523	STAT3	36.4349	142.98	124.24	101.95	115.7	306.06	186.36	181.74	90.13	200.61	149.28	146.09	130.93	164.85	125.92	137.4	107.31
ENSBTAG00000031295	HSDL2	36.131	168.88	170	220.85	100.76	101.62	182.31	149.97	118.81	118.55	148.22	130.24	98.5	150.51	170.9	143.94	141.96
ENSBTAG00000015038	HADHA	35.9901	212.75	168.06	226.15	141	141.8	174.92	163.93	142.99	168.25	180.22	205.65	184.25	215.31	198.04	216.96	159.75
ENSBTAG00000039647	MGC152010	35.7307	444.66	333.96	349.85	418.28	325.88	328.26	331.33	384.01	276.77	321.6	378.81	312.77	220.86	298.32	337.16	360.97
ENSBTAG00000010799	MYL6	35.6565	250.15	254.83	238.74	255.36	294.06	260.09	227.5	266.31	334.99	284.43	228.74	222.85	204.83	276.84	229.58	212.31
ENSBTAG00000006821	PECR	35.5898	362.24	323.85	378.97	313.22	360.48	382.31	318	319.12	291.66	355.8	363.14	275.78	302.7	340.13	389.3	337.24
ENSBTAG00000011027	PTGR1	35.5157	292.24	244.82	221.37	215.88	193.56	178.76	226.02	292.54	267.51	224.16	248.62	192.23	192.86	202.58	236.09	221.14
ENSBTAG00000008124	GK	35.4934	76.64	56.29	71.42	23.26	159.7	97.11	126.55	30.26	57.14	91.14	99.9	59.21	193.3	100.52	107.09	63.81
ENSBTAG00000001325	UPB1	35.234	136.94	171.78	170.23	196.27	42.68	77.33	116.14	209.11	139.78	155.23	161.73	137.51	114.2	174.38	117.47	127.95
ENSBTAG00000045969	APON	35.2266	501.39	464.13	429.75	445.46	434.42	460.39	472.18	432.22	305.43	465.66	442.58	353.85	377.75	418.1	497.77	431.41
ENSBTAG00000022027	DDT	34.9078	196.33	342.23	149.81	128.54	112.41	121.64	171.33	287.54	155.27	149.24	171.63	170.27	158.4	280.48	168.51	203.86
ENSBTAG00000017404	SEC14L2	34.893	193.31	216.04	217.36	218.3	139.44	162.46	176.22	239.25	264.42	229.91	190.32	155.57	174.85	204.83	170.53	213.23
ENSBTAG00000040333	QDPR	34.804	111	164.72	142.62	169.59	89.4	100.27	119.14	156.22	97.78	131.17	153.38	106.43	118.88	126.35	150.51	162.88
ENSBTAG00000053578	CCL16	34.7373	133.43	196.54	92.99	56.38	142.47	89.38	140.04	240.95	145.95	170.71	147.51	123.85	157.4	203.45	81.59	153.71
ENSBTAG00000014208	RPL35A	34.7077	315.16	293.09	279.64	323.87	357.81	320.98	318.19	341.43	363.68	314.09	347.66	317.77	294.61	334.94	287.84	271.7
ENSBTAG00000042757	LOC112448166	34.5223	100.68	96.95	82.15	98.42	43.26	48.75	136.48	143.17	112.02	65.45	94.65	60.17	57.35	95.66	84.8	133.77
ENSBTAG00000001648	RPL21	34.5149	441.17	393.2	406.9	441.89	528.18	414.22	325.7	433.11	393.9	442.78	491.74	405.03	405.29	451.11	457.3	357.4
ENSBTAG00000052956		34.5075	264.15	212.45	227.35	217.6	253.15	216.32	309	267.75	348.16	244.86	262.81	230.32	239.58	225.87	184.45	272.74
ENSBTAG00000017077	CTSV	34.4927	190.58	212.87	177.79	154.97	201.05	167.64	138.25	223.42	177.89	241.4	196.17	133.29	166.54	217.59	128.92	154.52
ENSBTAG00000013208	SLC25A4	34.4853	125.5	161.65	159.18	115.42	115.99	122.87	112.66	152.7	110.09	187.45	153.35	104.74	145.92	210.31	173.07	108.03
ENSBTAG00000016265	DNAJA1	34.0701	139.89	104.71	154.31	136.26	172.75	216.29	92.06	98.26	87.99	136.25	116.25	124.29	143.08	128.98	158.65	108.35
ENSBTAG00000011082	IGF1	34.0183	119.37	79	122.55	101.98	94.7	93.37	159.88	130.81	95.39	62.37	90.19	126.17	139.34	146.55	118.01	141.28
ENSBTAG00000019552	PGRMC1	34.0183	196.12	220.52	179.42	178.36	196.18	202.48	178.19	265.18	173.86	163.06	167.92	173.12	219.01	225.66	238.52	257.65
ENSBTAG00000001992	CYP51A1	33.9738	157.51	84.96	74.05	72.94	131.76	45.28	140.55	95.9	59.97	81.74	81.93	93.36	85.38	120.19	131.02	147.68
ENSBTAG00000006447	ACSM3	33.9515	162.72	166.64	157.37	110.09	128.07	173.32	217.86	230.06	89.83	128.32	120.84	133.88	180.91	130.82	161.22	95.66
ENSBTAG00000019516	COMT	33.7885	177	168.52	239.03	157.16	103.56	213.21	146.51	195.76	212.5	177.74	162.53	194.19	250.1	183.8	158.8	222.65
ENSBTAG00000052577	LOC781663	33.6773	91.31	90.88	117.97	96.5	101.86	136.74	157.62	66.33	154.86	64.69	131.14	112.79	116.82	97.67	147.9	152.18
ENSBTAG00000009841	CNDP2	33.5957	36.04	73.88	40.65	76.83	87.92	66.05	74.78	113.85	42.6	109.62	38.87	31.98	37.64	74.24	60.54	82.62
ENSBTAG00000020807	FAU	33.5735	418.49	464.4	485.96	401.69	573.42	465.34	476.11	483.51	440.67	495.34	508.84	461.45	435.5	470.22	446.54	408.64
ENSBTAG00000005403	ADI1	33.5512	295.87	269.8	276.69	241.79	178.43	279.75	217.99	271.09	238.36	239.77	277.47	262.3	301.67	291.83	302.03	271.35
ENSBTAG00000016024	MYL12A	33.2547	191.96	145.86	168.08	148.28	201.46	181.11	136.4	152.04	186.56	182.67	143.85	133.64	131.67	181.3	167.07	125.13
ENSBTAG00000008091	SELENBP1	33.188	131.52	199.58	172.67	166.45	69.85	132.57	162.62	174.32	113.07	129.27	181	127.78	191.9	181.94	150.7	175.66
ENSBTAG00000048013	LOC100138004	32.9434	351.35	328.12	271.74	296.16	292.63	273.41	301.91	301.68	213.28	348.28	315.06	155.22	178.34	296.31	272.61	264.41
ENSBTAG00000043557		32.847	58.6	117.47	65.31	75.71	76.94	53.71	156.22	47.49	65.21	82.72	72.79	122.24	98.02	49.41	107.14	140.78
ENSBTAG00000000622	RPS17	32.7358	518	513.45	531.6	546.25	581.69	506.79	482.91	523	550.95	542.88	605.12	500.99	462.48	559.9	538.07	431.84
ENSBTAG00000002282	EIF1	32.7136	159.78	95.96	122.11	122.53	182.78	173.72	159.58	92.85	93.37	118.1	115.45	144.62	159.6	127.8	133.3	142.34
ENSBTAG00000017605	AK2	32.7062	190.55	186.74	211.99	172.76	239.28	205.94	166.19	136.93	160.18	215.21	204.37	166.98	198.47	233.58	184.52	162.46
ENSBTAG00000054933		32.7062	253.95	190.04	253.32	225.76	199.88	239.47	215.95	196.43	245.07	186.07	209.5	209.78	188.32	237.62	219	191.57
ENSBTAG00000047655	SERPINA7	32.4986	125.94	121.98	150.49	177.11	159.02	133.75	138.76	127.43	78.35	115.47	180.91	180.89	100.57	100.59	215.05	157.33
ENSBTAG00000038146	LOC785804	32.4689	23.64	86.13	103.05	55.61	43.31	44.81	62.96	106.66	75.86	100.26	68.36	33.61	81.46	84.04	40.19	82.36
ENSBTAG00000005868	HEBP1	32.3429	104.65	115.95	116.84	144.36	143.77	88.16	137.67	169.65	89.59	99.01	122.29	120.06	94.26	79.66	143.56	136.23
ENSBTAG00000008541	MGST1	32.2984	363.84	335.6	341.92	348.55	296.37	359.67	297.14	339.29	381.98	335.39	366.55	261.6	244.55	350.65	340.65	298.62
ENSBTAG00000005718	PLIN2	32.2614	80.54	65.62	94.95	26.21	80.36	68.17	104.79	33.96	56.67	74.69	121.85	54.86	182.66	98.3	150.9	38.71
ENSBTAG00000016385	F10	32.1279	377.34	307.57	331.89	298.8	156.01	280.04	257.16	299.27	321.94	278.6	311.58	287.15	270.34	287.31	335.34	328.73
ENSBTAG00000038361	SERPINA11	32.1205	330.81	290.32	288.34	287.48	310.37	308.27	308.05	332.11	299.37	298.1	342.6	246.84	256.8	335.6	333.61	248.35
ENSBTAG00000019460	MOXD1	31.95	82.84	139.92	58.44	83.19	110.57	111.61	124.08	119.34	202.94	109.27	103.06	70.34	71.78	84.35	72.53	69.91
ENSBTAG00000042414	LOC112446862	31.6461	122.06	105.41	148.32	105.08	87.43	128.68	110.21	99.54	123.75	134.37	126.69	156.9	147.92	102.67	154.1	149.25
ENSBTAG00000018043	LCAT	31.6461	419.18	380.82	331.08	358.34	331.03	394.17	377.67	368.16	350.66	324.28	377.37	298.66	338.13	377.91	391.32	346.88
ENSBTAG00000015473	RPS27A	31.5794	463.67	395.2	417.55	452.41	592.99	475.07	439.87	461.38	494.72	482.47	528.46	442.59	428.65	466.55	469.09	365.79
ENSBTAG00000029851	MIR122	31.5571	22.28	108.28	29.19	22.55	61.96	44.11	59.75	91.39	60.42	105.47	32.73	37.2	71.76	20.94	13.64	56.44
ENSBTAG00000009501	KLKB1	31.5571	92.6	129.68	83.69	105.72	86.86	64.03	125.04	135.74	158.06	100.78	106.76	78.44	62.7	82.47	128.94	104.35
ENSBTAG00000011569	AADAC	31.5053	229.42	246.24	257.58	257.02	211.48	209.7	234.94	263.26	243.51	212.31	239.39	214.52	208.31	235.13	232.11	259.29
ENSBTAG00000003950	PROC	31.4978	281.17	305.65	321.51	286.86	232.58	245.02	323.53	314	263.16	274.44	285.95	272.42	270.04	263.25	331.14	306.01
ENSBTAG00000004118	ALAS1	31.4311	49.83	77.24	71.54	161.26	33.07	70.88	87.1	150.17	45.55	94.15	80.67	28.4	51.75	89.03	73.99	111.81
ENSBTAG00000045102	LOC112446882	31.3644	129.64	154.82	166.48	134.11	68.04	129.33	104.2	124.99	117.99	137.65	159.25	232.13	178.95	119.41	180.33	199.31
ENSBTAG00000003523	LOC540544	31.3199	51.73	107.02	91.02	78.93	79.07	54.43	24.64	86.35	44.1	97.17	26.46	46.18	38.93	36.28	73.66	75.3
ENSBTAG00000018667	RCL1	31.3125	66.02	76.67	60.89	79.3	104.3	112.99	102.72	69.58	59.11	155.29	112.03	57.52	86.71	138	103.95	63.85
ENSBTAG00000008540	SLC22A1	31.3125	275.75	239.49	236.17	206.22	126.38	218.07	218.35	227.7	148.59	178.37	193.93	171.93	206.27	210.51	214.35	269.69
ENSBTAG00000011765	GABARAPL1	31.2829	205.5	240.84	199.27	201.14	198.75	277.23	183.05	200.26	129.79	228.88	225.25	151.75	169.95	196.82	203.79	252.82
ENSBTAG00000020334	ENTPD5	31.1791	218.08	169.82	224.54	176.09	123.61	209.77	218.15	172.02	195.53	193.39	219.78	172.17	237.97	198.95	195.84	204.42
ENSBTAG00000012628	SLC1A2	31.1272	65.62	81.11	85.91	52.42	137	94.91	73.11	55.82	52.42	142.08	77.88	57.78	108.93	140.21	81.67	59.22
ENSBTAG00000012703	GLO1	31.1049	268.53	242.25	320.55	186.1	260.15	237.12	281.82	293.05	228.85	260.27	210.49	236.67	285.91	234.89	244.59	191.27
ENSBTAG00000004303	SLC27A2	31.0753	91.45	119.59	155.63	127.07	99.94	126.25	117.84	151.46	101.92	131.99	124.06	79.95	143.84	125.28	153.54	157.69
ENSBTAG00000004258	EEF2	31.0382	630.32	648.29	778.3	681.67	621.31	665.63	657.25	679.05	666.55	690.16	612.82	654.13	761.33	704.92	612.91	671.02
ENSBTAG00000023384	CBR1	30.9419	108.78	150.6	90.46	148.29	69.39	43.85	101.8	182.37	105.31	128.11	119.6	68.62	86.37	115.4	94.89	145.58
ENSBTAG00000017852	ALDH9A1	30.9196	291.37	289.73	323.21	327.7	288.84	322.71	309.81	277.87	309.82	310.46	342.15	277.54	353.95	277.49	334.8	367.22
ENSBTAG00000019494	RPL10A	30.8158	321	288.43	292.24	348.6	385.46	308.29	291.91	316.8	337.28	334.2	340.17	296.48	301.55	326.99	313.11	289.81
ENSBTAG00000054649	LOC768255	30.7862	7.09	5.9	38.07	8.92	57.79	4.55	5.57	78.15	19.64	8.73	6.92	41.1	56.63	67.27	42.19	35.9
ENSBTAG00000049970		30.586	147.7	47.27	64.22	116.31	79.29	93.09	143.34	92.43	79.32	62.8	70.42	80.72	138.33	83.47	92.62	114.72
ENSBTAG00000002038	RPL14	30.5564	526.16	539.31	561.65	576.22	727.83	596.38	560.04	567.51	588.43	598.46	610.96	596.61	555.39	575.68	605.69	473.89
ENSBTAG00000007454	RPL10	30.46	504.92	543.83	533.08	561.18	677.48	556.65	574.17	561.28	549.17	588.93	619.89	551.75	467.84	517.45	568.39	491.32
ENSBTAG00000045885	MIR3064	30.4081	95.57	68.33	82.99	124.37	180.92	77.3	103.33	99.43	82.35	106.87	83.07	118.32	132.07	55.38	60.02	147.38
ENSBTAG00000012432	FDFT1	30.3636	124.22	95.9	97.32	83.09	99.54	47.48	155.78	113.35	79.12	88.73	122.14	84.62	73.29	120.08	146.51	176.53
ENSBTAG00000012586	HSPD1	30.334	193.35	177.78	200.67	184.1	282.72	284.11	150.37	170.54	171.06	244.15	200.13	160.54	211.98	196.17	190.18	153.8
ENSBTAG00000007737	UBA52	30.3266	482.82	513.86	520.12	487.41	432.67	501.89	399.47	484.98	552.7	538.57	515.79	514.65	443.25	511.41	523.97	433.99
ENSBTAG00000004915	PFN1	30.3192	221.36	232.26	231.63	188.95	160.53	247.28	141.54	218.91	304.2	228.53	229.9	199.97	199.4	228.59	193.54	173.57
ENSBTAG00000021695	GLYCTK	30.3118	83.25	143.44	130.15	77.56	31.69	53.42	112.75	142.22	94.41	110.56	113.38	67.7	116.86	113.12	100.93	134.05
ENSBTAG00000019648	RACK1	30.2673	325.71	338.78	349.03	369.64	424.95	362.54	323.08	346.08	367.76	360.37	415.04	304.48	337.1	362.39	326.93	297.54
ENSBTAG00000047833	AFM	30.2599	267.85	292.56	310.08	330.75	247.37	244.53	306.06	312.91	293.94	280.14	303.02	355.32	262.95	293.5	320.96	337.71
ENSBTAG00000042837	LOC112444676	30.245	248.17	262.83	237.89	273.33	305.17	314.97	169.09	318.17	239.25	286.91	271.87	278.47	287	270.73	307.42	280.72
ENSBTAG00000022032	CHCHD10	30.2376	233.21	221.4	216.75	190.23	154.6	235.94	151.85	215.62	231.02	207.23	234.71	206.47	199.6	243.48	179.06	206.08
ENSBTAG00000012116	HNF4A	30.1857	204.2	190.48	161.76	176.57	147.11	139.04	162.28	201.61	207.68	220.32	163.48	163.65	169.7	201.79	205.69	196.72
ENSBTAG00000002953	TXN	30.0078	260.17	229.3	237.44	182.07	256.29	234.83	213.6	194.35	215.65	241.22	229.47	200.77	166.7	200.71	212.36	180.45
ENSBTAG00000011934	PCK2	29.9708	159.32	135.9	180.26	136.2	123.02	156.47	173.46	158.3	194.04	126.64	206.48	148.22	213.66	161.19	168.11	180.68
ENSBTAG00000003457	ATF5	29.8892	196.27	115.15	116.22	126.08	70.27	150.56	110.15	142.73	120.72	102.41	159.01	184.2	167.06	86.18	116.54	125.98
ENSBTAG00000018522	OAZ1	29.8151	463.58	435.5	415.59	400	482.82	407.18	475.32	458.76	420.18	410.52	468.84	403.49	386.02	432.3	423.53	399.47
ENSBTAG00000007244	NID1	29.6817	122.11	99.47	139.71	123.43	103.88	149.94	182.56	112.63	159.25	123.26	134.26	155.75	171.78	109.9	127.03	159.36
ENSBTAG00000001311	MORF4L2	29.6298	267.75	221.12	246.02	243.8	481.62	315.07	256.36	204.78	191.76	279.17	240.16	236.15	243.98	262.22	254.56	193.71
ENSBTAG00000006270	HSP90AA1	29.5927	178.18	127.35	180.13	197.55	323.44	271.27	123.78	140.66	149.88	156.22	155.97	143.22	146.66	138.26	180.91	144.53
ENSBTAG00000025496	SORD	29.3555	194.67	196.41	151.61	175.94	153.13	125.08	168.23	234.5	144.43	168.91	170.11	128.61	130.32	155.93	140.13	198.79
ENSBTAG00000016007	ADH5	29.3481	112.03	131.96	132.58	114.67	59.91	105.2	98.02	140.41	129.92	86.16	106.12	87.13	90.33	84.03	117.31	117.7
ENSBTAG00000011100	CTSC	29.3184	112.66	93.44	107.84	67.71	80.21	110.79	129.81	83.99	132.59	66.55	90.01	74.04	66.05	88.16	55.01	58.51
ENSBTAG00000020512	GJB1	29.2072	188.27	175.26	189.13	179.33	131.87	128.06	143.76	156.98	172.3	132.2	160.76	132.43	135.86	156.51	165.65	155.46
ENSBTAG00000047362	RCN1	29.1998	132.8	170.54	168.06	202.4	204.25	202.17	146.8	158.75	115.49	227.3	179.66	162.86	161.75	194.68	194.91	181.25
ENSBTAG00000026502	CYP2D14	29.1998	93.31	120	129.79	143.39	71.55	120.01	104	155.4	86.12	139.68	133.35	101.21	150.83	122.43	135.39	169.75
ENSBTAG00000010801	CMBL	29.0738	117.91	162.81	94.12	113.97	101	104.26	131.75	182.28	196	133.07	121.05	103.37	99.75	140.09	125.8	151.82
ENSBTAG00000052791	JUND	29.059	88.6	51.47	98.04	36.99	23.58	99.62	35.34	49.12	51.24	51.82	56.96	64.82	86.67	76.19	95.6	70.44
ENSBTAG00000020873	MAT2A	28.8662	202.84	134.76	162	167.18	121.36	127.2	146.01	119.84	162.22	184.95	193.79	209.15	167.33	159.41	161.97	154.84
ENSBTAG00000001852	BREH1	28.8662	46.42	64.47	53.9	39.36	31.67	99.68	37.27	0.16	5.11	47.25	25.53	55.66	139.63	0.18	16.08	72.26
ENSBTAG00000001777	RPLP2	28.8662	300.64	249.81	258.19	202.91	230.99	258.03	244.59	195.85	267.11	244.94	218	214.91	219.27	266.58	333.64	264.75
ENSBTAG00000049496	LOC785540	28.8514	142.17	76.73	85.89	71.08	106.58	74.46	84.23	110	93.38	124.97	115.78	79.84	61.16	125.79	143.36	56.36
ENSBTAG00000039861	OAS1Y	28.7773	82.87	126.47	27.37	54.84	75.26	86.98	79.79	79.92	124.83	102.44	99.17	72.65	126.02	57.41	76.11	117.08
ENSBTAG00000047495	CD81	28.7031	273.08	238.45	308.56	243.3	161.6	212.96	276.95	268.36	282.17	211.26	239.74	251.2	283.33	238.23	263.56	332.63
ENSBTAG00000002507	ATP5F1A	28.6735	287.48	287.02	312.58	248.78	284.36	283.65	242.09	265.06	266.23	297.4	273.31	227.39	241.27	290.74	256.59	243.4
ENSBTAG00000002049	HADH	28.6661	177.08	209.54	223.49	225.45	177.01	181.57	194.76	203.6	166.48	202.56	225.82	155.62	191.47	237.82	182.47	210.18
ENSBTAG00000008853	HNRNPF	28.6142	279.65	242.14	255.29	286.92	396.94	342.26	242.46	224.54	207.57	275.9	261.66	236.7	262.43	270.29	246.88	233.89
ENSBTAG00000032051	SULT1C4	28.5994	126.68	75.04	94.25	90.06	76.36	100.28	169.03	91.06	104.44	115.82	90.23	174.02	179.65	103.64	74.37	137.27
ENSBTAG00000049306	MSRB1	28.5401	255.04	293.36	318.32	267.86	328.28	258.53	327.43	256.65	252.41	295.16	294.34	234.5	262.15	292.75	265	279.75
ENSBTAG00000002333	HOPX	28.5104	65.59	17.89	37.05	30.07	60.47	84.69	22.5	4.83	120.78	11.4	43.38	46.49	10.35	8.31	30.7	39.39
ENSBTAG00000016282	EIF5	28.503	176.11	170.29	158.57	197.2	218.31	220.92	169.98	136.49	133.79	152.81	190.56	182.83	147.4	152.13	188.52	150.07
ENSBTAG00000008034	LMAN2	28.4956	179.99	133.97	134.69	189.88	161.88	159.38	189.57	153.99	173.13	141.73	129.09	146.1	134.62	156.04	148.46	187.1
ENSBTAG00000007484	ACADS	28.4363	306.94	338.03	399.9	304.8	211.85	334.34	304.19	324.84	325.26	284.39	333.27	307.6	373.99	340.94	275.4	377.39
ENSBTAG00000016847	ARL4D	28.3473	151.3	59.26	100.83	129.31	130.91	104.62	120.44	82.2	62.27	74.58	110.21	90.25	76.49	104.95	97.9	95.62
ENSBTAG00000051972	CEBPB	28.1768	105.76	64.94	93.99	67.75	36.77	124.04	41.33	63.82	76.64	60.47	90.8	93.17	96.63	89.13	118.59	92.62
ENSBTAG00000024493	DHRS3	28.1249	177.39	117.23	159.11	128.84	138.45	163.59	120.3	123.85	158.24	137.51	130.64	169.95	131.64	180.1	164.48	136.69
ENSBTAG00000000140	EPHX1	28.0879	239.91	273.39	299.46	239.81	175.15	274.75	240.42	254.58	208.02	238.16	226.17	216.69	224.63	239.06	202.57	296
ENSBTAG00000046768	IGFBP1	28.0063	187.91	34.27	23.35	30.24	92.78	284.16	70.4	92.76	25.01	34.97	45.46	61.13	14.58	11.61	37.95	40.87
ENSBTAG00000012044	RPL13	27.9989	386.02	378.73	378.01	443.13	331.99	348.13	287.24	370.94	421.1	318.66	350.55	366.22	388.32	382.67	324.95	387.81
ENSBTAG00000025903	GLDC	27.9767	135.4	122.34	171.22	156.48	131.58	98.64	104.63	87.83	60.33	164.48	124.44	136.17	152.83	147.12	169.43	149.57
ENSBTAG00000012541	CHP2	27.9767	96.87	70.44	46.76	90.92	32.47	24.27	66.84	153.1	73.02	56.03	84.5	40.42	60.97	77.68	59.61	120.12
ENSBTAG00000014809	ANXA6	27.947	215.25	217.76	220.45	221.95	196.41	139.95	192.46	243.54	245.76	206.71	197.88	179.86	165.06	182.75	177.66	212.61
ENSBTAG00000011866	PCBD1	27.8803	198.58	304.14	277.43	293.12	215.34	194.86	201.8	222.66	234.8	227.91	236.7	201.63	197.28	220.31	234.08	239.41
ENSBTAG00000004688	DHCR24	27.8729	194.26	182.83	140.19	156.02	141.14	118.61	196.27	160.13	133.26	128.66	121.7	109.37	138.68	139.32	120.21	230.86
ENSBTAG00000016296	GPD1	27.7691	153.93	204.14	312.72	231.12	95.7	206.61	224.46	288.41	199.64	160	204.65	229.11	287.77	205.31	234.79	216.16
ENSBTAG00000015388	RPL18	27.6801	271.11	269.81	277.33	316.32	265.95	321.45	236.81	289.54	322.08	298.14	290.29	237.6	257.28	303.29	292.25	237.75
ENSBTAG00000050155	SERPINB6	27.5541	148.43	101.04	146.86	141.46	128.24	147.5	139.5	109.69	152.24	104.58	55.51	59.28	131.69	109.79	124.7	126.72
ENSBTAG00000037559	CYP2C18	27.2354	109.03	58.95	110.51	127.73	114.83	88.51	102.32	115.92	86.1	65.51	144.57	92.63	93.46	79.86	149.75	151.8
ENSBTAG00000012589	HSPE1	26.9981	210.9	180.63	199.81	212.65	315.96	264.86	177.39	171.62	177.83	217.05	199.72	183.28	194.28	201.77	231.68	177.1
ENSBTAG00000044861	LOC112446116	26.9833	92.35	129.15	135.87	138.98	130.47	181.31	83.39	112.05	113.21	150.15	153.9	148.45	95.55	114.28	157.5	112.95
ENSBTAG00000013007	FAM210B	26.9611	64.86	134.11	90.96	93.04	88.62	87.76	103.01	157.98	71.76	121.51	115.8	75.66	119.2	125.49	101.33	138.22
ENSBTAG00000016224	RPS7	26.8795	364.22	326.19	329.78	382.07	381.83	342.59	392.59	357.18	385.74	329.81	372.24	363.44	378.85	360.27	356.28	346.37
ENSBTAG00000005865	MAPK6	26.8573	180.11	118.29	152.42	159.54	113.94	182.89	120.67	98.15	86.97	142.05	108	129.4	121.25	148.52	136.43	150.17
ENSBTAG00000020184	AQP8	26.8276	126.46	174.58	175.32	199.34	99.37	104.7	176.53	229.84	136.96	161.4	179.57	165.25	170.03	146.83	174.39	212.75
ENSBTAG00000018800	RPS4X	26.6942	141.29	130.64	114.72	139.36	182.15	160.38	128.04	147.82	163.22	148.56	159.24	110.86	121.73	157.74	124.17	101.95
ENSBTAG00000013264	RPS24	26.6127	374.17	380.74	373.8	421.15	436.86	351.11	331.32	381.89	475.57	400.89	397.64	390.03	351	391.56	377.45	325.9
ENSBTAG00000002473	ANGPTL4	26.5385	59.64	49.66	72.73	13.64	39.99	34.77	75.92	48.18	52.66	84.59	60.42	34.65	80.27	100.96	75.37	49.87
ENSBTAG00000044837	LOC112442833	26.4644	89.13	114.54	95.35	85.44	68.86	74.32	142.23	99.99	116.5	85.87	68.06	155.79	112.84	64.54	103.16	126.32
ENSBTAG00000012071	ASGR1	26.457	204.19	184.38	176.21	177.08	186.02	164.05	200.81	204.02	157.94	164.06	218.59	168.28	165.12	182.07	205.97	188.41
ENSBTAG00000001928	PDIA6	26.4422	152.68	107.8	81.19	137.41	251.97	133.89	146.79	127.99	127.56	136.43	119.12	102.8	93.27	106.65	135.71	111.12
ENSBTAG00000042417	LOC112446874	26.4125	117.51	96.4	114.23	121.5	126.06	125.24	156.47	100.07	105.7	141.33	117.99	223.39	173.21	113.28	173.67	146.98
ENSBTAG00000043329	LOC112442094	26.3755	109.9	100.28	103.03	134.65	133.38	159.45	64.31	90.47	157.3	141.83	132.31	129.96	103.66	107.91	153.95	101.25
ENSBTAG00000013358	RPS23	26.2717	282.31	270.41	239.34	250.1	309.19	256.93	287.62	252.18	256.74	251.05	296.96	240.08	301.84	270.73	278.7	279.28
ENSBTAG00000015127	SDC4	26.2198	175.46	99	130.72	122.2	196.78	212.28	193.77	106.98	131.5	124.51	140.14	159.88	148.43	131.73	156.79	157
ENSBTAG00000013489	CYP27A1	26.1086	180.96	169.6	157.03	153.03	152.5	170.89	222.49	188.11	149.73	188.85	152.77	102.91	175.79	137.98	180.31	197.51
ENSBTAG00000009757	RPSA	26.0493	180.43	216.15	203.35	204.68	223.27	195.56	160.14	185.46	205.53	220.93	217.95	195.61	164.81	191.54	244.76	128.81
ENSBTAG00000006609	ERRFI1	26.0122	244.37	126.45	161.07	203.64	142.75	224.74	115.27	119.23	100.26	84.35	150.36	134	92.73	132.62	125.58	146.76
ENSBTAG00000004288	GSTA4	26.0048	71.65	59.44	20.88	29.63	46.88	30.98	84.82	46.76	69.55	51.05	56.66	30.6	28.44	27.45	48.43	99.83
ENSBTAG00000008936	ABCC2	25.9974	95.85	72.56	58.64	120.83	99.69	94.8	123.71	67.4	121.32	90.82	74.31	76.31	86.38	75.78	94.34	132.32
ENSBTAG00000050563		25.99	49.69	1.05	88.22	42.28	37.53	1.5	34.25	0.49	0.2	1.34	39.44	1.2	42.89	0.98	1.11	45.53
ENSBTAG00000004680	SLC13A5	25.9752	62.67	68.8	72.82	44.67	127.13	81.55	106.53	21.96	188.14	75.42	102.4	58.15	104.39	61.03	66.01	48.43
ENSBTAG00000008039	ACMSD	25.8269	37.09	86.64	24.99	39.74	83.24	29.6	41.72	61.8	71.4	78.92	61.1	18.16	23.81	47.04	33.46	41.92
ENSBTAG00000020308	EIF4G2	25.7676	207.91	149.37	183.54	177.38	242.39	213.03	207.86	155.64	198	183.25	173.66	204.01	209.23	180.19	172.93	183.71
ENSBTAG00000019700	PC	25.7231	110.55	87.46	122.16	72.67	94.11	113.18	125.18	75.71	149.44	95.88	103.07	125.08	153.42	76.63	95.12	106.23
ENSBTAG00000002468	RPS28	25.7083	299.88	298.01	295.31	351.62	271.62	350.17	269.9	297.08	330.74	314.61	308.26	306.29	328.01	321.22	347.74	260.13
ENSBTAG00000021093	RPS16	25.6935	238.58	272.05	251.37	267.96	248.94	288.13	187.44	268.24	303.24	283.6	263.5	250.89	227.95	271.11	287.85	205.81
ENSBTAG00000042916	LOC112441710	25.6193	77.56	90.82	73.65	107.25	59.97	127.67	58.5	74.02	87.99	89.45	81.8	125.9	107.86	72.69	112.75	113.26
ENSBTAG00000054612	LOC112446131	25.5378	16.49	37.53	61.95	48.47	49.39	118.3	9.34	111.55	42.18	45.22	113.92	27.5	27.6	67.1	21.36	27.56
ENSBTAG00000007332	ATP5MG	25.4192	274.47	252.68	268.33	226.64	224.43	244.11	254.22	245.5	240.41	243.58	217.65	207.35	209.9	270.1	249.16	226.76
ENSBTAG00000009965	ECI1	25.4192	125.41	157.58	85.75	145.56	85.13	110.28	161.33	150.4	116.11	158.7	132.11	115.3	128.26	135.65	142.61	142.19
ENSBTAG00000017196	PDIA3	25.3154	253.92	182.2	155.14	224.65	409.84	236.64	259.98	211.58	221.46	253.27	202.49	214.92	163.33	203.16	225.1	203.41
ENSBTAG00000002706	GSTZ1	25.1968	196.85	241.71	210.18	203.37	165.08	181.35	198.54	213.36	190.16	224.2	223.21	165.07	183.14	217.13	201.21	226.49
ENSBTAG00000009984	SGPL1	25.1375	115.66	86.36	136.73	116.09	205.03	167.74	130.26	44.54	102.82	118.63	94.49	150.41	125.83	119.93	128.29	96.2
ENSBTAG00000032304	ACY1	25.0782	171.11	165.11	177.84	166.55	160.37	127.1	121.84	141.42	164.92	172.96	132.72	95.73	123.39	145.07	140.67	154.39
ENSBTAG00000019663	DECR1	25.0411	132.61	169.29	130.72	168.51	140.03	114.81	142.84	150.53	107.03	172.72	146.83	129.8	104.7	168.02	119.29	146.21
ENSBTAG00000017665	DHRS4	24.9299	315.26	411.91	343.86	297.63	182.32	333.78	222.48	336.53	306.94	385.17	302.9	252.36	313.14	333.79	324.8	327.48
ENSBTAG00000014069	PDK4	24.8706	48.53	69.13	113.86	31.53	22.22	43.39	54.15	100.27	39.56	63.13	53.69	26.5	62.35	100.67	64.49	85.95
ENSBTAG00000004662	SLC16A12	24.7965	115.86	122.54	187.43	107.41	73.33	105.97	96.84	132.39	87.18	149.6	101.95	121.83	154.46	141.22	124.59	102.29
ENSBTAG00000009104	SERP1	24.7891	138.24	101.57	113.6	100.42	234.15	154.17	121.87	101.23	122.13	185.81	115.3	120.94	108.39	139.67	105.2	96.45
ENSBTAG00000012896	METTL7B	24.7372	145.61	114.86	112.24	202.41	101.49	108.42	161.16	118.82	166.8	124.14	121.2	159.83	137.37	126.79	129.55	203.91
ENSBTAG00000000011	TDH	24.7298	47.12	80.08	54.48	38.02	21.1	26	62.45	87.49	55.76	58.46	76.22	26.5	70.49	50.24	38.86	80.55
ENSBTAG00000014388	EIF3I	24.6482	127.97	122.21	143.85	102.59	154.79	150.85	135.55	95.04	93.68	141.3	108.05	96.36	110.81	141.04	130.9	111.47
ENSBTAG00000010083	HADHB	24.5963	148.27	141.62	160.13	124.91	239.26	217.6	164.75	122.73	140.05	159.32	153.98	155.53	208.78	178.5	192.97	145.87
ENSBTAG00000015598	RPS10	24.5815	452.19	463.94	435.96	453.45	479.2	458.54	412.41	464.96	514	460.25	478.98	434.41	406.01	472.97	464.82	391.64
ENSBTAG00000015989	RPS5	24.5815	479.19	483.36	478.59	536.27	486.42	502.2	452.18	467.55	549.31	497.79	535.91	476.14	469.04	490.72	579.11	426.38
ENSBTAG00000001575	CALM2	24.5444	261.98	255.28	297.12	203.41	228.38	230.92	216.75	243.75	219.68	230.48	251.74	242.22	244.96	261.49	296.34	216.91
ENSBTAG00000025161	AGPAT2	24.5074	151.63	140.9	238.82	145.7	94.05	141.15	104.71	126.38	108.76	217	142.87	157.86	159.44	214.1	201.75	147.24
ENSBTAG00000002827	ACAT2	24.4851	121.04	95.77	88.54	98.92	68.84	62.49	111.8	136.85	104.93	78.77	91.7	76.48	73.41	102	102.41	128.44
ENSBTAG00000005726	HNRNPA2B1	24.4851	108.68	81.11	100.55	107.63	100.74	128.82	92.57	88.21	123.76	101.02	116.7	127.69	123.14	87.41	80.46	148.97
ENSBTAG00000022920	RNF128	24.4481	216.22	165.97	194.34	197.47	151.08	201.74	161.92	172.4	155.14	174.61	186.25	166.44	149.08	192.7	210.76	179.45
ENSBTAG00000050618		24.4407	68.28	31.62	45.74	63.06	46.24	33.03	78.72	63.66	80.62	41.67	28.14	52.76	66	45.02	31.39	116.05
ENSBTAG00000026885	ABCB11	24.4184	61.74	89.37	93.26	94.96	74.44	33	49.94	125.24	91.01	127.47	46.45	76.85	54.72	79.4	64.92	94.68
ENSBTAG00000018451	PTMS	24.411	176.28	144.06	193.12	177.28	145.46	182.32	102.59	156.95	173.6	166.24	171.77	131.6	149.39	207.98	176.62	145.83
ENSBTAG00000011960	GOT1	24.4036	78.99	167.45	98.96	86.71	152.34	103.72	67.64	123.95	83.25	151.58	135.69	82.19	95.14	103.97	82.38	70.73
ENSBTAG00000019718	RPS15	24.3739	310.03	301.92	294.71	328.92	307.36	323.13	253.76	325.34	364.81	314.13	345.08	275.89	285.46	322.37	328.12	278.41
ENSBTAG00000012442	CTSB	24.3072	254.76	283.43	274.44	247.95	236.72	277.21	317.82	269.9	262.89	250.41	218.62	237.62	269.51	247.95	247	228.31
ENSBTAG00000008528	SLC25A1	24.159	183.5	139.1	162.95	148.33	75.5	90.42	136.21	170.84	172.85	157.56	170.08	136.05	174.6	132.13	157.88	173.43
ENSBTAG00000046358	PABPC1	24.1145	111.33	76.83	95.96	128.87	89.55	125.07	118.06	92.21	121.5	95.94	86.39	129.13	143.4	98.76	87.95	121.12
ENSBTAG00000048781		24.0329	100.04	99.7	162.42	128.67	69.15	91.82	105.48	128.18	116.2	89.24	112.95	149.29	195.55	111.48	104.38	150.49
ENSBTAG00000003994	IGFBP3	23.9885	139.73	148.08	94.01	143.62	120.13	106.69	178.48	164.5	139.16	152.49	138.07	98.78	143.89	129.56	98.45	175.03
ENSBTAG00000025005	METTL7A	23.9366	75.84	119.43	123.42	75.42	60.14	87.67	92.61	132.58	93.74	105.04	82.99	80.98	110.58	102.52	119.4	106.92
ENSBTAG00000002490	CHPT1	23.9292	372.96	359.36	402.88	364.55	290.09	357.18	353.6	358.53	302.26	333.12	364.69	333.41	340.68	347.99	316.17	377.33
ENSBTAG00000007946	PIPOX	23.7883	61.64	45.11	68.43	29.97	32.73	74.29	29.4	68.04	62.93	42.08	69.98	28.2	52.34	26.4	44.58	29.5
ENSBTAG00000018628	RPL29	23.7809	299.32	322.68	349.45	332.35	238.86	303.69	277.39	351.89	316.24	331.46	347.23	336.83	331.6	336.01	347.91	306.2
ENSBTAG00000003205	RPL35	23.7513	210.26	208.37	194.86	237.1	265.48	218.78	205.06	223.78	250.99	232.77	244.68	210.87	204.27	232.05	240.02	182.15
ENSBTAG00000013631	GLUL	23.7364	153.92	144.43	136.77	114.67	198.37	191.61	169.51	146.32	166.11	210.61	140.34	144.73	166.36	164.64	176.45	104.62
ENSBTAG00000037917	SLC17A1	23.6994	107.18	70.46	17.13	48.07	37.48	18.07	22.07	62.09	29.61	46	42.93	38.18	49.74	77.73	34.46	61.58
ENSBTAG00000031358	DPYD	23.6771	129.06	123.64	126.16	147.01	142.45	101.19	125.92	154.35	163.78	165.28	152.25	53.71	99.52	140.96	108.72	149.71
ENSBTAG00000019147	RPS20	23.6623	482.52	499.93	522.21	549.94	548.81	512.68	535.82	515.3	503.9	533.09	588.53	514.4	522.04	509.46	583.86	474.44
ENSBTAG00000025564	RPL36AL	23.6475	239.75	246.28	258.06	238.44	340.99	266.63	269.61	272.82	228.65	296.69	258.52	233.36	230.03	266.17	240.13	202.01
ENSBTAG00000013960	PSAT1	23.5956	81.22	125.17	68.95	101.31	47.97	65.52	91.76	115.98	70.72	71.57	104.47	72.62	87.95	97.38	86.17	129.03
ENSBTAG00000039808	SERPINA6	23.5808	54.07	103.03	60.08	65.12	63.13	62.83	77.56	97.77	56.87	113.79	80.25	74.96	95.15	99.15	60.63	85.07
ENSBTAG00000045203	LOC112447934	23.5585	137.77	198.43	170.07	151.98	165.6	151.17	99.81	151.91	170.27	177.85	177.71	181.29	190.85	150.01	183.12	149.96
ENSBTAG00000045275	LOC112448335	23.5511	290.4	296.97	293.43	319	325.2	285.32	231.19	306.59	315.38	317.57	363.08	328.22	325.33	287.51	296.32	310.26
ENSBTAG00000007153	C1QA	23.4621	122.01	217.59	182.98	167.94	145.62	144.98	129.17	267.11	173.8	215.18	152.33	172.05	140.88	166.29	155.91	145.57
ENSBTAG00000011105	SLC38A2	23.4547	69.88	40.65	50.94	32.46	143.95	119.72	59.56	26.2	40.01	30.16	65.71	55.82	53.28	36.94	68.58	29.1
ENSBTAG00000003236	LOC517475	23.4177	96.69	63.13	32.23	90.15	91.04	83.81	78.52	62.12	29.88	57.08	75.54	74.06	46.41	57.27	93.29	86.18
ENSBTAG00000021195	A1CF	23.4103	152.81	89.28	110.35	159.09	160.05	132.47	136.74	117.79	109.79	113.54	114.12	155.56	138.43	111.97	121.43	157.65
ENSBTAG00000049209		23.388	140.8	123.92	142.06	93.65	188.45	127.51	183.6	146.17	123.17	160.18	140.32	124	190.18	152.79	153.99	141
ENSBTAG00000012519	XDH	23.3287	151.88	142.49	80.73	105.96	140.45	128.26	125.47	78.34	220.15	111.02	165.5	141.76	116.18	116.19	115.52	144.14
ENSBTAG00000001893	TM4SF4	23.3213	147.33	171.72	208.51	138.53	242.42	205.78	173.24	179.96	152.91	173.62	171.96	198.43	164.02	183.02	210.07	162.49
ENSBTAG00000010357	ST6GAL1	23.3139	93.83	63.89	67.22	75.02	165.82	108.75	109.04	60.2	131.01	71.76	69.79	87.35	94.68	70.66	101.24	84.08
ENSBTAG00000001794	RPL36	23.1211	271.58	257.18	261.58	310.68	278.85	263.3	255.74	274.27	326.45	286.05	316.61	257.48	259.86	311.64	293.76	233.63
ENSBTAG00000047103	IDNK	23.0322	73.78	73.12	32.5	107.15	54.69	40.73	59.73	59.34	56.49	48.23	61.38	31.59	38.59	82.61	54.95	75.99
ENSBTAG00000003072	ACADVL	22.9803	331.34	249.7	369.19	245.59	297.82	340.04	301.44	248.52	307.52	288.44	292.79	287.08	379.09	292.04	277.62	276.52
ENSBTAG00000015438	RRBP1	22.9062	168.21	164.47	161.79	196.12	201.81	193.87	133.39	154.79	225.75	197.66	170.15	174.75	169.7	197.06	159.21	184.44
ENSBTAG00000009615	ANXA2	22.8765	72.17	23.98	34.99	40.98	103.23	63.63	98	38.96	88.83	47.62	44.95	108.74	34.74	65.71	37.53	32.77
ENSBTAG00000020527	IDH1	22.8765	171.05	143.4	198.31	129.44	103.6	162.36	156.14	148.39	144.24	163.53	173.95	139.22	210.12	177.61	187.73	151.92
ENSBTAG00000012937	ACAD8	22.8395	98.28	128.12	121.57	130.77	101.21	97.72	112.05	132.3	75.3	123.52	130	101.49	96.42	126.58	88.32	148.53
ENSBTAG00000038430	LOC788801	22.5874	122.9	130.86	143.21	112.48	120.14	159.07	101.27	110.81	117.61	92.71	132.15	291.16	295.66	115.39	132.95	286.7
ENSBTAG00000020406	GPC3	22.5874	8.01	15.01	7.32	38.48	81.27	55.97	21.09	2.92	16.63	22.98	168.66	23.44	105.05	27.1	132.52	26.61
ENSBTAG00000001405	GLCE	22.454	87.77	100.37	87.47	104.14	118.78	159.92	84.06	35.17	70.02	129.57	107.05	95.38	92.92	114.35	171.29	57.15
ENSBTAG00000009713	ATP5MK	22.4095	191.71	207.28	195.36	152.28	228.77	205.2	179.07	188.17	173.3	222.82	198.08	161.7	174.97	199.13	181.9	151.59
ENSBTAG00000014971	SEC61G	22.4021	138.68	130.5	137.75	98.56	226.07	136.63	125.49	103.37	118.19	188.56	119.25	112.25	111.9	124.91	104.24	91.61
ENSBTAG00000019798	PIGR	22.3798	24.91	53.03	46.85	43.45	36.02	23.48	68.77	71.07	297.46	61.83	28.05	29.7	49.85	58.81	66.21	57.89
ENSBTAG00000009284	GLS2	22.3428	32.77	101.06	49.59	58.01	41.14	15.87	25.84	82.69	46.19	68.81	70	24.2	43.71	54.06	32.87	61.9
ENSBTAG00000032656	CPN2	22.3131	160.75	125.39	152.59	127.38	145.74	163.73	237.73	140.99	210.43	145.62	145.38	162.53	214.01	141.61	171.71	195.73
ENSBTAG00000018509	ETNK2	22.239	122.56	156.83	118.57	155.82	100.53	128.52	166.78	157.13	133.27	134.24	142.46	121.41	131.93	118.94	154.31	178.99
ENSBTAG00000021455	CFL1	22.1945	190.38	186.69	184.71	160.88	153.69	199.01	158.49	182.01	297.51	189.26	155.17	177.53	162.6	172.17	149.31	156.63
ENSBTAG00000046888		22.1575	65.36	67.15	91.94	69.47	51.9	63.88	142.47	72.39	70.91	115.2	69.97	105.47	114.01	129.01	86.74	133.58
ENSBTAG00000020757	PCBP2	22.15	65.13	33.54	42.99	67.01	58.56	62.13	88.09	43.7	56.36	41.7	37.88	77.21	84.27	49.27	42.05	86.57
ENSBTAG00000048107	CANX	22.1056	238.42	181.91	187.16	194.95	293.15	231.57	194.32	178.74	215.29	245.37	214.57	200.31	193.62	210.29	213.63	174.7
ENSBTAG00000002026	RPL5	22.0018	250.69	254.05	261.49	280.7	313.15	275.69	238.12	274.69	282.42	290.43	289.69	256.24	264.11	296.26	265.28	240.5
ENSBTAG00000017745	IL6ST	21.8906	144.46	112.52	102.11	125.53	215.73	152.78	137.17	126.74	159.17	130.09	96.71	131.31	118.06	115.74	110.22	108.17
ENSBTAG00000009231	NSDHL	21.8461	129.19	94.4	86.35	102.52	122.46	55.28	107.6	96.7	64.68	78.54	83.09	76.58	69.84	101.74	100.98	133.05
ENSBTAG00000020404	FTCD	21.8239	121.33	117	151.46	148.86	64.84	90.57	102.22	131.66	113.52	125.21	145.43	113.9	149.59	120.72	114.7	220.52
ENSBTAG00000021421	SSR4	21.7868	138.41	165.67	154.78	126.3	195.67	125.12	153.64	136.62	165.72	160.87	143.16	128.29	147.19	131.48	202.2	132.45
ENSBTAG00000015228	CD74	21.7794	190.18	186.29	131.03	171.2	106.17	197.81	143.39	247.98	276.09	209.55	157.16	192.34	200.58	188.71	187.73	194.87
ENSBTAG00000035030	TMED7	21.7646	198.26	181.9	198.07	162.62	243.63	205.45	171.84	172.02	182.96	225.41	182.69	163.48	177.71	196.94	192.98	165.29
ENSBTAG00000038375	STOM	21.7646	113.5	150.92	123.18	138.09	97.86	92.82	129.84	145.84	100.01	124.42	115.63	95.5	120.42	121.29	102.53	132.98
ENSBTAG00000017714	C4BPB	21.7497	45.32	83.99	51.83	86.77	50.77	58.9	80.11	67.56	98.36	69.9	78.21	64.31	39.77	49.86	58.87	82.92
ENSBTAG00000003109	ITM2B	21.7497	341.16	333.98	368.59	368.71	302.72	389.6	300.28	381.45	349.4	360.16	364.47	322.15	329.12	359.62	353.16	370.5
ENSBTAG00000047694	SERF2	21.6163	442.8	432.22	430.15	423.41	533.68	486.04	455.65	396.27	396.73	418.29	431.14	400.36	434.49	447.45	437.41	380.72
ENSBTAG00000013333	GYS2	21.5941	142.51	94.9	159.07	108.06	187	155.12	258.78	106.96	128.54	150.44	140.98	152.7	217.81	143.23	170.11	155.16
ENSBTAG00000049469	MIR12003	21.5792	84.14	66.57	84.76	82.47	108.79	65.66	86.62	68.18	81.92	78.06	75.03	134.75	101.43	67.1	64.09	117.55
ENSBTAG00000011931	CD63	21.4384	322.28	308.28	318.55	297.79	315.16	298.82	276.52	313.27	293.68	306.75	281.67	258.82	261.15	300.69	311.33	243.45
ENSBTAG00000039662	LOC515551	21.3939	116.09	118.79	160.68	113.82	143.06	139.75	103.54	104.68	62.36	105.71	144.63	91.73	149.45	115.29	132.4	123.01
ENSBTAG00000004124	CPOX	21.2382	69.92	48.09	81.93	65.94	89.14	76.86	77.59	75.66	87.39	50.9	52.12	40.14	88.5	69.15	70.75	45.1
ENSBTAG00000038488	TMSB4X	21.1715	351.82	377.2	347.43	371.36	370.19	403.03	359.5	502.79	467.09	375.34	349.38	366.58	356.58	366.77	386.17	279.73
ENSBTAG00000009641	MTHFD1	21.0233	169.32	180.54	141.14	172.9	133.19	161.44	162.1	209.12	180.75	190.34	176.11	123.27	153.52	184.77	147.41	185.81
ENSBTAG00000009479	UQCRQ	21.001	186.13	186.7	179.58	152.92	143.61	159.27	148.96	163.83	170.1	162.34	191.53	179.3	152.27	181.25	177.03	143.96
ENSBTAG00000032057		20.9714	3.92	4.36	3.57	39.55	84.11	42.88	2.05	4.33	5.37	35.03	64.93	31.86	29.87	2.87	30.68	3.78
ENSBTAG00000005419	AOC1	20.9269	144.22	141.05	134.14	135.69	82.82	86.42	147.48	153.32	247.54	144.52	132.5	106.86	113.97	115.77	136.88	203.98
ENSBTAG00000007975	ALDH8A1	20.875	128.92	122.29	114.57	135.68	130.33	92.71	146.5	127.15	123.81	85.57	110.15	100.09	102.17	87.05	112.98	145.92
ENSBTAG00000006690	ARCN1	20.8379	170.84	130.24	139.97	116.13	203.78	143.15	149.44	125.22	124.45	156.96	140.65	132.71	166.21	149.85	127.29	106.92
ENSBTAG00000004038	ABAT	20.8231	107.16	139.35	120.17	116.2	112.6	97.14	106.19	102.03	92.98	120.11	151.43	86.21	123.54	134.6	123.29	141.64
ENSBTAG00000049233	TMEM123	20.8009	199.73	182.76	175.77	164	158.67	177.58	164.86	217.96	266.32	182.22	201.71	153.76	172.98	180.8	179.34	163.75
ENSBTAG00000003358	MCFD2	20.7638	79.65	65.01	83.2	80.94	159.01	89.26	66.69	57.82	64.41	112.94	78.1	72.98	58.97	97.37	93.02	60.61
ENSBTAG00000005620	RPS3	20.7045	542.46	573.64	584.25	595.71	626.77	565.52	569.55	591.76	566.73	583.97	654.87	532.09	565.7	566.49	586.87	543.89
ENSBTAG00000047502	FKBP5	20.6971	40.44	31.44	52.4	75.81	59.15	61.6	17.85	16.78	3.73	40.94	56.9	42.55	35.4	39.97	50.57	15.75
ENSBTAG00000046529	MIR4657	20.623	35.84	15.85	18.54	41.91	38.26	37.72	56.99	21.31	23.4	33.46	17.42	54.23	50.72	15.98	27.47	49.13
ENSBTAG00000007041	SERPINA3-8	20.6156	93.12	79.07	72.64	79.84	89.4	94.02	93.09	34.98	209.73	105.2	91.71	54.73	68.79	50.36	118.48	47.49
ENSBTAG00000046588	DNAJB9	20.6081	122.66	74.97	84.27	86.98	237.46	117.89	144.52	85.77	85.99	142.08	97.31	118.32	86.41	111.35	100.14	97.7
ENSBTAG00000016429	TMEM205	20.6081	121.86	107.75	115.57	116.87	74.4	98.57	92.1	120.26	89.81	85	109.46	85.56	86.87	106.32	84.32	106.07
ENSBTAG00000018423	DDX5	20.5637	156.95	140.69	122.46	136.81	230.68	199.06	148.92	122.34	131.03	186.51	165.35	135.83	156.05	158.77	127.33	134.52
ENSBTAG00000008509	SLC38A3	20.5562	70.67	103.94	70.81	79.2	62.56	68.62	95.82	99.4	117.28	95.81	78.1	62.9	67.03	79.01	66.48	99.74
ENSBTAG00000049833	RPL39	20.5192	204.75	199.07	206.04	228.36	242.4	200.29	187.97	222.29	226.77	241.21	216.51	206.39	206.29	226.75	231.24	191.46
ENSBTAG00000007685	PSMB1	20.4228	168.97	147.25	152.26	146.6	189.4	167.13	140.77	140.07	138.57	167.31	146.34	127.73	118.47	166.12	147.62	123.78
ENSBTAG00000000132	EIF4A1	20.4154	110.02	105.03	87.78	83.57	208.17	143.84	110.77	79.51	102.01	137.8	102.76	92.47	113.38	124.87	93.25	59.28
ENSBTAG00000017363	SAT1	20.3635	160.5	132.7	150.91	151.02	110.94	149.78	155.05	188.44	153.89	122.07	137.56	167.03	165.03	133.73	127.29	160.58
ENSBTAG00000007689	LPIN1	20.3339	35.4	48.08	67.2	52.16	30.74	104.22	22.59	36.27	4.14	55.2	62.03	33.07	58.11	62.83	21.77	50.47
ENSBTAG00000042256	LOC112447601	20.3264	134.81	119.53	121.62	140.81	108.79	149.04	128.28	103.4	136.16	139.34	112.55	188.19	178.39	111.39	139.29	140.01
ENSBTAG00000024909	H3-3B	20.3042	226.06	203.45	245.29	230.84	238.01	245.76	201.62	195.91	149.16	213	217.86	217.9	198.02	218.51	215.69	223.87
ENSBTAG00000053925	LOC112442845	20.2894	39.29	25.4	18.64	21.01	29.79	20.07	12.03	1.67	2.29	1.63	1.18	34.21	5.11	1.41	1.34	41.67
ENSBTAG00000009541	SUCLG2	20.2894	175.14	200.96	193.52	175.84	172.12	175.08	169.32	190.15	194.21	204.89	195.32	162.78	160.36	208.29	169.18	165.55
ENSBTAG00000052337	RPS29	20.282	200.95	227.87	225.08	186.62	200.16	163.31	189.47	205.59	177.61	210.83	222.54	196.59	183.47	190.22	253.61	175.42
ENSBTAG00000011062	TDO2	20.2597	179.63	175.89	177.35	206.51	144.14	160.56	186.25	171.87	123.41	193.63	166.9	145.62	162.08	148.68	187.89	207.41
ENSBTAG00000020905	RPL11	20.2227	133.64	114.49	115.64	131.66	145.23	129.1	113.77	129.53	150.91	128.31	144.08	103.48	107.93	135.62	119.18	100.19
ENSBTAG00000010389	STBD1	20.1559	209.03	157.61	196.32	187.44	205.17	263.58	164.13	163.3	120.56	202.33	214.63	195.88	200.66	214.75	277	193.82
ENSBTAG00000012881	EIF4G1	20.1485	169.37	115.17	136.39	134.88	195.77	163.46	153.43	123.09	183.61	154.95	135.09	146.58	161.81	150.57	134.1	135.52
ENSBTAG00000004063	SERPINA5	20.1115	313.91	242.19	317.63	215.71	240.07	244.35	243.93	270.64	180.72	242.74	249.56	234.75	224.79	281.99	236.83	269.64
ENSBTAG00000007554	IFI6	20.0818	39.71	66.29	280.98	25.44	16.95	25.93	16.53	52.53	32.63	39.72	34.93	108.89	47.95	34.35	20.64	55.14
ENSBTAG00000012697	PGAM1	20.0373	124.67	135.48	140.21	112.94	158.08	147.06	121.81	120.35	150.78	143.13	114.71	101.29	108.45	127.29	119.44	105.04
ENSBTAG00000019954	ABHD2	19.9854	58.48	29.89	39.34	43.62	24.97	40.15	50.33	42.6	86.36	25.39	47.09	70.89	66.07	29.37	39.69	67.6
ENSBTAG00000015154	MCL1	19.9632	157.99	113.46	146.41	131.25	187.27	182.6	122.85	102.09	84.08	111.84	137.51	123.33	140.39	131.13	123.7	123.38
ENSBTAG00000010841	FMO5	19.8891	151.43	133.34	97.56	144.38	70.8	128.82	174.41	167.71	156.26	102	127.72	135.43	139.22	125.49	133.55	188
ENSBTAG00000001105	ANXA4	19.8743	293.17	297.17	286.29	276.35	282.18	246.46	286.83	340.26	248.8	281.35	280.82	255.67	223.78	303.95	277.48	343.97
ENSBTAG00000003882	EMC3	19.7927	162.27	161.96	178.11	151.94	244.3	184.4	161.21	151.48	178.64	168.41	196.86	142.97	164.57	169.97	198.45	149.08
ENSBTAG00000038706	MT1E	19.7631	15.32	22.46	8.82	12.15	127.57	23.78	26.03	30.33	43.17	38.81	11.29	53.22	47.14	25.11	28.4	10.76
ENSBTAG00000013411	ENO1	19.6741	227.63	182.81	201.89	192.11	253.53	204.53	166.69	193.01	248.77	204.44	189.42	169.65	160.97	229.7	177.99	182.42
ENSBTAG00000025035	PRLR	19.6519	57.21	67.25	38.75	59.87	41.54	30.51	81.27	87.87	44.29	51.5	53.82	42.24	56.66	56.38	76.92	75.72
ENSBTAG00000021875	SLC41A2	19.5926	133.26	114.76	120.23	89.12	204.73	118.4	108.79	96.67	119.78	163.52	114.57	106.47	122.76	171.56	132.9	98.73
ENSBTAG00000026181	UGT1A6	19.5184	275.57	253.39	305.38	234.35	180.45	232.62	225.34	249.84	165.26	210.43	235.55	231.94	223.51	244.92	287.43	235.67
ENSBTAG00000026181	UGT1A1	19.5184	275.57	253.39	305.38	234.35	180.45	232.62	225.34	249.84	165.26	210.43	235.55	231.94	223.51	244.92	287.43	235.67
ENSBTAG00000046019	SDHA	19.4814	278.02	284.23	294.67	235.42	242.99	271.37	251.74	254.05	263.7	274.44	262.99	223	258.56	283.58	233.81	266.28
ENSBTAG00000000843	NDRG2	19.3924	362.65	357.95	451.61	358.1	306.93	356.89	339.54	353.68	331.28	360.71	385.59	361.17	434.78	378.71	352.55	386.07
ENSBTAG00000008747	DCXR	19.385	77.63	89.92	92.21	99.02	68.24	69.37	78.19	111.24	113.59	90.89	103.78	59.43	132.55	84.03	69.23	94.23
ENSBTAG00000010242	LAMP1	19.3553	292.75	255.4	270.24	277.13	216.4	289.25	232.6	283.24	313.74	285.9	254.8	269.27	277.42	278.1	260.92	291.41
ENSBTAG00000010645	BOLA-DRA	19.3553	95.22	108.3	72.66	73.28	84.25	87.02	89.7	142.52	160.17	119.11	76.11	86.2	97.45	95.66	105.81	79.7
ENSBTAG00000013461	RPL24	19.3257	384.28	358.4	384.09	374.38	437.54	405.76	386.67	379.53	391.23	361.21	444.29	355.49	388.1	369.48	368.07	327.44
ENSBTAG00000004315	HDLBP	19.3183	194.89	142.49	158.03	156.97	262.29	199.25	164.08	144.03	193.24	200.43	151.48	145.49	155.89	170.09	141.15	151.12
ENSBTAG00000006833	LMAN1	19.3183	192.37	171.2	201.06	180.64	202.43	164.41	183.27	197.26	196.98	209.74	185.96	167.41	182.53	203.57	166.71	183.66
ENSBTAG00000009871	RAB18	19.3183	68.89	56.04	74.37	55.85	112.54	115.95	59.64	47.9	69.57	103.57	94.67	59.53	72.91	85.62	56.36	62.14
ENSBTAG00000006995	SPTBN1	19.3035	129.89	102.45	98.65	135.93	144.63	136.49	138.33	110.45	159.42	114.62	102.82	119.03	129.29	114.32	115.63	146.81
ENSBTAG00000004155	SPATA20	19.1626	27.96	62.76	42.31	57.26	56.79	38.5	51.08	53.24	24.42	39.8	53.81	23.21	30.85	38.6	23.39	70.93
ENSBTAG00000005725	IDO2	19.1255	34.21	50.91	46.31	65.88	37.91	32.85	68.9	52.36	77.16	50.04	34.88	26.88	54.96	35.67	42.5	75.09
ENSBTAG00000010579	ACADL	19.1033	88.15	87.66	107.88	77.65	95.25	127.95	76.75	96.6	67.79	119.12	110.77	75.65	98.62	131.32	96.28	102.9
ENSBTAG00000046257	GIMAP4	19.0736	3.52	7.58	22.74	4.48	38.84	4.93	6.42	43.37	18.26	6.9	6.63	27.96	33.39	38.06	24.74	20.52
ENSBTAG00000022471	TTPA	18.9921	127.65	154.16	155.4	123.26	127.26	114.77	120.73	164.57	114.47	158.2	139.44	126.73	115.64	149.85	134.34	135.7
ENSBTAG00000005797	AGXT	18.9328	45.92	75.96	67.21	73.32	31.11	40.62	27.4	80.48	54.61	58.72	58.6	65.42	56.21	71.46	52.56	74.06
ENSBTAG00000002526	BDH2	18.829	99.86	46.01	106.41	81.03	66.63	24.37	63.57	69.05	49.06	62.04	69.17	81.9	91.8	41.77	81.72	75.47
ENSBTAG00000015557	LOC528040	18.8142	153.81	126.32	136.09	160.7	141.94	141.65	173.23	154.41	216.98	133.89	153.65	128.66	160.57	130.37	161.51	167.03
ENSBTAG00000001368	LGALS3BP	18.7252	110.16	99.83	116.82	87.29	72.35	116.73	90.15	102.96	155.85	98.34	101.58	124.87	116.53	100.92	100.68	115.41
ENSBTAG00000052866	LOC784007	18.6437	52.59	43.58	55.35	77.23	56.29	28.24	90.27	43.32	66.41	64.04	43.87	75.43	101.28	75.06	61.3	73.45
ENSBTAG00000046307	CEBPD	18.6289	121.67	60.95	89.09	85.91	117.15	119.73	83.15	70.52	86.65	63.72	76.82	101.95	91.03	114.93	89.74	78.11
ENSBTAG00000011805	PLIN3	18.6066	131.58	106.48	153.62	78.76	93.02	118.55	120.89	91.29	120.66	99.18	116.46	115.18	138.67	140.31	119.74	116
ENSBTAG00000020330	BTG1	18.5696	95.04	37.48	71.43	51.54	76.59	90.18	85.55	57.04	62	45.93	37.93	80.64	60.01	63.5	66.39	72.54
ENSBTAG00000010909	SLC30A1	18.5547	109.26	75.96	96.5	77.4	125.64	91.75	98.68	83.5	83.98	103.61	84.23	103.48	113.7	103.65	111.64	87.68
ENSBTAG00000039719	PHGDH	18.5251	24.08	40.9	35.3	34.77	24.1	20.92	75.42	65.65	54.82	42.33	49.77	54.24	55.23	48.79	29.25	33.28
ENSBTAG00000030435	PNRC2	18.488	190.09	160.29	172.39	187.19	239.96	229.57	170.97	157.48	193.01	190.12	171.32	191.83	190.31	188.05	176.2	174.1
ENSBTAG00000018082	QPRT	18.4732	86.34	69.65	68.49	54.23	37.07	56.94	49.49	67.13	79.63	64.28	52.51	46.73	77.43	68.79	47.07	97.96
ENSBTAG00000004226	SHBG	18.4658	93.39	65.91	108.48	68.14	55.4	95.98	88.82	56.56	67.24	60.73	69.8	75.84	64.76	85.64	83.75	102.11
ENSBTAG00000037738	SLC17A4	18.4213	66.45	52.16	82.53	84.93	89.56	60.08	90.33	60.98	70.48	67.31	74.5	81.58	40.68	54.83	86.17	90.57
ENSBTAG00000000913	UQCR10	18.236	139.38	136.28	149.77	123.39	144.04	156.3	123.23	125.17	137.91	153.76	137.07	114.93	122.18	140.2	136.51	111.22
ENSBTAG00000001246	ATP1A1	18.2137	161.85	167.56	160.11	160.42	142.39	188.61	181.42	170.97	179.97	192.37	156.43	138.35	181.68	210.83	150.44	179.29
ENSBTAG00000015182	STARD10	18.2137	137.83	92.85	103.79	140.43	79.5	103.09	89.67	92.84	97.43	100.42	103.16	126.02	82.91	86.94	114.24	141.79
ENSBTAG00000015314	ASL	18.1989	133.7	183.82	138.02	131.38	147.76	120	119.04	167.77	123.21	174.09	147.32	89.96	137.03	137.38	121.51	138.05
ENSBTAG00000020853	SLC16A13	18.1915	49.31	54.09	73.47	40.02	8.49	28.69	33.27	61.29	49.53	27.59	38.96	42.52	59.84	33.43	48.72	59.89
ENSBTAG00000013953	CALD1	18.1693	143.91	156.92	152.66	134.64	137.35	152.93	97.87	143.03	172.38	164.41	161.86	125.11	125.28	156.7	156.22	130.97
ENSBTAG00000013477	GCHFR	18.1322	111.85	135.64	120.68	107.07	89.47	103.23	128.14	146.48	119.91	110.51	103.68	96.21	133.24	122.12	101.77	127.98
ENSBTAG00000000897	IQGAP2	18.1174	214.62	226.74	208.9	218.69	228.85	199.17	218.96	270.6	232.24	232.85	218.05	193.04	195.33	229.85	204.6	235.12
ENSBTAG00000007562	TRAM1	18.1174	86.92	48.94	53.47	69.47	113.25	85.56	100.29	56.06	89.04	68.15	60.89	81.87	82.54	73.87	55.27	77.65
ENSBTAG00000003829	HPN	18.11	201.58	184.93	218.9	197.38	159.4	172.95	186.2	177.38	188.91	169.83	204.34	175.58	176.03	182.33	211.53	222.23
ENSBTAG00000017662	EEF2K	18.0655	76.84	49.43	86.11	48.66	55.01	79.92	70.41	52.79	71.81	62.07	55.26	75.27	92.84	84.37	69.51	62.22
ENSBTAG00000009389	HNRNPH1	18.0581	93.99	93.87	105.14	117.06	126.62	103.93	98.09	107.08	88.76	125.98	109.95	113.48	139.74	90.23	80.42	138.03
ENSBTAG00000012885	ACAT1	18.0507	294.87	286.79	303.59	257.44	291.11	297.96	266.06	281.65	219.6	277.16	294.24	228.56	297.85	301.51	313.51	263.34
ENSBTAG00000021809	DEPDC7	18.021	47.58	33.4	41.97	63.43	57.81	51.44	57.51	28.38	30.86	30.31	46.63	78.24	64.39	47.59	42.68	61.67
ENSBTAG00000002415	TSPAN3	17.9914	129.88	156.71	119.61	120.18	154.29	148.26	102.82	148.21	145.07	144.54	142.19	91.1	134.51	145.72	159.28	116.49
ENSBTAG00000052095	GAT	17.9469	95.31	90.99	114.88	102.39	40.47	70.96	103.42	141.51	74.14	82.04	87.61	139.73	90.61	88	85.21	117.84
ENSBTAG00000032719	TFRC	17.9098	33.72	50.04	38.91	40.13	78.47	38.15	51.39	63.1	64.8	81.43	56.52	38.36	45.61	73.76	59.08	41.64
ENSBTAG00000011624	FGF21	17.895	31.68	8.79	20.07	0.5	21.51	19.36	39.18	9.36	8.65	23.79	13.7	36.65	84.75	40.06	88.56	4
ENSBTAG00000053777	LOC787904	17.8431	83.91	100.75	139.25	116.23	51.39	111.56	101.93	85.9	91.28	81.92	119.46	106.6	77.86	76.06	78.94	89.59
ENSBTAG00000017242	FADS6	17.7838	196.37	173.65	179.08	174.54	131.94	156.36	153.76	159.3	149.68	164.71	180.76	175.41	165.09	156.77	191.85	182.89
ENSBTAG00000048655	NT5E	17.769	96.79	94.25	84.6	72.79	106.05	125.45	124.09	96.16	163.08	128.43	109.62	67.1	94.6	96.02	94.77	83.61
ENSBTAG00000031797	MANF	17.7393	89.28	72.36	49.88	72.35	189.33	81.13	73.11	66.86	28.8	94.95	84.86	61.23	60.93	65.5	105.18	48.54
ENSBTAG00000006937		17.7319	114.23	102.17	151.47	155	81.71	137.81	129.02	119.01	134.06	126.79	140.53	119.24	133.27	116.61	109.05	142.69
ENSBTAG00000009698	ABCD3	17.7171	81.51	71.21	97.03	51.21	59.73	57.53	64.7	65.05	60.78	83.63	85.62	64.71	89.11	95.38	107.75	72.33
ENSBTAG00000051224	LOC516494	17.7022	27.06	32.39	36.27	59.81	31.5	50.39	48.22	58.2	35.22	65.43	54.93	46.84	34.99	60.15	58.95	75.42
ENSBTAG00000049393		17.68	58.89	81.62	72.46	50.1	12.53	43.42	22.43	74.32	82.74	93.45	76.39	57.42	94.58	75.66	76.9	80.18
ENSBTAG00000012159	CNBP	17.6281	166.67	212.66	187.31	175.76	173.38	172.64	172.25	190.45	155.54	219.09	182.37	165.7	196.09	199.74	191.85	171.71
ENSBTAG00000049286		17.5688	179.7	140.39	233.51	215.03	125.09	196.5	180.98	183.48	181.98	192.66	215.47	175.7	191.81	176.13	165.56	204.34
ENSBTAG00000003733	TM4SF5	17.5688	120.01	121.43	100.52	126.76	81.77	92.1	113.51	138.29	126.68	107.37	124.22	96.82	85.31	105.62	111.39	123.6
ENSBTAG00000054696		17.5688	59.8	49.2	83.33	57.84	89.51	57.14	74.58	63.45	58.91	73.68	82.62	88.92	81.77	56.29	62.41	100.46
ENSBTAG00000038962	SLC6A11	17.5317	121.35	77.39	129.11	82.02	89.5	92.59	115.72	76.22	92.23	111.42	94.45	101.55	144.19	112.34	113.04	100.18
ENSBTAG00000030302	EDF1	17.5095	191.41	205.58	202.39	176.89	179.66	209.95	168.84	200.49	155.57	169.02	190.24	174.41	181.82	214.91	168.38	171.34
ENSBTAG00000043462	LOC112441682	17.5095	23.8	17.48	30.34	43.02	42.6	38.23	30.46	13.56	8.27	23.06	15.35	57.52	29.25	17.28	29.13	43.54
ENSBTAG00000003228	RPL3	17.4502	320	336.26	302.81	339.56	405.79	324.7	348.24	341.92	374.24	364.19	338.26	342.49	299.17	334.19	337.62	261.72
ENSBTAG00000015582	HMOX1	17.4502	57.21	149.78	77.5	99.74	55.92	76.73	93.8	88.55	40.02	68.12	53.06	79.46	42.4	66.14	56.58	59.05
ENSBTAG00000052609	H4C2	17.428	111.87	67.71	145.23	145.1	113.72	97.29	138.28	121.1	115.29	107.84	125.05	126.24	73.67	78.86	113.12	126.28
ENSBTAG00000052609	H4C19	17.428	111.87	67.71	145.23	145.1	113.72	97.29	138.28	121.1	115.29	107.84	125.05	126.24	73.67	78.86	113.12	126.28
ENSBTAG00000052609	H4C8	17.428	111.87	67.71	145.23	145.1	113.72	97.29	138.28	121.1	115.29	107.84	125.05	126.24	73.67	78.86	113.12	126.28
ENSBTAG00000052609	H4C11	17.428	111.87	67.71	145.23	145.1	113.72	97.29	138.28	121.1	115.29	107.84	125.05	126.24	73.67	78.86	113.12	126.28
ENSBTAG00000052609	H4C13	17.428	111.87	67.71	145.23	145.1	113.72	97.29	138.28	121.1	115.29	107.84	125.05	126.24	73.67	78.86	113.12	126.28
ENSBTAG00000052609	H4-16	17.428	111.87	67.71	145.23	145.1	113.72	97.29	138.28	121.1	115.29	107.84	125.05	126.24	73.67	78.86	113.12	126.28
ENSBTAG00000052609	H4C1	17.428	111.87	67.71	145.23	145.1	113.72	97.29	138.28	121.1	115.29	107.84	125.05	126.24	73.67	78.86	113.12	126.28
ENSBTAG00000052609	H4C3	17.428	111.87	67.71	145.23	145.1	113.72	97.29	138.28	121.1	115.29	107.84	125.05	126.24	73.67	78.86	113.12	126.28
ENSBTAG00000052609	H4C6	17.428	111.87	67.71	145.23	145.1	113.72	97.29	138.28	121.1	115.29	107.84	125.05	126.24	73.67	78.86	113.12	126.28
ENSBTAG00000052609	H4C7	17.428	111.87	67.71	145.23	145.1	113.72	97.29	138.28	121.1	115.29	107.84	125.05	126.24	73.67	78.86	113.12	126.28
ENSBTAG00000052609	H4C12	17.428	111.87	67.71	145.23	145.1	113.72	97.29	138.28	121.1	115.29	107.84	125.05	126.24	73.67	78.86	113.12	126.28
ENSBTAG00000014439	KMO	17.4205	61.3	37.54	38.94	111.42	29.65	42.77	42.76	37.39	20.79	28.55	67.92	20.74	29.96	56.46	48.46	68.52
ENSBTAG00000009287	EBP	17.3612	137.21	116.03	114.03	123.77	105.68	97.93	117.63	118.29	111.65	95.98	111.59	100.35	97.76	130.54	89.03	136.73
ENSBTAG00000008774	UROC1	17.2501	80.07	102.37	92.38	105.87	75.24	91.26	100.24	119.07	94.32	114.53	127.35	102.91	139.2	105.5	87.83	155.73
ENSBTAG00000019338	IL13RA1	17.1982	74.17	104.34	69.58	86.17	63.48	77.18	97.31	113.46	105.65	84.3	87.66	72.12	64.87	76.16	68.7	107.8
ENSBTAG00000013641	BAG3	17.1463	62.48	33.22	66.79	93.75	57.24	108.22	45.52	33.38	25.26	30.93	47.18	58.8	79.72	48.96	49.39	62.97
ENSBTAG00000000163	DDIT4	17.1389	32.78	33.09	51.36	74.02	23.78	48.79	16.62	16.82	16.3	12.44	21.91	39.65	15.24	23.07	33.75	63.84
ENSBTAG00000003718	HACL1	17.1314	138.68	140.4	148.16	115	112.76	142.03	134.1	126.82	126.8	150.44	106.01	123	159.94	138.05	165.46	144.11
ENSBTAG00000001398	ATP2A2	17.0944	100.18	65.37	75.79	83.77	110.93	96.42	69.19	58.57	46.23	92.25	79.63	77.32	92.1	83.88	97.24	72.35
ENSBTAG00000042711	LOC112444971	17.0202	50.17	48.08	73.23	81.38	19.25	65.52	12.76	52.7	53.7	79.04	90.98	42.56	38.83	60.39	52.34	60.18
ENSBTAG00000009417	ZFAND5	16.9091	47.19	30.71	52.02	62.33	58.12	81.2	32.28	29.95	25.16	29.89	33.32	55.19	44.72	37.93	29.33	55.2
ENSBTAG00000015164	SLC27A5	16.8646	167.56	145.36	165.95	142.5	81.89	121.07	129.99	162.98	131.07	127.94	142.81	138.18	149.81	121.69	133.06	223.16
ENSBTAG00000026429	DECR2	16.8497	120.08	144.9	142.98	124.15	76.03	99.03	103.99	132.68	123.05	118.55	117.22	90.25	121.21	131.34	110.79	138.64
ENSBTAG00000021999	CPT1A	16.8349	165.85	156.07	179.31	128.82	147.08	152.45	177.93	137.47	116.29	187.82	147.22	150.58	182.42	160.94	166.72	163.52
ENSBTAG00000031723	RPL6	16.8053	126.11	129.81	129.25	142.64	159.22	151.92	122.88	138.88	154.35	144.68	154.51	130.18	121.51	142.26	143.31	121.47
ENSBTAG00000018084	CASTOR1	16.7979	43.54	74.76	77.27	57.77	19.79	48.66	50.55	54.55	40.79	79.02	60.83	41.18	59.03	71.32	64.93	67.31
ENSBTAG00000012890	SLC25A3	16.7756	127.83	127.29	130.65	104.54	144.75	138.01	109.38	108.07	126.93	145.24	122.59	108.93	125.66	130.3	115.38	97.28
ENSBTAG00000005694	TMED10	16.7534	139.23	139.96	134.73	143.19	176.49	158.43	154.78	147.29	166.61	157.31	138.15	135.89	119.56	158.52	129.58	130.97
ENSBTAG00000039196	LOC510860	16.6718	48.44	78.54	79.06	67.22	60.59	55.1	40.05	113.63	61.69	84.7	51.56	74.05	65.48	71.35	60.27	38.91
ENSBTAG00000037651	S100A2	16.6496	36.01	52.35	9.43	26.99	17.13	20.72	33.23	62.36	169.22	62.13	13.1	30.22	17.07	27.79	30.09	30.81
ENSBTAG00000021013	TUBB4A	16.6274	56.23	22.71	33.72	60.11	28.91	34.18	44.26	27.1	70.29	26.25	47.23	54.74	44.84	30.58	30.18	83.12
ENSBTAG00000009863	BHLHE40	16.5977	38.91	18.68	36.83	20.66	46.43	49.19	44.37	23.13	47.13	30.13	16.39	62.75	62.07	62.5	44.98	51.04
ENSBTAG00000021632	MSRA	16.5977	140.09	159.8	168.21	160.93	138.97	152.52	138.85	160.52	111.35	152.14	150.51	140.17	139.45	155.86	134.99	174.64
ENSBTAG00000039664	LOC101906101	16.5458	32.72	30.82	30.9	0	0	24.72	0.44	0.28	67.76	27.78	0.39	0	21.88	72.07	0.15	0.17
ENSBTAG00000005479	LIPC	16.531	214.29	222.33	256.54	232.32	195.63	205.46	214.91	219.48	187.53	200.46	238.69	202.22	180.29	208.31	200.03	231.84
ENSBTAG00000051325		16.5162	69.51	55.5	71.23	83.41	108.17	68.51	83.66	57.07	66.23	71.01	72.06	81.11	102.29	68.24	54.56	84.37
ENSBTAG00000021263	CYP4V2	16.4198	100.31	129.05	117.47	125.09	90.21	82.09	131.61	155.69	165.26	127.43	120.62	93.73	116.42	117.89	117.41	158.67
ENSBTAG00000049773		16.405	26.85	17.64	24.96	39.31	26.39	14.29	57.69	39.77	17.5	32.28	30.3	50.44	59.74	30.11	14.79	100.14
ENSBTAG00000011382	SLC9A3R1	16.3605	119.63	86.81	93.22	90.13	70.19	107.02	82.97	94.89	119.34	84.39	98.18	106.61	105.04	88.75	73.88	118.64
ENSBTAG00000007754	NDUFA3	16.3531	117.72	128.43	109.58	118.42	91.07	122.81	87	121.09	129.77	131.71	130.99	82.52	83.55	125.95	111.71	96.05
ENSBTAG00000014964	GALK1	16.3308	102.78	85.39	106.5	72.56	39.71	75.88	59.69	96.7	100.47	74.03	80.87	70.97	51.08	68.17	63.73	85.76
ENSBTAG00000020363	GBA3	16.3234	166.97	149.86	178.04	81.02	168.37	159.38	136.05	148.47	64.13	143.94	143.52	143.51	140.38	83.65	129.39	144.14
ENSBTAG00000013855	ORMDL3	16.2641	122.61	129.03	126.3	102.68	88.44	119.98	119.76	113.19	141.76	105.84	119.7	92.34	115.96	107.09	155.31	138.95
ENSBTAG00000005833	ETNK1	16.2567	132.49	107.57	116.52	81.67	103.69	115.51	124.23	96.91	114.41	104.59	89.63	91.96	122.63	91.34	95.78	117.57
ENSBTAG00000019299	GRHPR	16.2271	133.8	121.75	167.13	119.16	71.59	108.32	128.4	133.2	109.32	116.8	128.37	98.48	115.68	131.21	111.1	140.61
ENSBTAG00000017967	PTGES3	16.1455	138	91.3	116.22	131.86	174.89	166.85	134.32	104.42	113.39	121.31	110.73	132.47	136.35	119.22	117.55	143.26
ENSBTAG00000005585	LOC112449619	16.1381	30.51	50.4	30.56	30.81	41.69	20.4	41.64	23.26	27.77	38.63	14.73	14.21	14.79	22.78	16.86	74.04
ENSBTAG00000017992	CD164	16.0862	225.64	221.53	217.9	191.29	252.81	264.35	204.79	218.71	224.4	238.56	213.95	185.59	208.32	230.02	217.35	179.69
ENSBTAG00000052272	COX8A	16.064	126.01	137.2	128.22	115.94	116.87	107.83	100.67	127.41	111.06	134.25	125.93	98.79	105.74	143.31	115.29	91.33
ENSBTAG00000003757	DNAJA2	16.0491	62.84	69.61	73.44	68.34	89.71	86.53	47.88	67.14	52.29	90.36	79.39	57.74	69.57	87.28	73	51.93
ENSBTAG00000009087	GNG10	16.0121	124.7	126.64	128.2	66.75	120.9	99.52	115.52	129.82	94.21	126.46	89.89	92.4	111.9	121.24	132.24	96.83
ENSBTAG00000039121	PTP4A2	16.0047	146.48	131.71	154.76	133.17	122.46	147.64	126.45	160.87	145.05	164.54	137.47	128.05	149.82	157.44	142.22	141.9
ENSBTAG00000049359		15.9824	18.82	58.25	84.05	109.55	34.26	42.03	39.8	15.91	45.97	91.38	41.05	91.67	33.59	45.79	40.55	27.93
ENSBTAG00000001041	LOC100138645	15.9602	67.99	111.59	50.44	64.15	95.15	86.34	95.57	71.57	59.76	70.4	69.57	58.66	72.12	73	87.19	81.29
ENSBTAG00000000405	VKORC1	15.9602	102.87	114.59	111.41	96.31	83.29	76.27	102.21	116.53	107.02	89.12	103.67	89.4	87.67	99.17	111.5	95.79
ENSBTAG00000053946		15.9528	57.54	77.78	68.66	83.64	85.36	54.32	82.5	67.38	55.96	70.91	63.56	52.24	60.85	56.26	66.42	86.24
ENSBTAG00000046324	LOC100297676	15.9305	129.23	112.51	107.02	138	137.28	107.45	124.09	138.64	182.78	125.99	134.58	116.37	138.07	104.76	116.18	130.34
ENSBTAG00000015591	SQSTM1	15.9305	183.31	153.85	168.44	165.01	150.85	234.94	176.08	153.64	144.07	173.94	161.19	151.6	136.37	149.29	162.75	171.72
ENSBTAG00000043167	LOC112444967	15.9157	88.55	85.47	76.91	75.71	56.53	76.5	49.17	68.35	84.68	67.08	58.91	82.48	116.36	51.69	117.74	107.71
ENSBTAG00000019084	INHBC	15.9009	48.06	27.16	57.53	40.48	15.58	50.99	76.93	47.71	107	33.42	37.12	73	54.11	27.02	51.38	56.46
ENSBTAG00000024381	MAN1A1	15.8861	76.89	66.67	58.85	76.73	96.92	77.49	97.13	81.36	102.08	60.57	66.68	72.02	60.65	54.07	58.61	81.37
ENSBTAG00000005408	CLK1	15.8193	60.62	60.66	71.04	90.13	85.87	52.27	66.22	57.17	46.68	66.6	67.17	86.08	72.34	50.5	54.31	94.21
ENSBTAG00000007622	CTSD	15.8119	168.32	148.91	182.05	154.45	93.75	168.11	157.01	168.5	168.94	162.55	141.91	145.67	162.38	175.78	135.27	185.54
ENSBTAG00000020023	MTHFS	15.7749	81.05	84.82	52.57	84.09	73.48	59.43	52.6	86.45	60.75	74.57	83.15	50.97	66.97	74.15	74.51	59.76
ENSBTAG00000021688	FH	15.7675	100.71	75.21	67.43	146.07	75.13	99.71	66.83	81.2	68.16	75.25	121.09	59.81	62.36	103.72	68.81	91.57
ENSBTAG00000012065	DNAJC3	15.7526	140.47	112.6	111.47	124.67	293.75	150.47	121.85	117.03	113.34	157.19	128.97	112.67	107.2	125.74	126.36	93.9
ENSBTAG00000004937	SEC61A1	15.7378	107.5	79.7	84.29	92.23	110.26	102.58	98.26	81.35	125.23	120	79.18	93.86	85.1	91.17	69.09	90.05
ENSBTAG00000018473	MARCO	15.723	17.97	30.68	87.77	22.16	46.02	15.75	7.52	36.72	21.94	24.25	44.57	84.77	54.13	35.61	21.56	6.51
ENSBTAG00000017082	POR	15.7007	95.3	90.91	97.11	105.63	72.07	97.54	98.34	113.57	112.09	148.81	78.74	72.51	109.5	159.61	131.36	109.94
ENSBTAG00000001839	OCIAD2	15.6933	91	71.1	92.79	79.38	52.17	55.8	96.29	141.08	84	53.5	95.84	67.25	89.8	83.46	92.15	83.46
ENSBTAG00000007840	HMGCR	15.6859	70.9	34.46	25.95	29.08	62.69	18.31	73.79	47.26	35.15	23.54	35.5	34.76	30.43	39.74	71.07	97.03
ENSBTAG00000001747	PEX3	15.6785	45.88	41.93	65.81	34.59	32.72	32.23	40.91	32.4	42.58	57.23	53.81	31.45	76.23	46.81	73.23	49
ENSBTAG00000039630	TMED2	15.6637	200.12	174.94	177.68	184.16	305.03	211.6	193.57	185.82	186.11	244.51	177.99	192.12	171.95	201.96	175.86	156.78
ENSBTAG00000017135	CTSS	15.6488	79.02	109.81	89.31	88.65	101.53	92.17	84.97	142.83	133.65	130.96	80.42	81.86	83.48	110.13	93.42	64.29
ENSBTAG00000011640	PLPP3	15.6488	86.53	86.84	94.58	75.49	46.81	76.7	67.42	91.3	61.94	64.45	68.63	63.08	73.15	69.74	75.59	95.97
ENSBTAG00000016516	CYB5R3	15.6266	163.07	185.81	200.29	184.83	117.37	169.96	147.45	179.03	180.81	167.2	165.75	142.61	159.73	176.95	170.22	188.44
ENSBTAG00000047865	LOC100849023	15.6192	51.88	73.57	82.18	87.98	91.37	95.15	117.3	74.17	59.04	50.64	78.07	85.81	89.95	51.99	61.21	88.96
ENSBTAG00000009837	ANKS4B	15.597	62.56	76.59	65.08	84.15	75.35	89.49	61.06	65.93	40.08	55.21	68.27	54.21	52.39	80.29	56.64	48.8
ENSBTAG00000001156	ST3GAL1	15.5673	93.22	78.38	57.76	80.32	94.03	74.21	128.73	80.3	148.72	110.68	78.29	72.22	82.77	78.65	93.57	109.09
ENSBTAG00000005182	BoLA	15.5525	20.68	38.44	54.77	39.49	13.64	26.24	21.13	42.74	46.7	43.36	31.33	38.66	20.64	21.37	32.15	28.15
ENSBTAG00000005182	BOLA-A	15.5525	20.68	38.44	54.77	39.49	13.64	26.24	21.13	42.74	46.7	43.36	31.33	38.66	20.64	21.37	32.15	28.15
ENSBTAG00000016328	SFPQ	15.5376	50.12	37.52	50.78	55.36	63.3	65.18	36.57	44.64	40.69	59.08	47.05	62.79	71.6	50.68	39.81	63.86
ENSBTAG00000004040	UGT2A1	15.5154	53.64	53.98	59.95	66.67	57.23	37.83	39.02	53.73	32.58	45.76	50.64	24.86	38.47	33.24	59.19	81.76
ENSBTAG00000011585	MST1	15.4783	211.35	201.96	198.4	202.17	214.37	166.47	216.09	208.71	217.93	219.96	214.25	161.53	177.58	182.39	215.67	191.19
ENSBTAG00000004075	IDI1	15.4635	122.33	72.1	77.95	59.4	85.23	54.61	102.04	84.96	59.5	64.37	73.48	77.11	73.58	82.45	97.73	143.63
ENSBTAG00000013579	SARAF	15.4561	175.09	159.61	153.64	175.22	241.05	192.47	171	170.4	149.29	174.53	180.32	132.32	118.64	160.94	173.79	151.9
ENSBTAG00000005810		15.4339	94.91	102.79	121.15	99.13	43.14	74.05	83.79	107.95	90.98	76.17	81.13	68.02	82.24	93.36	79.73	96.99
ENSBTAG00000005002	GALE	15.419	57.42	45.09	31.98	34	74.83	42.12	43.14	27.2	44.93	52.97	44.07	30.92	32.17	49.35	22.55	29.05
ENSBTAG00000013429	CLEC4G	15.419	70.52	94.37	87.51	80.87	59.66	65.66	70.91	88.67	82.42	95.99	75.36	55.49	98.42	89.4	76.4	57.2
ENSBTAG00000054195	GPX1	15.4116	73.53	76.13	70.07	74.37	64.09	86.79	56.51	86	139.56	64.81	86.13	71.03	55.38	60.48	63.29	88.83
ENSBTAG00000049589	SAA3	15.3894	10.58	15.39	5.21	8.52	111.77	27.22	48.91	12.02	50.8	43.9	18.59	19.89	19.97	5.5	36.5	22.97
ENSBTAG00000008833	APOM	15.3746	66.07	83.33	63.19	61.49	37.57	33.61	56.79	91.96	78.16	74.08	45.71	47.14	58.87	59.34	50.84	50.33
ENSBTAG00000015241	EPHX2	15.3523	237.69	253.62	202.86	222.91	235.26	247.76	243.41	227.05	197.58	257.55	243.37	201.14	220.87	247.14	243.43	239.71
ENSBTAG00000025462	GADD45B	15.3449	30.88	7.43	24.06	46.12	59.98	63.47	25.63	7.69	11.1	7.55	19	24.97	14.19	32.69	34.89	30.09
ENSBTAG00000039208	ATP5F1E	15.3449	195.79	225.25	194.19	188.34	198.62	181	166.34	190.68	189.14	209.58	201.7	165.78	164.98	209.64	185.5	148.06
ENSBTAG00000003786	GCGR	15.3227	97.36	85.48	107.51	79.78	55.69	72.05	86.78	105.12	98.21	75.46	89.87	77.12	92.01	76.13	81.47	99.37
ENSBTAG00000003871	CYP2B6	15.2856	10.14	15.41	49.27	48.44	42.09	3.15	6.27	19.68	14.41	12.19	62.94	2.47	2.83	0.34	47.4	10.63
ENSBTAG00000042974	LOC112441942	15.2263	54.27	36.8	32.56	48.93	94.71	69.65	56.04	26.19	27.53	33.32	42.09	66.21	46.54	37.1	33.35	44.33
ENSBTAG00000001085	FAM20A	15.2263	36.91	32.9	74.25	77.11	51.01	58.54	35.44	43.88	42.46	55.13	57.82	63	78.87	48.58	84.19	44.29
ENSBTAG00000004261	SPON2	15.1966	107.4	108.13	122.25	118.58	40.73	131.46	62.69	121.67	89.05	112.35	106.54	84.61	120.13	111.07	143.86	138.47
ENSBTAG00000012490	ETFA	15.1892	96.77	110	148.48	90.49	112.04	97.92	124.64	98.08	99.75	101.77	117.98	110.98	88.69	92.78	89.96	133.47
ENSBTAG00000012409	POSTN	15.1818	70.26	67.43	48.68	56.1	64.86	67.52	90.96	76.58	77.14	74.85	78.12	45.45	58.53	45.03	62.18	54.11
ENSBTAG00000021226	SAR1B	15.1744	146.47	150.86	183.92	140.15	214.91	165.55	144.24	146.34	149.02	199.6	148.59	138.98	166.84	181.2	150.58	133.52
ENSBTAG00000014883	GABARAP	15.1596	225.8	208.99	222.21	190.84	249.01	221.44	221.82	196.04	200.69	216.49	204.23	206.5	227.29	203.38	206.14	200.1
ENSBTAG00000009839	GSTK1	15.1299	146.71	165.89	157.45	163.27	130.58	139.69	144.16	190.87	116.76	158.1	154.01	118.54	130.75	149.87	141.8	158.89
ENSBTAG00000039161	ALDH3A2	15.1151	82.91	75.38	80.74	83.34	68.15	76.15	111.03	100.95	106.51	81.66	71.18	66.44	94.68	74.12	70.83	105.04
ENSBTAG00000009526	TMEM59	15.1077	257.33	274.68	292.04	236	259.7	244.69	256.61	264.91	176.23	244.3	257.53	220.9	231.79	255.97	265.07	251.94
ENSBTAG00000016766	TMEM176B	15.078	27.62	21.71	4.26	26.46	10.6	9.8	37.74	26.28	78.89	25.39	3.59	11.68	20.91	8.4	5.05	24.52
ENSBTAG00000047801	CRELD2	15.078	63.8	54.07	39.97	50.68	109.89	64.51	48.73	36.06	35.31	77.46	60.34	43.72	44.22	54.43	61.29	34.34
ENSBTAG00000048246	DPP4	15.0632	95.54	95.18	122.33	96.93	94.48	108.45	74.97	90.69	63.92	109.55	106.32	84.28	86	109.43	97.38	102.1
ENSBTAG00000031631	C1QTNF12	15.0484	81.35	73.93	110.05	55.51	42.66	66.29	77.33	77.54	66.74	65.78	70.66	90.8	78.07	79.54	89.56	87.04
ENSBTAG00000016174	NCL	15.041	75.48	67.61	73.2	73.02	96.67	101.78	62.71	51.37	85.75	97.69	87.9	77.18	93.12	97.14	76.58	79.2
ENSBTAG00000016720	RAB1A	15.0113	129.12	110.24	105.03	104.82	163	134.93	119.62	100.6	113.01	120.89	122.21	115.9	136.8	126.65	111.64	104.49
ENSBTAG00000016266	SDHD	14.9594	140.11	156.87	148.38	126.2	150.88	131.12	156.38	155.96	127.1	155.01	145.3	123.86	117.17	145.49	150.45	144.56
ENSBTAG00000006795	GCSH	14.9075	68.99	90.03	87.52	93	74.74	59.94	72.24	105.23	65.99	80.91	103.23	65.98	70.9	81.41	90.82	91.01
ENSBTAG00000004379	ETHE1	14.8853	94.37	115.91	119.67	100.6	128.12	109.36	111.98	98.61	97.53	112.64	89.28	74.73	99.47	100.36	85.46	98.63
ENSBTAG00000005349	RPL27A	14.8853	170.42	147.76	146.37	162.14	211.48	164.14	157.82	144.9	160.78	154.84	173.24	170.03	158.82	158.71	149.69	140.33
ENSBTAG00000006665	ERP29	14.8334	87.75	92.55	71.16	86.99	99.77	70.12	74.58	75.67	94.77	109.88	74.12	52.5	70.41	92.88	91.9	78.43
ENSBTAG00000019557	NR1I2	14.826	43.33	51	55.33	35.8	36.24	27.57	48.17	58.73	41.77	62.91	53.59	35.08	78.13	67.6	56.7	61.77
ENSBTAG00000011325	KHK	14.8186	195.01	189.91	282.22	207.58	148.68	209.9	188.8	222.16	196.09	198.97	191.36	208.88	248.16	200.16	186.48	244.41
ENSBTAG00000025313	DYNLL2	14.7815	80.02	108.48	95.68	79.46	74.57	109.68	68.17	101.8	77.32	82.06	100.89	70.95	83.4	87.14	81.82	109
ENSBTAG00000007399	LAMP2	14.7148	124.92	99.98	127.01	112.69	103.13	133.15	98.12	127.35	124.48	122.93	119.25	106.63	100.5	105.53	110.97	116.86
ENSBTAG00000018548	INTS7	14.7	57.85	62.2	49.08	66.07	73.45	58.35	98.12	72.37	115.18	52.54	60.66	48.95	50.31	79.91	62.45	64.67
ENSBTAG00000009237	KDELR2	14.6629	164.22	137.03	169.4	147.46	205.2	167.5	162.36	135.09	144.44	163.63	147.91	152.41	157.66	161.44	136.01	136.06
ENSBTAG00000037110	LOC112446886	14.6629	73.3	54.83	45.49	65.11	64.72	57.89	22.98	57.8	77.67	74.94	53.52	77.92	82.83	57.26	65.52	47.16
ENSBTAG00000052070		14.6407	33.7	10.02	23.15	35.65	34.71	33.11	28.37	9.26	12.71	12.8	17.07	26.78	23.48	17.51	13.56	33.27
ENSBTAG00000051519		14.6407	30.69	25.81	0.48	33.02	1.74	39.37	21.27	24.36	1.26	28.3	27.45	0.5	52.25	22.95	36.9	0.64
ENSBTAG00000043171		14.6333	74.67	110.39	94.34	99.78	80.77	82.59	61.94	95.97	83.8	68.34	75.28	88.1	88.17	83.31	105.63	95.67
ENSBTAG00000018823	GRN	14.6333	126.91	126.07	156.84	138.8	80.94	130.49	148.06	130.57	142	108.34	106.87	131.9	175.29	128.5	129.66	200.81
ENSBTAG00000011895	PANK3	14.6184	70.12	41.84	56.72	60.95	38.96	63.08	70.63	57.65	68.42	48.7	44.66	67.54	57.14	45.05	64.16	86.73
ENSBTAG00000004333	COPA	14.6036	112.25	92	110.3	100.36	158.36	110.38	105.56	92.55	95	115.21	91.31	92.17	106.43	110.87	79.04	84.69
ENSBTAG00000050555		14.6036	29.09	9.86	9.27	47.32	8.37	19.56	42.55	13.26	15.17	29.27	15.63	34.51	29.58	14.91	7.12	28.66
ENSBTAG00000010812	P2RX4	14.6036	74.26	69.79	97.7	35.18	51.7	76.75	83.24	65.41	80.6	65.9	81.63	61.76	97.73	86.95	93.32	66.33
ENSBTAG00000004587	DUSP6	14.5814	13.28	42.98	21.66	14.97	9.49	5.38	26.87	40.36	37.22	54.45	26.4	10.6	36.19	21.89	13.7	19.89
ENSBTAG00000019440	PROZ	14.5443	140.38	97.94	122.44	110.27	79.64	114.75	104.58	99.55	127.53	90.36	98.81	99.03	117.56	93.67	109.94	148.95
ENSBTAG00000011647	SLC25A15	14.5221	28.74	90.77	41.76	60.77	68.71	45.39	49.88	59.28	37.06	80.49	69.83	28.67	49.97	51.5	53.42	61.35
ENSBTAG00000047789		14.5072	77.59	77.24	74.66	108.99	68.52	106.32	71.96	81.94	103.11	90.64	85.61	116.73	92.62	85.86	82.01	102.87
ENSBTAG00000010402	MYH9	14.4924	83.91	71.95	75.34	92.74	79.64	78.73	93.19	93.32	159.91	81.96	75	86.81	92.98	73.19	71.22	109.59
ENSBTAG00000007606	HNRNPU	14.485	85.55	59.37	76.38	86.49	92.1	101.06	67.79	69.28	74.85	88.64	71.69	92.52	101.29	79.53	74.36	93.52
ENSBTAG00000023343	RPL28	14.485	122.65	116.25	133.56	145.72	127.87	141.01	99.59	116.5	164.64	141.28	140.88	134.51	123.96	143.57	129.19	110.42
ENSBTAG00000038896	RPS26	14.4553	152	156.69	157.64	142.98	202.62	170.56	152.13	156.03	170.59	172.5	186	140.89	151.47	163.27	162.98	129.38
ENSBTAG00000026886	ATP5MJ	14.4405	133.29	122.23	125.05	119.83	130.2	117.08	89.35	117.39	130.06	140.78	129.88	108.21	97.01	120.63	119.64	90.8
ENSBTAG00000001553	HNRNPA1	14.3886	110.11	114.09	109.81	125.11	129.92	120.4	90.68	137.37	133.88	124.02	110.19	100.35	115.39	110.92	99.03	108.23
ENSBTAG00000001553	LOC100848353	14.3886	110.11	114.09	109.81	125.11	129.92	120.4	90.68	137.37	133.88	124.02	110.19	100.35	115.39	110.92	99.03	108.23
ENSBTAG00000040116	H1-10	14.3886	56.68	50.28	56.57	44.72	14.53	36.39	24.34	50.93	55.99	39.33	41.53	34.24	33.85	34.68	30.87	59.41
ENSBTAG00000011969	HSPB1	14.3886	143.9	120.08	136.96	168.06	94.9	210.73	71.66	147.64	184.21	134.85	137.69	123.67	136.6	135.2	145.33	132.95
ENSBTAG00000007172	GOT2	14.3738	218.79	225.23	187.51	226.25	199.98	195.7	206.53	219.51	207.2	199.81	212.73	202.2	216.29	208.49	159.2	231.52
ENSBTAG00000011334	NADK2	14.3664	89.4	48.46	50.03	59.54	81.31	73.71	83.16	61.84	82.62	55.48	57.77	74.86	71.39	47.74	70.06	59.14
ENSBTAG00000014261	TARS1	14.3442	100.76	84.13	79.47	79.61	182.65	92.21	104.59	82.9	101.51	104.92	103.63	98.21	83.86	90.69	97.95	68.29
ENSBTAG00000013919	BOLA-DRB3	14.3071	93.46	98.25	77.07	80.08	78.2	98.98	78.68	122.55	157.03	100.03	82.88	78.89	72.65	77.22	95.33	91.84
ENSBTAG00000021392	DCAF11	14.2774	78.99	109.33	74.67	83.84	88.71	69.53	99.15	107.14	90.48	93.93	90.61	55.27	80.84	80.94	70.1	98.52
ENSBTAG00000011256	MYO1B	14.2478	155.05	145.84	128.54	140.13	214.9	131.82	139.45	110.06	153.14	135.33	146.47	121.78	123.07	111.41	143.89	145.23
ENSBTAG00000055145	SLC25A10	14.1959	59.92	57.77	37.58	51.88	31.95	28.49	48.9	43.2	63.95	34.11	53.42	37.36	45.19	49.12	40.78	60.13
ENSBTAG00000019437	SLFN11	14.1588	30.43	45.16	16.45	18.85	28.92	20.2	27.99	35.47	66.41	40.36	35.49	34.96	44.13	23.1	23.19	46.55
ENSBTAG00000008109	TMEM97	14.1514	122.72	78.13	73.36	76.25	85.89	67.78	92.37	86.87	87.41	72	71.28	62.83	73.04	91.19	60.4	121.62
ENSBTAG00000013926	FCGRT	14.1292	138.54	145.7	185.98	123.33	113.88	143.17	155.6	135.4	151.9	126.44	162.49	148.4	172.07	134.41	149.33	139.18
ENSBTAG00000021813	AMACR	14.1218	52.41	64.64	63.53	62.66	25.3	68.94	44.46	74.99	82.14	48.47	68.66	45.93	64.99	72.23	59.58	86.52
ENSBTAG00000048761	UBE2D3	14.1069	185.24	161.38	171.43	167.84	239.31	200.5	169.44	166.04	167.36	196.16	156.28	168.5	181.82	180.41	174.73	154
ENSBTAG00000021338	OAF	14.1069	57.35	62.59	66.39	43.69	29.33	45.61	54.88	56.49	77.62	65.65	66.37	47.48	73.91	74.29	61.9	75.11
ENSBTAG00000006523	SOD2	14.0699	63.15	91.29	72.36	66.43	87.63	56.36	72.27	85.83	93.04	79.45	64.61	60.28	56.72	69.64	68.72	81.44
ENSBTAG00000010498	SLC40A1	14.0625	82.63	108.24	98.35	97.86	78.66	77.87	113.08	119.85	108.98	115.22	72.09	111.59	110.82	117.58	85.64	106.94
ENSBTAG00000007836	PPA1	14.0402	75.22	81.6	87.04	69.88	120.2	72.28	79.87	66.36	87.6	99.92	64.02	77.72	77.98	93.72	66.07	61.24
ENSBTAG00000008726	NCS1	14.0254	35.45	29.19	25.8	11.12	18.57	38.47	32.15	19.68	34.93	40.03	51.18	21.11	43.38	42.25	15.76	22.1
ENSBTAG00000019253	RPL36A	14.018	138.18	140.28	152.77	157.86	131.89	143.26	114.56	150.8	139.89	148.49	166.39	145.15	136.35	157.91	128.18	117.31
ENSBTAG00000015596	SLCO2B1	14.0106	124	142.15	178.49	125.08	73.55	132.62	134.71	156.33	95.23	141.08	132.02	126.8	150.32	152.92	133.27	175.83
ENSBTAG00000015191	ABCC6	13.9809	90.13	80.74	91.6	114.08	97.78	72.43	113.58	100.12	103.58	105	77.57	90.52	108.99	100.43	74.17	150.15
ENSBTAG00000014847	BBOX1	13.9735	84.77	87.38	89.39	81.7	59.59	71.61	91.34	103.12	67.94	81.22	82.65	59	72.49	71.8	87.02	101.88
ENSBTAG00000010515	FBXW5	13.9068	46.67	34.76	50.64	29.19	23.26	31.88	19.71	42.95	53.6	41.56	33.08	27.06	44.71	34.14	21.97	47.54
ENSBTAG00000037377	ABHD14B	13.8994	85.23	111.88	97.06	97.25	91.38	75.85	85.14	124.82	102.84	105.27	97.29	72.38	86.52	103.11	94.27	118.84
ENSBTAG00000052646		13.892	53.11	28.01	35.11	56.32	72.77	42.33	81.4	37.66	37.64	51.67	38.06	55.57	58.74	42.79	29.31	53.63
ENSBTAG00000030960	DNAJC25	13.8845	56.2	45.72	53.56	31.44	56.63	63.91	32.64	39.69	34.12	49.79	44.13	33.9	45.2	48.91	42.05	34.83
ENSBTAG00000043222	LOC112444563	13.8697	67.21	103.95	94.71	65.48	89.56	76.65	98.32	95.66	91.02	121.32	80.61	123.12	107.34	85.24	97	98.91
ENSBTAG00000008734	PM20D1	13.8549	52.53	52.09	65.28	49.28	38.98	66.62	42.49	42.54	87.45	56.81	43.39	65.85	41.09	48.93	53.79	55.58
ENSBTAG00000013555	ACVR1B	13.8475	44.1	23.26	34.06	27.18	85.19	51.33	47.76	19.57	26.19	27.09	32.95	45.93	49.44	34.49	43.13	30.44
ENSBTAG00000015249	B4GALT1	13.8475	71.71	49.47	70	57.89	164.22	78.42	86.88	45.95	68.2	87.42	78.01	69.63	127.26	89.16	76.5	73.25
ENSBTAG00000008021	LOC112441507	13.8327	22.28	52.25	5.78	15.94	33.41	35.23	28.61	22.79	47.98	42.15	34.37	30.32	48.1	28.95	20.82	36.96
ENSBTAG00000006379	BPHL	13.8327	64.98	83.3	83.88	87.05	52.13	80.7	58.55	77.51	50.32	69.56	66.03	66.18	53.4	70.28	71.86	69.99
ENSBTAG00000030335	ALDH4A1	13.8252	116.02	107.65	138.87	105.09	59.17	108.72	96.79	101.99	130.95	107.03	87.61	91.62	117.31	131.74	113.71	105.68
ENSBTAG00000021955	NPC2	13.7956	88.83	104.4	93.67	98.4	94.92	91.86	71.58	114.06	87.3	102.82	88.2	77.9	80.1	108.94	81.98	64.21
ENSBTAG00000007605	FKBP4	13.7882	102.22	100.69	117.09	118.09	142.08	139.7	88.32	90.88	86.99	107.83	104.8	91.87	92.44	97.37	105.39	94.82
ENSBTAG00000014931	MLF2	13.7734	114.54	108.3	137.18	116.33	82.52	105.12	119.56	96.61	102.16	89.64	117.39	111.32	127.22	95.92	118.43	129.02
ENSBTAG00000016685	FMO4	13.7511	49.83	66.21	57.4	63.41	74.5	61.23	60.29	59.01	33.5	87.42	70.78	52.23	83.88	76.23	109.61	61.07
ENSBTAG00000008564	LOC511161	13.7363	57.8	101.67	111.49	99.61	182.88	70.57	98.4	114.01	124.72	169.66	116.93	99.93	104.47	133.02	122.48	101.88
ENSBTAG00000006491	AGL	13.7289	72.79	40.84	61.13	66.68	105.22	71.73	68.74	58.44	58.46	57.31	45.53	83.89	69.37	82.03	71.64	69.41
ENSBTAG00000034154	AGMO	13.7215	59.49	25.75	37.64	48.09	50.7	47.35	30.31	26.87	35.11	31.22	55.35	40.9	52.48	33.56	28.6	36.34
ENSBTAG00000018339	ATP5MC1	13.7066	87.67	99	88.81	71.82	83.5	66.55	76.63	81.36	66.6	85.71	84.81	66.37	53.7	92.58	74.05	67.13
ENSBTAG00000051307		13.6622	23.6	25.68	31.72	48.57	22.32	18.7	31.31	35.02	17.4	40.75	40.58	42.83	40.75	24.2	21.5	74.77
ENSBTAG00000002275	PTP4A1	13.6547	57.96	34.93	43.52	52.71	62.1	57.84	61.05	30.98	30.36	44.06	37.17	55.27	65.35	47.73	39.54	56.69
ENSBTAG00000015316	NPM1	13.6547	104.79	105.89	108.79	94.02	142.27	118.9	86.79	105.67	119.96	117.61	108.89	94.02	104.66	115.09	108.39	84.42
ENSBTAG00000005622	LITAF	13.6251	97.11	79.28	87.28	77.34	137.55	87.69	104.27	65.25	96.24	75.81	98.29	91.96	83.35	67.49	96.2	81.32
ENSBTAG00000022570	LOC782922	13.6177	23.07	15.94	31.62	35.85	21.08	32.72	22.85	23.82	8.35	40.4	33.64	12.28	18.92	13.76	33.86	32.54
ENSBTAG00000042217	LOC112441903	13.6029	35.41	10.29	19.35	12.07	37.84	31.75	31.45	12.68	26.38	24.89	23.92	36.01	37.3	11.67	18.58	19.93
ENSBTAG00000003572	F11	13.5658	58.19	70.6	60.58	60.23	46.01	50	69.93	81.33	92.83	62.83	75.03	57.98	52.38	51.39	56.76	69.69
ENSBTAG00000015000	VCP	13.5436	208.55	163.41	186.24	178.25	250.38	199.6	182.94	169.36	179.96	200.89	192.62	166.82	186.48	196.52	187.17	179.54
ENSBTAG00000009656	BOLA-DQA2	13.5361	15.43	17.57	10.89	0	0.04	27.83	14.25	0	0.29	18.55	10.28	0	0.06	0	13.16	12.7
ENSBTAG00000035247	MCEE	13.5213	53.47	39.67	69.8	37.11	32.32	30.87	60.69	45.13	63.71	43.82	42.66	55.49	52.21	39.14	55.09	57.91
ENSBTAG00000002457	SEC61B	13.5139	104.51	104.21	93.64	94.65	158.78	115.7	111.87	101.33	114.06	141.26	105.17	98.76	78.97	102	82.99	81.45
ENSBTAG00000010978	PROX1	13.5139	57.75	52.74	47.12	69.43	57.65	69.71	90.08	56.82	87.39	63.35	50.21	75.18	73.35	74.92	56.95	88.5
ENSBTAG00000011072	ADK	13.4917	194.88	186.17	182.95	167.85	166.98	136.48	180.13	203.29	176.03	174.56	165.41	141.33	156.74	176.96	171.36	192.16
ENSBTAG00000020407	MTSS1	13.4694	56.85	47.74	68.75	73.25	30.02	50.58	55.81	56.18	40.67	63.02	59.3	59.51	92.63	70.68	65.14	81.96
ENSBTAG00000021651	UQCRC2	13.4101	96.71	111.14	100.37	91.01	108.35	104.54	92.94	109.94	101.71	107.42	88.77	88.7	87.66	105.41	89.33	72.02
ENSBTAG00000020446	THOP1	13.3953	76.81	75.62	125.91	90.97	63.99	85.2	87.4	96.21	93.08	97.01	90.8	87.74	118.35	121.47	103.27	104.91
ENSBTAG00000001036	HIBADH	13.3805	116.8	129.63	103.35	128.89	125.08	118.2	115.58	147.03	118.88	118.45	138.55	94.12	104.04	118.35	126.49	130.6
ENSBTAG00000009570	ANGPTL8	13.3656	26.5	54.19	52.02	37.43	40.88	29.91	47.38	41.71	27.52	52.94	34.91	40.12	54.29	58.03	53.85	46.27
ENSBTAG00000021187	ID2	13.3434	62.82	69.05	93.02	62.09	62.58	64.22	46.27	65.41	44.39	75.77	71.86	45.49	59.82	88.76	96.41	78.61
ENSBTAG00000038116		13.3434	116.59	80.38	108.6	117.06	104.48	118.93	128.02	95.33	121.43	95.21	96.14	118.71	165.45	112.22	105.71	123.71
ENSBTAG00000019811	HAO1	13.336	79.97	95.71	79.91	91.26	49.9	55.73	77.71	95.53	67.71	71.92	85.45	61.51	65.81	76.85	84.68	79.91
ENSBTAG00000040006	SRSF3	13.3286	107.07	83.92	83.4	91.38	144.29	113.84	108.24	79.54	81.2	93.73	99.04	97.76	95.5	89.56	81.49	83.73
ENSBTAG00000003935	TMBIM1	13.3137	140.28	139.71	129.53	126.52	163.6	156.04	134.14	127.33	139.74	142.83	121.75	115.43	123.33	130.1	111.77	125.74
ENSBTAG00000004982	GPLD1	13.3063	62.34	80.9	66.21	85.48	71.99	62.54	82.19	60.92	75.58	78.99	88.99	66.11	42.75	62.62	78.93	71.12
ENSBTAG00000004855	PRDX6	13.3063	134.3	162.77	148.58	157.17	157.56	184.68	166.53	154.26	150.26	148.95	140.29	119.74	163.07	184.15	176.55	177.45
ENSBTAG00000013074	PPP1R15B	13.2989	69.2	46.39	61.29	51.12	87.86	74.62	69.64	44.99	51.7	61.83	48.59	62.97	67.38	62.55	51.1	65.92
ENSBTAG00000008077	SLC37A4	13.2915	93.98	86.22	123.2	91.19	69.25	86.17	74.42	81.33	72.07	76.99	95.21	84.76	76.83	97.05	95.11	86.63
ENSBTAG00000012683	SRRM2	13.2767	48.87	23.77	33.62	53.84	46.17	39.51	56.78	33.42	47.01	34.87	35.26	51.53	60.41	38.49	31.25	71.37
ENSBTAG00000004279	RHOA	13.247	81.52	45.78	56.47	75.61	82.53	72.79	77.69	58.16	83.8	54.36	51.33	78.14	74.73	64.66	46.72	79.06
ENSBTAG00000007203	STT3A	13.2322	99.92	107.05	100.05	100.74	151.68	100.71	100.78	109.84	111.91	135.71	107.79	86.69	84.42	109.53	84.6	81.38
ENSBTAG00000017951	POLD4	13.21	69.05	90.08	80.78	66.23	89.49	64.05	76.04	70.39	69.04	81.88	79.46	55.75	92.71	91.66	54.1	77.05
ENSBTAG00000043482		13.1951	88.98	100.83	95.14	113.31	91.83	109.63	160.82	96.03	101.8	268.09	92.8	95.66	99.26	325.79	117.22	82.41
ENSBTAG00000001656	TMEM254	13.1655	58.26	96.38	59.37	75.74	49.87	63.02	62.34	114.17	68.14	92.18	65.41	68.51	70.96	72.88	97.63	88.77
ENSBTAG00000026327	RPL8	13.1581	227.83	219.58	220.37	241.78	240.74	236.08	233.79	202.69	266.05	231.44	246.79	201.41	219.53	229.03	224.78	196.5
ENSBTAG00000000598	CST3	13.0988	60.26	62.77	47.8	56.82	51.19	56.28	56.61	72.23	86.38	74.23	47.6	48.34	45.03	65.69	76.4	66.01
ENSBTAG00000019322	HABP2	13.0914	64.39	63.83	63.16	73.47	45.45	49.81	95.12	77.22	95.77	52.62	70.73	75.85	79.55	50.57	80.82	96.7
ENSBTAG00000003151	DNAJB11	13.0765	57.03	29.15	30.36	50.18	93.45	52.76	44.92	36.66	26.56	52.46	38.94	38.35	40.63	45.88	50.73	31.27
ENSBTAG00000019998	HAGH	13.0395	157.43	173.08	147.85	171.89	151.76	145.85	148.91	162.04	140.93	154.65	168.35	146.64	148.49	170.4	162.22	169.76
ENSBTAG00000049706	LOC112448637	13.0321	32.34	39.28	19.82	32.63	21.35	34.4	35.21	45.94	25.11	57.2	42.69	42.05	57.38	31.62	50.09	22.02
ENSBTAG00000016708	CLTC	13.0321	152.38	122.52	146.52	140.4	216.49	160.92	151.03	122.02	144.64	156.72	130.8	134.8	143.77	142.93	138.01	118.38
ENSBTAG00000005069	TM7SF2	12.9876	88.93	66.93	65.79	71.88	48.81	47.25	81.53	73.42	64.53	50.95	66.34	40.14	55.9	65.79	59.62	82.77
ENSBTAG00000008931	CREG1	12.906	187.04	185.96	188.89	187.01	239.5	191.26	220.26	201.3	208.92	178.17	193.39	172.74	173.97	175.85	179.36	187.9
ENSBTAG00000047359		12.8838	89.91	82.16	83.93	97.96	93.18	102.55	152.66	88.95	80.69	152.44	96.83	106.33	95.95	148.71	148.68	93.94
ENSBTAG00000053545		12.8764	42.12	15.3	18.05	43.66	29.84	8.29	26.66	15.78	18.13	18.75	8.8	10.79	19.25	27.59	6.11	44.11
ENSBTAG00000052725	MIR11997	12.8616	47.06	39.89	34.16	52.74	60.18	61.53	34.42	40.22	21.27	36.84	58.17	55.84	37.89	49.26	39.37	51.89
ENSBTAG00000031749	SLC35E2	12.8171	32.44	52.48	55.09	44.36	15.4	33.91	44.93	55.3	39.28	37.82	37.97	26.88	57.2	45.62	34.84	69.2
ENSBTAG00000003830	PSMB3	12.8171	101.73	92.08	88.72	90.48	102.92	94.87	78.59	79.91	82.77	101.68	87.74	71.71	75.38	97.2	85.96	74.95
ENSBTAG00000055082	COX6B1	12.8097	130.07	140.85	124.16	121.11	141.73	134	120.01	123.86	131.3	139.93	123.82	112.95	97.72	142.05	119.43	107.92
ENSBTAG00000000640	SELENOS	12.8097	86.11	75.94	75.65	76.11	140.44	97.51	77.92	68.83	55.33	98.56	79.13	71.62	65.86	90.5	75.72	63
ENSBTAG00000020547	BCAP31	12.8097	125.15	123.44	136.35	114.05	98.8	116.18	105.47	107.05	108.58	109.15	108.14	96.55	92.5	116.97	97.08	118.04
ENSBTAG00000015094	VNN1	12.8023	44.23	53.3	51.29	57.4	55.29	55.5	47.43	70.98	30.33	48.41	90.97	83.25	33.92	65.25	64.7	55.2
ENSBTAG00000003196	PAPSS2	12.8023	87.74	87.36	96.07	73.86	160.37	101.1	101.62	63.33	130.42	104.38	77.47	87.11	120.88	97.11	94.45	80.97
ENSBTAG00000016229	KLF9	12.7948	97.37	65.17	85.56	76.63	74.74	109.4	61.7	64.95	47.54	59.97	81.5	82.43	68.18	71.59	72.96	76.28
ENSBTAG00000007411	F7	12.78	97.16	84.04	80.59	84.82	51.25	73.01	64.7	77.24	85.23	66.25	90.25	111.84	78.07	70.45	86.1	93.93
ENSBTAG00000015083	FBXO9	12.7652	56.22	73.53	65.35	60.52	45.47	54.85	62.06	81.39	81.76	79.32	68.12	49.26	64.56	61.28	63.73	87.98
ENSBTAG00000052508	SEM1	12.7578	116.78	103.81	99.57	116.99	127.69	108.25	101.51	114.17	106.55	125.17	112.71	96.39	93.15	122.63	107.93	97.83
ENSBTAG00000052909	C8G	12.7429	218.76	232.92	241.57	216.8	120.31	233.51	158.2	222.27	205.08	213.46	207.13	168.59	208.64	210.85	214.57	258.69
ENSBTAG00000005316	GDI2	12.7133	132.04	102.56	123.02	111.28	133.1	136.19	128.7	107.57	121.8	112.79	106.18	116.98	129.58	116.56	108.82	113.24
ENSBTAG00000003948	FDPS	12.7059	73.15	23.79	21.32	31.54	63.76	15.71	60.45	31.41	25.56	20.09	26.17	28.84	21.79	34.83	40.55	65.15
ENSBTAG00000008527	SRSF6	12.7059	80.44	66.99	74.01	73.3	96.01	86.97	69.06	68.99	60.2	88.06	86.3	74.63	85.79	77.14	67.64	88.93
ENSBTAG00000038549	LOC509506	12.6911	97.46	84.92	83.58	82.76	54.85	68.09	65.24	79.01	82.87	63.22	74.82	59.02	75.66	74.09	66.46	102.55
ENSBTAG00000038286	PPDPFL	12.6836	52.39	37.06	64.8	26.98	24.11	33.61	50.52	43.55	47.05	49.02	50.9	39.19	78.97	56.3	82.67	44.96
ENSBTAG00000007116	ARRDC3	12.6762	48.64	37.14	46.53	38.92	60.04	46.12	57.81	48.16	33.43	62.05	61.5	63.86	66.53	58.61	73.26	37.94
ENSBTAG00000016959	LAPTM4B	12.6466	82.96	80.45	93.9	74.52	79.66	88.64	66.18	95.55	100.87	91.58	81	69.46	81.03	92.16	94.5	80.84
ENSBTAG00000019565	NCOA4	12.6466	101.61	111.44	122.87	103.78	119.78	103.82	122.61	98.77	94.43	114.68	109.28	94.95	120.02	103.79	108.16	125.66
ENSBTAG00000019386	BOLA-NC1	12.6318	12.58	41.76	30.09	50.82	22.87	24	25.49	60.24	20.71	54.92	40.23	41.58	33.26	29.1	21.44	23.46
ENSBTAG00000019669	CD163	12.6318	46.59	64.56	76.26	71.21	161.92	113.05	57.52	74.94	65.32	81.92	52.96	76.58	60.44	70.48	62.89	53.41
ENSBTAG00000009991	CANT1	12.565	30.49	31	51.79	21.71	14.15	31.31	23.38	26	42.63	40.33	27.99	33.62	64.3	50.68	59.5	31.05
ENSBTAG00000001660	SPTY2D1	12.565	63.7	54.21	61.7	46.09	83.99	58.47	54.52	43.68	15.65	50.79	54.01	44.03	78.26	60.28	45.18	37.4
ENSBTAG00000010843	PGRMC2	12.5502	117.75	79.01	112.99	126.57	116.92	110.96	117.33	107.23	124.16	100.42	76.4	132.85	122.72	113.26	102.08	143.23
ENSBTAG00000015950	ISOC2	12.5354	62.23	75.08	79.79	73.5	25.44	53.43	51.03	62.83	59.16	57.19	59.34	47.65	65.21	70.34	56.7	90.68
ENSBTAG00000010587	SH3BGRL	12.5206	109.96	124.62	119.31	120.27	104.4	105.03	123.84	129.37	98.55	108.94	110.74	102.91	99.84	115.58	117.53	142.32
ENSBTAG00000003737	SLC51B	12.4909	26.39	35.8	28.75	31.24	17.7	14.25	22.49	71.25	44.16	40.35	18.84	33.92	13.68	23.39	18.95	35.78
ENSBTAG00000033299	IGFALS	12.4909	52.73	55.16	65.21	57.04	16.25	48.36	38.96	62.63	78.74	42.2	50.86	62.38	77.44	52.03	67.55	95.02
ENSBTAG00000007725	ARF1	12.4687	119.83	104.4	121.67	101.28	159.55	119.02	115.47	100.01	108.96	129.98	108.45	101.42	113.07	118.79	103.14	84.74
ENSBTAG00000000678	CSDE1	12.4613	133.85	129.61	132.59	132.92	164.75	143.95	124.6	143.71	136.45	146.44	137.02	118.42	124.57	141.41	124.46	125.49
ENSBTAG00000053807	OAS1X	12.4464	1.54	29.76	3.22	13.98	9.98	20.67	11.39	1.33	52.27	13.06	27.88	12.47	24.58	12.63	7.21	3.88
ENSBTAG00000017851	RXRA	12.439	88.95	75.41	91.56	85.66	42.22	81.28	74.96	96.79	106.04	75.49	82.02	80.22	99.29	88.22	75.14	108.78
ENSBTAG00000014146	SPCS3	12.4094	113.56	90.88	90.21	90.96	133.09	83.72	97.16	111.83	83.14	120.36	104.6	92.3	75.24	99.88	88.52	80.36
ENSBTAG00000000070	F13B	12.3945	206.03	181.89	206.8	191.12	164.37	198.59	195.17	200.53	187.6	169.35	199.7	195.18	153.68	202.16	204.32	152.31
ENSBTAG00000016896	HERPUD1	12.3723	103.87	95.01	84.24	103.87	96.14	108.03	118.35	104.59	45.89	88.47	101.71	67.53	89.14	111.97	98.16	74.36
ENSBTAG00000053386	RAB43	12.3649	61.39	59.39	64.12	52.99	42.92	63.14	35.41	44.71	37.99	50.05	53.53	47.22	66.96	57.09	51.39	62.27
ENSBTAG00000031010	ACAD11	12.3649	84.55	55.94	72.98	64.85	90.54	75.86	84.59	63.74	65.9	64.67	63.71	62.23	74.94	80.06	73.22	77.36
ENSBTAG00000039954	COPZ2	12.3278	84.51	64.42	86.89	66.13	57.83	52.83	62.43	83.13	43.65	60.33	83.31	61.77	44.98	62.87	65.9	77.03
ENSBTAG00000005191	RPN1	12.3204	118.85	106.7	103.09	114.97	144.23	112.78	112.52	112.65	123.69	119.71	98.59	91.62	87.9	113.64	96.55	90.99
ENSBTAG00000016071	HHIP	12.2982	71.61	31.39	37.79	55.95	39.67	44.41	79.94	44.91	44.69	33.87	35.22	46.33	64.21	37.84	45.62	65.8
ENSBTAG00000022731	SSR1	12.2759	96.29	88.51	85.89	86.1	118.1	101.19	102.45	83.24	103.72	104.74	91.91	90.93	104.82	100.61	78.81	80.98
ENSBTAG00000048135	IGCGAMMA	12.2759	26.67	64.2	16.01	20.54	14.51	15.99	12.68	34.34	840.54	22.82	8.1	10.55	29.24	20.17	49.3	30.87
ENSBTAG00000021466	COL3A1	12.2685	89.19	75.15	72.64	76.57	94.67	81.4	145.81	107.05	268.9	81.86	80.29	71.42	78.13	78.59	90.78	122.26
ENSBTAG00000045235	LOC112444214	12.2537	80.95	85.55	100.07	96.69	45.17	63.15	24.61	89.12	74.57	92.17	83.17	74.29	88.75	73.3	75.16	133.76
ENSBTAG00000018706	PCTP	12.2463	44.53	48.55	49.96	60	22.84	37.22	51.81	60	39.42	34.77	55.92	36.82	49.73	42.34	54.36	75.7
ENSBTAG00000018706	LOC616574	12.2463	44.53	48.55	49.96	60	22.84	37.22	51.81	60	39.42	34.77	55.92	36.82	49.73	42.34	54.36	75.7
ENSBTAG00000013152	NIPSNAP1	12.2166	91.15	89.72	97.86	117.25	67.58	73.82	73.2	102.66	83.18	92.67	97.93	83.15	91.66	106.73	87.47	113.1
ENSBTAG00000003282	SLCO1A2	12.2018	62.71	69.41	66.52	72.14	57.68	49.9	71.67	91.5	47.72	67.67	80.37	60.05	64.5	55.93	77.46	83.92
ENSBTAG00000051191		12.1944	33.61	31.99	37.19	79.76	22.71	29.17	19.74	51.16	32.23	54.27	45.39	43.19	45.12	40.42	17.34	73.95
ENSBTAG00000043508	LOC112442787	12.1944	25.66	38.29	32.17	39.52	49.23	33.36	26.28	29.24	24.63	41.9	46.89	47.37	47.64	26.97	45.24	42.62
ENSBTAG00000022715		12.1796	36.04	33.94	43.74	50.1	36.89	39.63	61.83	69.37	115.68	33.67	34.74	63.32	65.46	37.18	32.36	98.91
ENSBTAG00000018322	SEC24A	12.1721	75.46	62.02	79.88	63.17	110.85	72.25	92.21	63.87	52.41	79.39	79.07	74.41	111.72	87.65	76.95	71.23
ENSBTAG00000006883	EIF4B	12.1054	121.81	114.25	144.76	142.98	107.15	150.45	121.38	138.99	141.02	115.79	138.63	129.84	160.73	137.78	133.63	130.39
ENSBTAG00000003619	SEC24D	12.1054	57.26	38.64	44.61	36.59	85.31	42.41	58.79	46.43	69.13	61.68	50.87	46.74	59.61	53.82	43.66	40.93
ENSBTAG00000052092		12.0758	26.71	16.09	28.6	27.27	19.94	17.2	48.56	34.27	42.77	20.53	17.98	40.51	29.61	24.69	16.3	78.64
ENSBTAG00000002770	TCN2	12.0387	144.23	138.55	138.91	131.25	110.07	128.73	147.49	141.04	128.59	148	144	125.48	127.18	120.98	144.06	140.77
ENSBTAG00000008578	LSM4	12.0091	84.07	68.8	96.25	68.99	57.9	80.78	61.81	61.42	67.29	70.44	68.96	76.05	85.69	85.14	81.58	68.41
ENSBTAG00000000802	LYVE1	11.9868	67.97	72.08	95.38	78.35	106.12	72.41	53.64	65.96	52.98	97.07	67.89	67.55	75.01	91.64	83.69	62.36
ENSBTAG00000049949		11.972	206.24	220.92	240.46	223.22	217.88	207.44	221.25	206.08	231.46	218.34	207.13	203.85	206.28	205.23	201.73	187.87
ENSBTAG00000001057	ARFGAP3	11.9572	139.67	129.41	151.07	118.59	140.62	128.61	141.44	129.52	120.46	141.85	137.12	133.78	150.94	147.36	145.65	131.9
ENSBTAG00000001521	UQCRB	11.9498	80.47	86.4	89.59	60.28	103.23	80.53	53.9	74.19	84.75	101.84	88.75	70.18	74.77	98.49	81.69	60.06
ENSBTAG00000019011	PGM1	11.9423	73.18	72.21	73.35	77	48.93	58.88	65.93	77.22	63.31	61.7	61.01	56.1	54.25	65.9	57.46	80.42
ENSBTAG00000013860	GADD45A	11.9275	45.7	23.82	37.51	20.41	21.43	36.47	28.17	32.14	43.79	37.06	34.05	26.24	42.82	65.97	57.7	31.22
ENSBTAG00000014105	SRPRA	11.9275	110.12	93.37	114.59	96.04	161.12	107.33	120.13	98.5	108.95	104.14	86.19	107.49	108.8	108.63	77.78	92.53
ENSBTAG00000017335	HGFAC	11.9127	152.07	147.46	162.23	138.47	85.69	136	122.35	145.73	126.84	147.69	141.09	143.67	155.79	144.79	159.66	162.33
ENSBTAG00000001582	AKR1B10	11.8682	11.91	57.84	2.91	1.37	10.15	22.3	13.57	12.3	13.29	50.51	32.08	4.44	6.56	1.48	7.67	20.45
ENSBTAG00000026369	ENC1	11.8682	43.81	17.21	33.63	35.3	58.82	54.66	31.26	16.65	11.93	14.76	31.35	46.11	34.96	35.2	30.64	40.79
ENSBTAG00000000993	N4BP2L1	11.8608	25.77	31.46	71.51	28	25.22	28.65	23.37	27.72	13.89	35.53	38.29	36.88	65.47	48.06	56.67	44.28
ENSBTAG00000007893	SCPEP1	11.8608	62.16	69.46	70.03	59.29	47	62.29	63.91	74.51	72.88	56.6	52.33	52.2	72.91	67.09	75.13	54.03
ENSBTAG00000010157	TOMM22	11.846	74.33	99.56	103.76	92.81	61.06	77.44	76.71	69.45	59.33	83.2	71.14	72.51	80.94	81.1	87.12	90.34
ENSBTAG00000002783	PCYOX1	11.8386	103.31	93.29	101.36	95.43	84.51	94.75	86.38	123.2	120.11	85.69	93.04	75.76	81.9	98.59	92.62	103.7
ENSBTAG00000014235	SMIM12	11.8311	39.34	48.13	64.59	35.86	35.3	37.99	41.45	45.34	40.64	57.21	53.95	37.1	52.88	62.64	59.83	47.22
ENSBTAG00000005009	PRELID1	11.8089	92.17	92.58	96.64	77.13	100.42	83.73	77.28	84.61	97.44	93.56	82.57	76.24	83.89	91.51	74.98	71.52
ENSBTAG00000016566	ITGA9	11.8015	69.85	60.43	55.59	55.05	104.69	64.76	74.65	63.18	88.77	68.61	71.51	55.18	65.26	62.31	45.22	75.82
ENSBTAG00000011145	NDUFA4	11.7867	123.29	139.45	121.52	118.99	120.13	103.74	107.39	122.51	117.23	118.51	133.06	104.34	97.32	118.04	105.55	99.57
ENSBTAG00000016874	DNAJB1	11.7867	47.34	26.65	59	68.53	51.83	69.31	45.21	30.66	26.38	34.11	35.3	41.9	40.76	38.61	46.4	43.41
ENSBTAG00000024255	UOX	11.7867	42.23	45.87	37.29	26.79	50.29	51.21	48.14	34.9	39.66	24.92	35.66	23.79	36.52	31.93	43.84	21.76
ENSBTAG00000014724	EIF4A2	11.7718	186.89	204.47	232.8	233.23	228.83	216.69	204.25	195.79	144.59	214.01	208.82	212.9	229.32	201.59	215.09	206.83
ENSBTAG00000000191	SLC25A20	11.7422	111.16	101.81	146.31	74.57	86.03	114.86	112	92.78	101.21	96.16	103.83	100.45	136.35	116.26	106.36	104.41
ENSBTAG00000006561	RASGEF1B	11.7274	98.47	45.58	79.84	80.68	79.15	88.75	81.78	47.21	50.83	42.06	70.29	86.11	75.67	67.87	85.57	81.09
ENSBTAG00000010085	SLC7A2	11.72	46.06	74.34	38.29	60.74	128.16	107.38	59.13	48.69	50.56	61.87	67.77	56.8	52.43	45.07	31.56	49.22
ENSBTAG00000020106	AP2M1	11.6903	128.48	123.55	129.61	116.51	146.79	144.27	114.57	118.28	140.17	134.46	111.11	112.71	118.06	125.17	115.77	103.51
ENSBTAG00000010798	SLC23A1	11.6903	82.74	64.3	62.64	67.33	47.71	44.88	65.15	65.71	66.15	53.84	63.9	51.58	55.8	48.25	88.07	71.57
ENSBTAG00000043157	TERC	11.6681	60.88	41.56	47.08	36.97	29.11	37.66	28.5	27.01	44.87	28.32	42.58	26.97	52.43	38.7	38.55	34.04
ENSBTAG00000017212	HYPK	11.6681	62.66	56.57	61.42	61.2	78.6	77.37	43.86	41.35	32.56	64.31	53.88	49.26	46.92	54.39	56.47	46.74
ENSBTAG00000017816	FXYD1	11.6532	177.11	199.24	196.34	183.85	176.72	188.11	185.4	186.67	141.36	191.52	216.3	170.88	160.79	192	192.83	181.97
ENSBTAG00000052016		11.6458	52.35	42.16	30.9	36.28	82.29	46.61	67.01	58.66	55.22	41.31	53.77	49.08	28.84	39.89	42.73	43.8
ENSBTAG00000011847	ASPN	11.6458	60.77	66.09	50.74	54.78	60.03	45.64	63.99	71.46	82.77	62.6	46.89	42.86	43.25	55.34	49.75	51.83
ENSBTAG00000001862	PPP2R2B	11.6458	51.65	42.32	46.55	34.64	30.51	44.36	47.1	28.15	34.97	32.31	44.03	52.45	48.42	53.95	65.74	42.82
ENSBTAG00000005735	ATP5MC2	11.6458	111.77	123.97	126.24	123.71	95.69	115.15	101.64	126.75	109.11	126.25	130.69	107.77	113.16	135.31	122.14	109.72
ENSBTAG00000020783	MAPK14	11.6384	45.58	22.54	38.35	39.2	41.17	61.12	33.83	26.2	23.31	32.15	29.06	39.23	47.57	44.76	26.51	34.26
ENSBTAG00000030587	LASP1	11.631	50.01	52.11	51.66	45.02	33.93	38.93	51.31	56.28	70.47	36.05	51.03	40.43	60.45	37.06	36.59	53.85
ENSBTAG00000012989	UBE2L6	11.631	47.77	43.61	27.92	34.65	53.78	58.06	57.82	34.77	72.59	36.53	26.09	37.06	41.71	36.58	25.85	38.55
ENSBTAG00000018727	GOLIM4	11.6236	73.24	81.1	73.47	81.28	67.19	61.78	63.95	83.84	64.44	75.63	86.31	62.23	60.51	78.39	80.8	82.87
ENSBTAG00000042688	LOC112444382	11.6236	31.91	47.25	38.19	44.07	47.46	51.96	21.91	32.05	38.58	47.19	53.19	58.37	58.95	28.71	47.19	54.26
ENSBTAG00000010982	UBE2B	11.5939	74.42	56.54	66.34	53.55	84.55	80.09	68.47	50.7	49.12	58.46	56.19	56.2	58.42	66.34	46.73	60.73
ENSBTAG00000018872	F12	11.5865	67.53	53.59	73.88	90.18	45.94	48.05	65.25	79.73	95.7	64.89	63.37	62.18	74.53	73.04	65.2	78.85
ENSBTAG00000001107	CACYBP	11.5865	75.33	64.45	78.49	85.42	105.61	97.6	60.84	61.64	64.32	85.29	63.71	56.75	68.12	77.54	75.63	64.11
ENSBTAG00000019052	ANK3	11.542	65.55	39.45	59.47	67.88	69.29	64.89	56.2	45.67	45.53	54.05	52.57	64.6	50.37	47.1	81.36	58.67
ENSBTAG00000005127	PSMA7	11.5346	173.73	144.06	148.91	142.7	164.05	160.12	136.26	139.59	140.79	161.32	150.21	134.11	132.25	153.02	149.46	137.82
ENSBTAG00000009655	TNS3	11.5346	47.36	23.92	27.33	39.09	47.12	47.43	69.87	28.21	44.81	29.73	32.23	50.78	42.95	34.25	29.48	46.58
ENSBTAG00000011354	NUDT9	11.5272	42.48	36.73	32.11	50.15	58.75	34.4	48.17	33.18	55.22	39.21	34.31	53.16	44.46	38.05	41.78	54.98
ENSBTAG00000013627	HNRNPAB	11.5124	66.24	49.15	50.83	46.31	66.65	77.71	43.17	41.76	52.29	63.79	55.23	54.33	59.03	63.69	56.22	47.72
ENSBTAG00000053034	H4C2	11.4976	89.21	60.12	80.82	67.94	49.78	74.22	59.32	50.99	85.42	54.8	52.43	66.07	58.6	45.02	61.63	60.78
ENSBTAG00000053034	H4C19	11.4976	89.21	60.12	80.82	67.94	49.78	74.22	59.32	50.99	85.42	54.8	52.43	66.07	58.6	45.02	61.63	60.78
ENSBTAG00000053034	H4C8	11.4976	89.21	60.12	80.82	67.94	49.78	74.22	59.32	50.99	85.42	54.8	52.43	66.07	58.6	45.02	61.63	60.78
ENSBTAG00000053034	H4C11	11.4976	89.21	60.12	80.82	67.94	49.78	74.22	59.32	50.99	85.42	54.8	52.43	66.07	58.6	45.02	61.63	60.78
ENSBTAG00000053034	H4C13	11.4976	89.21	60.12	80.82	67.94	49.78	74.22	59.32	50.99	85.42	54.8	52.43	66.07	58.6	45.02	61.63	60.78
ENSBTAG00000053034	H4-16	11.4976	89.21	60.12	80.82	67.94	49.78	74.22	59.32	50.99	85.42	54.8	52.43	66.07	58.6	45.02	61.63	60.78
ENSBTAG00000053034	H4C1	11.4976	89.21	60.12	80.82	67.94	49.78	74.22	59.32	50.99	85.42	54.8	52.43	66.07	58.6	45.02	61.63	60.78
ENSBTAG00000053034	H4C3	11.4976	89.21	60.12	80.82	67.94	49.78	74.22	59.32	50.99	85.42	54.8	52.43	66.07	58.6	45.02	61.63	60.78
ENSBTAG00000053034	H4C6	11.4976	89.21	60.12	80.82	67.94	49.78	74.22	59.32	50.99	85.42	54.8	52.43	66.07	58.6	45.02	61.63	60.78
ENSBTAG00000053034	H4C7	11.4976	89.21	60.12	80.82	67.94	49.78	74.22	59.32	50.99	85.42	54.8	52.43	66.07	58.6	45.02	61.63	60.78
ENSBTAG00000053034	H4C12	11.4976	89.21	60.12	80.82	67.94	49.78	74.22	59.32	50.99	85.42	54.8	52.43	66.07	58.6	45.02	61.63	60.78
ENSBTAG00000050786	LOC781977	11.4679	19.13	19.3	47.38	32.8	2.31	26.49	38.46	37.98	5.85	29.34	20.15	26.08	25.06	17.33	4.99	46.52
ENSBTAG00000018286	RNF181	11.4531	82	77	74.29	74.92	90.68	82.27	64.37	82.42	74.32	76.72	63.02	62.88	63.85	87	67.51	61.89
ENSBTAG00000012120	TIPARP	11.4457	40.44	16.45	27.85	26.43	36.04	48.57	23.18	18.42	14.81	17.86	26.12	36.44	31.17	24.14	33.86	28.95
ENSBTAG00000054441		11.4383	53.96	43.6	51.07	57.11	22.61	34.31	40.31	53.73	75.69	40.74	41.46	35.92	56.44	48.66	41.6	63.78
ENSBTAG00000014315	PBLD	11.4383	38.65	27.1	37.55	35.53	19.71	17.89	25.83	44.95	22.77	26.17	41.61	23.35	29.08	37.84	42.03	45.37
ENSBTAG00000030333	AOC3	11.4308	145.35	126.09	117.2	120.21	127.33	105.94	147.79	139.07	162.92	119.41	115.09	87.74	132.75	111.91	119.19	122.09
ENSBTAG00000049452	UBL5	11.4234	118.8	116.3	107.39	109.48	107.11	118.1	90.09	118.09	109.5	130.46	111.83	105.65	96.6	125.25	106	89.37
ENSBTAG00000005501	COBLL1	11.379	32.64	13.19	18.15	33.75	28.71	33.5	36.35	15.42	20.22	21.54	16.69	35.57	39.03	25.95	22.37	37.11
ENSBTAG00000014827	UBQLN1	11.3641	84.8	67.48	79.49	95.05	111.52	89.81	85.37	80.54	75.91	84.33	82.35	92.8	95.76	92.7	77.09	94.41
ENSBTAG00000038058	LOC518623	11.3567	55.88	51.88	74.76	52.84	17.84	34.79	55.88	88.84	37.61	39.2	54.95	46.96	41.46	47.84	35.97	56.78
ENSBTAG00000021678	SLC31A1	11.3567	130.29	143.04	129.28	143.63	153.71	135.02	145.77	154.41	128.3	135.15	139.76	113.29	124.62	151.41	133.68	139.74
ENSBTAG00000009542	ZC3H10	11.3493	76.62	88.87	84.39	89.36	92.72	76.62	74.84	74.98	86.18	99.71	81.14	89.86	69.62	93.16	89.88	64.06
ENSBTAG00000016079	COX4I1	11.3271	119.75	111.42	116.13	114.15	115.14	118.68	104.35	115.54	126.5	131.81	127.38	104.24	102.58	124.68	109.4	105.4
ENSBTAG00000032777	TOMM5	11.29	54.75	65.81	63.97	55.17	81.47	65.36	67.4	48.76	49.51	74.54	71.37	49.92	57.46	63.42	68.46	56.14
ENSBTAG00000014835	SPARC	11.2529	95.44	96.57	76.35	86.83	89.25	81.58	118.7	110	258.42	109.23	101.77	80.34	86.62	90.62	93.19	96.7
ENSBTAG00000020379	AREL1	11.2455	50.49	45.84	54.95	48.97	21.79	38.59	61.01	45.53	63.4	60.16	42.1	42.19	64.98	67.45	46.76	57.04
ENSBTAG00000009214	ETS2	11.2455	43.74	19.9	28.03	23.98	45.83	56.77	52.84	19.44	25.99	21.71	26.57	31.22	40.78	29.64	31.62	31.3
ENSBTAG00000000330	ALDH16A1	11.2381	55.65	53.82	44.93	43.53	28.5	41.7	39.78	62.78	65.19	47.42	56.1	38.02	53.69	43.71	44.78	66.43
ENSBTAG00000012338	FAH	11.2307	81.77	89.97	92.09	102.77	68.02	75.77	80.92	77.02	72.44	80.03	89.32	74.17	86.25	85.49	68.68	103.15
ENSBTAG00000005668	SLC39A8	11.2307	85.55	62.45	89.74	72.13	63.16	80.94	72.52	76.74	53.78	67.8	71.66	80.07	73.34	76.35	63.68	91.73
ENSBTAG00000003550	C29H11orf54	11.2307	118.54	105.59	109.46	101.87	114.39	91	130.05	145.21	115.44	103.22	101.97	123	89.9	110.88	112.38	104.94
ENSBTAG00000020795	RPS21	11.2233	147.43	169.81	163.61	170.79	182.12	153.87	149.12	157.01	171.17	163.53	174.24	138.48	158.15	164.09	171.11	133.87
ENSBTAG00000007842	GCLM	11.201	50.72	50.34	58.54	48.26	70.84	50.31	59.6	61.84	54.38	61.87	70.48	52.51	58.74	69.39	69.75	60.73
ENSBTAG00000004246	SPSB1	11.1862	42.61	56.82	51.91	65.44	65.78	49.17	68.67	49.94	71.52	55.83	55.61	63.01	73.81	57.38	53.65	83.98
ENSBTAG00000038532	FOLR3	11.164	53.72	60.8	60.02	49.35	94.45	63.36	69.35	57.45	97.01	67.68	63.02	50.99	51.3	67.17	52.62	44.67
ENSBTAG00000018471	SSR3	11.164	97.67	90.11	99.97	76.57	148.06	88.74	91.84	88.64	104.93	121.75	88.89	77.78	86.99	96.39	82.85	65.1
ENSBTAG00000030246	ENTPD8	11.1566	47.89	39.72	62.8	41.37	31.11	54.77	46.62	40.9	82.41	39.38	43.14	57.43	66.08	43.67	49.93	66.27
ENSBTAG00000014226	RPL34	11.1121	140.25	134.18	143.44	149.3	152.28	133.41	141.53	152.37	136.72	137.03	159.51	132.31	133.38	146.23	151.9	126.29
ENSBTAG00000011419	HSPA9	11.0973	176.49	167.23	163.68	162.46	246.52	194.83	164.96	144.59	160	197.94	170.44	157.22	164.45	191.02	167.66	146.95
ENSBTAG00000043583		11.0898	36.67	19.72	11.82	27.43	10.67	21.54	22.2	18.44	24.27	13.58	39.15	36.01	38.59	29.82	14.86	25.63
ENSBTAG00000005012	HSPH1	11.0824	36.91	29.67	52.26	63.82	61.63	79.65	33.9	25.94	16.67	35.35	35.04	39.75	44.62	36.46	44.82	33.81
ENSBTAG00000015155	HACD3	11.075	77.56	101.67	90.91	97.67	100.51	88.58	84.98	105.91	76.29	80.79	76.62	84.67	80.44	77.31	84.83	98.16
ENSBTAG00000000097	EFCAB14	11.075	56.41	65.86	71.96	61.89	74.86	61.07	57.65	57.02	50.85	82.72	65.95	50.66	77.83	86.26	64.68	63.92
ENSBTAG00000024958	FAM214A	11.0602	36.46	26.05	35.63	46.29	26.94	37.94	47.76	30.08	23.55	36.05	38.47	43.62	67.88	40.09	45.04	51.16
ENSBTAG00000053347		11.0454	22.35	26.97	13.81	34.04	12.54	13.12	23.9	38.05	11.16	20.56	26.63	14.2	18.17	20.43	30.6	41.95
ENSBTAG00000044311	LOC112448336	11.0305	20.23	27.44	27.94	35.11	27.17	32.88	31.45	17.29	17.94	22.63	41.32	44.01	33.44	18.15	16.1	51.26
ENSBTAG00000018410	EBPL	11.0157	29.06	51.81	36.16	39.9	49.08	36.53	36.92	47.79	30.81	49.38	49.66	27.65	36.49	43.7	58.02	50.43
ENSBTAG00000002734	EIF3G	11.0157	94.27	99.63	103.52	100.6	119	102.56	86.92	93.76	90.38	108.62	100.38	89.07	86.61	110.58	100.27	85.96
ENSBTAG00000003711	EPAS1	11.0157	86.16	58.63	74.57	85.3	77.06	78.21	101.33	71.41	90.27	73.67	70.44	89.31	95.99	73.49	76.18	106.94
ENSBTAG00000008570	RPS14	11.0083	157.1	176.28	188.85	172.96	186.57	176.24	172.25	165.72	150.35	163.48	191.44	165.08	173.36	172.69	194.1	165.9
ENSBTAG00000036028	BEX2	11.0009	64.87	86.81	71.11	76.18	52.69	51.93	63.74	102.62	58.03	69.61	78.58	59.02	71.84	71.53	76.84	87.61
ENSBTAG00000018937	HMOX2	11.0009	62.69	61.09	68.27	46.53	49.7	58.03	51.8	51.28	60.21	65.39	59.7	53.27	74.35	75.1	73.62	55.04
ENSBTAG00000011963	RPS19	10.9638	133.2	150.8	136.01	140.02	169.57	147.9	149.21	144.36	157	143.44	150.65	130.01	132.41	134.74	150.56	133.66
ENSBTAG00000032557	TMEM258	10.9638	64.28	58.13	55.79	56.28	106.49	68.37	55.07	48.57	64.92	88.77	62.42	45.4	44.96	64.13	51.61	43.69
ENSBTAG00000002478	AGMAT	10.9564	135.49	155.24	144.69	136.88	96.5	129.87	146.32	149.03	129.65	130.56	142.33	109.54	134.93	127.55	134.12	156.73
ENSBTAG00000011793	FDX1	10.9564	98.65	85.45	122.17	80.99	80.29	90.41	68.21	93.72	76.33	86.66	95.14	89.62	97.52	93.53	97.54	82.74
ENSBTAG00000002566	PGPEP1	10.949	65.79	59.8	76.51	49.19	69.07	58.46	58.19	48.17	48.44	58.12	58.84	59.31	77.78	74.8	67.3	59.01
ENSBTAG00000012508	NECAB2	10.9342	52.38	39.79	38.09	39.9	53.78	57.32	60.65	57.92	77.03	44.8	42.13	55.47	45.83	53	36.44	57.04
ENSBTAG00000012508	OSGIN1	10.9342	52.38	39.79	38.09	39.9	53.78	57.32	60.65	57.92	77.03	44.8	42.13	55.47	45.83	53	36.44	57.04
ENSBTAG00000021131	HNRNPK	10.9268	186.07	179.08	186.79	168.49	229.57	191.94	177.2	189.93	193.21	198.98	175.42	168.29	179.42	186.39	182.53	166.81
ENSBTAG00000014649	CPT2	10.9119	108.04	98.61	126.11	87.22	82	87.96	95.73	105.31	105.28	112.31	109.49	90.91	109.3	124.95	106.64	97.59
ENSBTAG00000025617	RPS4Y1	10.86	67.01	46.34	48.11	49.18	90.47	79.27	53.43	40.52	43.37	60.99	53.72	55.08	40.17	55.92	53.98	32.1
ENSBTAG00000006675	PCSK6	10.8526	104.25	116.3	122.62	112.95	111.57	82.48	99.67	98.31	106.08	106.2	102.66	91.53	92.3	95.05	120.29	111.5
ENSBTAG00000002910	ECHDC2	10.8452	54.77	93.89	100.03	78.89	63.29	99.96	87.24	94.5	85.99	83.31	86.07	78.34	104.76	93.82	86.9	86.86
ENSBTAG00000003415	ESD	10.7933	75.88	72.69	72.78	65.08	52.21	53.84	78.14	82.7	63.75	65.11	61.63	54.99	58.13	61.13	66.41	67.89
ENSBTAG00000001932	CRAT	10.7859	101.55	87.06	102.49	77.82	74.53	87.44	103.87	85.75	102.19	91.27	84.38	86.35	109.18	82.13	82.2	97.47
ENSBTAG00000000497	AKR1A1	10.7711	75.6	96.66	71	58.72	53.11	68.26	62.66	85.94	76.32	77.73	71.28	57.35	65.37	77.36	61.59	79.08
ENSBTAG00000016481	CALU	10.7711	110.18	103.73	110.26	78.78	173.72	99.51	100.46	93.04	90.65	118.63	101.77	93.71	96.23	104.21	92.4	76.43
ENSBTAG00000003481	OTUD6B	10.7711	54.41	51.22	54.99	45.66	64.68	62.51	43.86	40.87	31.59	64.93	49.33	52.48	63.99	70.2	45.31	45.95
ENSBTAG00000008118	RPF1	10.7563	52.18	32.75	25.6	43.5	51.59	40.8	26.86	24.81	22.43	39.12	41.35	34.62	40.51	27.7	25.1	33.02
ENSBTAG00000025029	MAN2A1	10.7414	95.56	58.27	78.08	71.18	79.42	75.05	90.17	61.16	85.43	72.46	66.67	84.78	94.84	68.01	70.91	74.12
ENSBTAG00000004080	TIAL1	10.7414	53.13	35.52	48.61	54.45	52.23	54.54	32.19	36.73	22.56	38.76	38.63	39.53	42.18	49.47	34.12	44.53
ENSBTAG00000025535	GLYATL3	10.7414	24.19	38.68	18.41	42.12	22.97	26.04	34.52	36.2	28.54	47.71	28.37	20.83	26.26	46.19	35.16	47.92
ENSBTAG00000009495	BCAM	10.7414	55.61	30.36	48.01	40.91	26.27	38.78	41.38	42.83	69.51	31.88	26.28	50.69	58.79	45.57	38.04	45.15
ENSBTAG00000017043	CMKLR2	10.734	33.15	40.76	34.19	32.65	18.69	31.29	43.52	22.34	41.06	25.64	53.47	23.4	34.19	29.14	35.84	53.54
ENSBTAG00000038540	LOC785216	10.7192	81.73	93.63	86.06	79.99	55.13	54.35	77.67	83.03	65.46	71.17	71.09	62.94	65.61	73.85	77.28	82.56
ENSBTAG00000001485	PPIP5K2	10.7192	45.68	34.16	41.74	40.76	42.65	51.87	49.59	52.19	40.52	41.06	35.13	52.93	50.2	38.32	26.33	50.01
ENSBTAG00000001589	TM9SF2	10.7118	119.56	111.18	133.8	109.09	143.58	122.49	105.66	110.46	101.78	120.21	101.64	105.11	115.14	120.16	107.46	107.76
ENSBTAG00000039995	LOC100336868	10.7118	16.8	25.22	4.3	29	21.5	3.6	42.46	20.79	14.15	22.03	28.6	15.97	10.54	28.82	38.54	19.2
ENSBTAG00000011278	XYLB	10.7118	68.79	68.34	64.96	78.6	51.03	50	79.93	68.92	47	58	64.34	64.18	72.45	69.58	53.62	94.16
ENSBTAG00000015248	PLA2G16	10.7118	71.55	54.59	90.73	50.34	46.98	56.95	58.54	58.95	65.35	61.45	59.55	49.82	87.12	69.48	67.6	56.94
ENSBTAG00000002110	DMGDH	10.7044	94.92	74.79	84.28	108.62	59.96	81.6	80.05	108.63	82.8	77.85	102.39	96.67	78.66	85.6	102.88	78.49
ENSBTAG00000021819	IFNAR1	10.6895	63.28	45.63	41.83	47.21	97.31	72.99	70.41	39.65	70.1	52.68	55.72	43.64	58.36	45.3	47.19	45.13
ENSBTAG00000025182	FBXL21	10.6895	34.46	52.09	67.1	36.21	35.83	20.16	28.12	37.28	25.1	42.89	43.11	45.12	29.65	47.77	44.07	35.91
ENSBTAG00000044179	CERS6	10.6599	58.58	33.09	26.7	39.04	46.87	24.56	54.91	49.47	45.14	43.75	41.4	38.54	30.71	51.7	43.04	59.27
ENSBTAG00000008849	SORT1	10.6451	55.97	42.99	78.31	53.56	60.12	73.19	73.55	43.83	43.49	52.89	61.82	60.41	73.42	63.57	67.25	55.42
ENSBTAG00000011954	SEC11C	10.6451	106.92	96.99	104.59	101.85	119.41	94.99	104.18	107.99	111.35	122.96	119.44	80.47	74.32	98.19	103.08	85.25
ENSBTAG00000016711	PPIF	10.6302	54.63	54.36	45.27	52.52	33.45	35.88	65.18	66.33	49.97	44.71	44	69	50.53	42.81	56.72	59.84
ENSBTAG00000013544	LGALS8	10.608	66.03	94.71	90.55	79.87	81.41	68.45	86.85	88.74	72.39	89.39	77.05	67.77	77.77	86.01	78.91	85.03
ENSBTAG00000000103	MRPL23	10.6006	96.09	94.9	90.02	98.21	59.41	65.58	81.6	122.98	105	92.57	101.43	91.6	76.01	100.26	88.02	90.72
ENSBTAG00000011444	HINT2	10.5932	81.35	98.19	85.93	83.35	84.26	79.88	85.29	89.16	66.03	68.79	97.27	74.87	74.47	95.13	83.27	104.03
ENSBTAG00000052720	LOC112444531	10.5784	56.03	49.82	52.37	42.06	22.6	41.88	35.05	62.12	60.83	49.12	50.1	40.02	50.35	55.06	43.46	57.73
ENSBTAG00000039555	COX7C	10.5709	73.95	95.68	96.22	70.83	91.68	75.18	65.01	81.43	72.2	92.95	79.93	85.09	63.1	83.63	75.82	70.27
ENSBTAG00000039555	LOC101902937	10.5709	73.95	95.68	96.22	70.83	91.68	75.18	65.01	81.43	72.2	92.95	79.93	85.09	63.1	83.63	75.82	70.27
ENSBTAG00000010284	ETNPPL	10.5709	13.55	37.77	18.98	22.76	13.48	10.32	26.24	42.72	29.33	22.31	27.6	17.29	10.51	18.73	12.51	40.81
ENSBTAG00000025760	LOC530653	10.5635	34.85	33.3	36.61	39.14	11.28	23.35	31.33	47.82	45.9	24.89	31.8	22.87	27.7	28.77	23.73	39.49
ENSBTAG00000043549		10.5561	41.73	18.87	24.72	20.85	17.46	31.75	20.35	17.29	24.27	16.97	43.5	34.68	32.16	25.93	9.91	27.05
ENSBTAG00000017602	TMEM45B	10.5487	24.23	33.96	23.09	21.39	20.36	40.49	40.04	37.26	21.31	35.62	11.69	20	31.75	29.33	35.3	28.63
ENSBTAG00000023947	AVPI1	10.5413	56.03	79.99	55.55	68.53	78.82	73.37	57.1	67.12	61.33	77.47	65.82	58.54	57.33	64.57	58.05	65.03
ENSBTAG00000000087	HSD17B12	10.5339	49.36	57.82	36.03	47.04	37.92	34.97	36.49	42.23	53.58	28.9	58.25	31.19	30.96	43.06	25.67	38.44
ENSBTAG00000018049	MKNK2	10.5339	37.45	47.07	47.32	52.32	33.25	44.12	28.97	52.62	39.83	47.86	44.3	35.14	36.76	47.74	31.2	55.27
ENSBTAG00000003949	RBM39	10.5265	96.15	85.27	84.91	92.8	119.01	99.76	96.23	76.38	72.38	89.46	93.28	93.17	100.41	76.95	77.32	97.9
ENSBTAG00000015841	CCDC115	10.519	68.48	75.02	78.14	72.28	35.44	56.98	59.44	60.82	70.54	59.39	66.01	71.09	70.1	75.01	53.79	66.45
ENSBTAG00000015841	LOC614882	10.519	68.48	75.02	78.14	72.28	35.44	56.98	59.44	60.82	70.54	59.39	66.01	71.09	70.1	75.01	53.79	66.45
ENSBTAG00000000297	ZNF330	10.5042	33.71	48.91	42.26	48.2	32.08	36.53	32.05	43.09	33.58	52.85	46.42	34.03	43.8	51.94	39.29	39.65
ENSBTAG00000011677		10.4894	57.72	45	52.05	46.13	24.06	33	41.72	55.1	91.59	37.41	42.69	40.38	44.95	37.28	27.48	51.43
ENSBTAG00000002378	NUCB1	10.4894	79.46	81.16	87.47	88.4	95.07	93.78	78.14	98.08	103.59	81.3	83.93	91.56	103.79	95.84	88.14	110.94
ENSBTAG00000004278	APMAP	10.482	64.08	57.83	78.9	51.73	40.11	52.95	63.88	58.31	63.63	71.97	68.01	34.52	80.79	68.23	95.76	64.09
ENSBTAG00000006346	DAP	10.4672	84.39	71.17	80.41	82.29	83.19	53.15	71.15	94.5	100.55	75.47	83.78	72.19	67.73	81.37	92.69	76.99
ENSBTAG00000031548	LOC514257	10.4449	24.55	35.9	25.68	39.96	15.51	31.13	38.67	24.82	46.3	31.38	20.15	9.97	30.37	21.81	28.24	49.78
ENSBTAG00000010672	PCCA	10.4375	71.94	51.77	45.75	53.33	46.31	52.81	70.95	52.62	60.67	50.62	55.67	60.61	67.72	51.55	45.17	75.04
ENSBTAG00000004772	THEM4	10.4301	20.1	39.96	44.56	29.24	22.7	35.93	41.82	24.12	31.15	8.82	19.64	25.67	27.17	27.52	36.55	20.52
ENSBTAG00000042625	LOC112444675	10.393	58.57	65.66	64	47.71	48.61	45.01	36.72	49.03	28.93	51.33	50.36	63.03	57.14	46.57	72.58	79.41
ENSBTAG00000017856	TSTD1	10.393	40.47	65.35	50.3	58.15	39.97	56.46	48.47	50.03	38.2	40.05	59.59	41.61	58.4	38.64	40.13	45.57
ENSBTAG00000016801	RXRG	10.3782	21.82	17.18	39.27	10.88	14.38	18.79	24.25	9.37	14.3	19.25	28.06	27	33.36	31.72	39.77	23.74
ENSBTAG00000012370	MGP	10.3782	36.65	29.49	29.39	28.26	40.13	38.45	25.18	30.03	68.6	28.48	22.65	21.68	22.34	40.4	37.93	31.75
ENSBTAG00000016278	RPL30	10.356	132.74	125.24	123.19	134.53	174.93	149.02	129.11	133.41	137.53	139.21	156.56	128.07	115.01	142.51	133.38	109.69
ENSBTAG00000052342	LOC112441473	10.356	29.3	46.73	10.37	38.74	25.46	19.52	20	22.44	8.82	18.59	19.13	10.26	31.08	11.49	18.85	18.48
ENSBTAG00000014501	FERMT2	10.3411	63.65	52.12	54.07	48.12	60.46	60.97	52.76	45.21	41.07	52.81	62.23	43.89	59.99	53.69	55.12	45.75
ENSBTAG00000019887	DHODH	10.3263	30.81	12.94	18.21	34.87	69.48	36.75	48.11	12.63	41.32	17.31	28.55	29.63	28.95	23.12	35.76	23.59
ENSBTAG00000012927	ALDOA	10.3189	70.82	64.38	58.73	61.26	85.02	80.36	61.9	54.02	83.4	72.85	63.68	61.82	59.31	68.68	50.56	47.16
ENSBTAG00000000894	PGK1	10.3189	73.78	61.71	61.29	50.88	81.54	67.04	53.74	57.48	78.38	67.66	59.65	53.24	54.23	68.95	59.94	51.92
ENSBTAG00000001394	TMED9	10.3115	130.7	125.16	118.2	112.47	193.69	131.77	132.11	110.6	129.12	144.26	125.6	120.39	108.57	125.68	109.28	100.2
ENSBTAG00000000786	NQO2	10.3115	77.43	80.29	71	53.61	69.62	66.63	86.02	85	76.03	83.53	76.19	61.37	84.16	79.2	59.56	76.46
ENSBTAG00000002068	TAGLN2	10.3041	84.79	77.42	75.26	83.36	53.67	87.3	78.81	86.51	124.42	65.59	69.46	77.46	64.62	69.59	71.36	75.11
ENSBTAG00000045822	C15H11orf96	10.2818	39.48	22.13	20.74	28.37	30.09	66.36	35.69	12.13	48.28	20.52	38.58	47.38	34.1	29.17	37.86	25.76
ENSBTAG00000010336	TALDO1	10.2744	73.16	65.67	58.35	69.71	81.06	90.05	64.03	66.82	77.64	72.77	80.36	54.26	57.64	80.51	63.78	67.7
ENSBTAG00000016683	NFKBIA	10.2596	37.16	11.87	23.62	39.23	38.31	40.14	19.74	16.61	27.5	13.11	25.27	30.45	24.03	22.66	23.84	35.67
ENSBTAG00000031800	PPDPF	10.2522	77.15	93.5	82.66	80.31	57.79	87.93	66.88	110.24	96.24	80.71	93.72	74.59	82.63	88.42	77.56	102.62
ENSBTAG00000034185	LOC788609	10.2448	16.86	22.93	21.18	20.72	39.2	20.79	28.64	42.61	32.95	52.46	43.46	44.26	23.49	63.78	23.67	26.69
ENSBTAG00000006396	GPI	10.2374	56.45	57.34	81.32	77.4	59.56	69.52	72.32	75.42	82.93	59.2	77.67	68.21	77.98	77.21	65.94	52.21
ENSBTAG00000000345	CLDN15	10.2299	22.67	23.06	20.57	11.94	2.64	14.16	25.72	58.35	68.14	19.66	17.69	12.83	36.8	21.55	14.16	33.49
ENSBTAG00000016595	CYSTM1	10.2299	96.86	98.23	89.84	83.75	112.13	114.79	97.51	95.17	107.74	88.39	88.39	78.03	94.57	101.41	102.15	79.91
ENSBTAG00000012742	SLC22A18	10.2151	67.09	59.94	59.33	56.2	31.24	50.13	46.1	83.2	80.31	53.31	62.5	50.51	63.42	65.55	56.42	74.15
ENSBTAG00000003636	LIPA	10.2151	38.13	53.96	37.23	39.16	37.16	45.29	40.73	52.71	55.06	46.74	52.53	44.76	32.52	46.99	38.14	47.46
ENSBTAG00000042880	LOC112443653	10.2077	19.74	24.19	18.95	44.76	11.73	6.85	13.04	18	7.44	20.51	20.26	41.65	6.48	19.59	6.86	28.69
ENSBTAG00000005653	ABCB4	10.2003	173.78	160.14	160.34	152.4	175.93	189.88	187.39	154.78	173.57	156.6	160.63	162.04	158.4	149.95	167.88	168.54
ENSBTAG00000015962	MMADHC	10.1855	105.81	95.23	91.18	87.98	126.28	100.18	92.63	89.4	93.72	101.31	88.84	79.68	84.18	100.19	85.89	75.3
ENSBTAG00000046712	PSMC2	10.1855	76.09	84.13	83.4	76.22	103.66	87.13	69.83	62.04	65.52	84.62	75.23	66.98	76.43	82.99	78.92	71.84
ENSBTAG00000000175	N4BP2	10.1855	62.84	40.25	44.46	41.76	84.68	60.75	61.41	42.84	41.89	62.38	48.33	52.51	49.41	54.95	47.22	49.06
ENSBTAG00000014614	ACTA2	10.178	67.91	29.01	39.84	39.96	35.46	58.59	67.67	40.91	125.21	47.26	59.44	63.13	36.99	41.33	44.56	41.62
ENSBTAG00000055207	SCD	10.1558	49.54	13.94	6.2	20.43	8.34	10.87	25.09	20.87	41.71	5.9	18.2	20.14	8.42	14.79	7.8	18.69
ENSBTAG00000000396	PIM1	10.1484	31.61	7.7	8.98	14.14	42.6	28.93	36.29	8.1	18.08	11.24	22.8	24.93	22.72	16.9	18	19.24
ENSBTAG00000015910	ITGB1	10.141	101.03	82.68	92.43	81.52	107.51	100.96	94.38	91.28	124.21	97.59	87.52	83.91	87.75	96.49	92.03	80.69
ENSBTAG00000017831	ERLIN2	10.141	79.6	84.87	99.04	64.81	58.32	59.4	79.87	80.31	75.21	72.82	78.78	69.94	90.43	80.03	86.5	89.72
ENSBTAG00000010976	KANK1	10.1039	59.6	38.3	54.44	58.58	54.63	70.12	51.98	44.22	44.23	46.83	47.09	57.67	60.72	51.65	62.42	63.86
ENSBTAG00000013390	PSMB6	10.0965	101.69	103.15	93.75	93.84	100.92	89.73	87.3	92.11	93.22	103.7	92.72	80.67	74.95	109.13	93.37	83.57
ENSBTAG00000018417	PSMF1	10.0965	59.15	80.04	51.29	56.81	69.5	61.45	64.02	59.75	77.32	76.99	69.19	55.57	70.93	60.72	52.38	62.93
ENSBTAG00000023513	DNAJC19	10.0891	52.74	66.24	49.81	54.1	70.32	39.12	55.96	59.8	43.06	70.78	68.59	42.24	52.49	55.42	48.95	46.19
ENSBTAG00000018694	ACSS3	10.0891	111.47	92.15	95.67	81.83	98.83	95.64	93.15	101.16	119.1	112.21	118.99	98.89	105.76	110.18	92.81	79.44
ENSBTAG00000016679	ETFDH	10.0891	98.89	98.18	103	96.2	87.73	103.6	97.11	89.23	88.5	87	95.69	84.08	106.7	97.85	95.64	89.05
ENSBTAG00000012059	MVD	10.0817	42.29	35.36	24.17	28.78	25	16.97	41.6	43.66	27.15	29.06	33.09	23.61	30.26	35.16	38.6	59.2
ENSBTAG00000014318	SLC33A1	10.0594	54.6	43.97	47.08	43.46	85.46	56.92	55.67	40.55	42.68	64.97	49.06	49.56	40.42	55.11	43.97	37.4
ENSBTAG00000021180	TBATA	10.052	42.61	18.35	28.12	31.56	46.94	58.69	30.86	5.05	22.46	33.42	46.47	25.87	26.87	26.88	31.03	41.12
ENSBTAG00000020661	ABCA1	10.052	40.04	34.03	21.84	37.57	80.28	48.64	77.55	55.18	92.42	35.05	33.8	39.19	35.83	28.24	29.4	40.61
ENSBTAG00000016465	DHCR7	10.0446	53.75	22.48	20.9	28.71	23.72	9.22	46.52	33.28	34.46	17.82	21.53	21.9	19.73	34.35	31.82	58.08
ENSBTAG00000001225	RBM14	10.0298	36.56	26.2	42.93	32.39	50.44	46.01	29.21	22.8	20.9	36.55	25.63	37.77	45.84	30.69	29.92	38.27
ENSBTAG00000021323	AGFG1	10.0224	46.44	35.74	37.3	33.34	65.4	41.75	55.35	34.61	57.07	40.63	50.82	43.8	55.06	38.58	47.76	43.86
ENSBTAG00000018331	CLEC3B	10.0224	50.91	59.17	59.68	52.99	29.63	46.1	42.05	61.54	61.04	57.12	46.16	43.51	65.39	56.92	53.8	47.6
ENSBTAG00000003851	CCNL1	10.0224	31.62	15.56	18.13	24.76	36.12	40.22	27.27	13.55	15.66	16.92	24.52	28.12	24.68	16.06	18.1	25.95
ENSBTAG00000031061	POLR2L	10.0001	73.99	64.7	66.25	73.08	54.45	84.28	54.8	57.06	77.67	64.12	69.03	64.54	59.88	59.41	73.61	58.69
ENSBTAG00000013863	DUSP1	9.99272	94.12	38.17	44.85	60.22	44.07	129.81	51.65	43.17	29.25	42.1	30.4	45.11	43.15	40.03	71.13	53.09
ENSBTAG00000009215	NR1I3	9.99272	35.38	49.13	40.26	49.73	20.68	29.71	37.29	73.39	58.88	46.17	41.54	40.91	36.1	33.7	33.99	52.28
ENSBTAG00000006135	MAP1LC3A	9.9779	54.27	32.18	39.1	30.18	26.89	42.05	30.53	37.54	55.75	38.63	35.35	32.68	47.28	24.29	49.78	39.01
ENSBTAG00000036262	GBE1	9.96307	76.5	48.77	58.84	60.45	54.4	60.62	68.43	46.78	42.55	50	53.7	64.03	64.48	53.83	56.23	68.99
ENSBTAG00000027453	RNF4	9.96307	51.88	55	60.5	41.79	56.27	42.99	59.28	43.79	48.91	65.32	59.72	49.26	72.25	68.58	62.17	59.24
ENSBTAG00000053003	GPX4	9.96307	40.45	40.54	25.04	36.25	55.17	37.38	45.04	40.33	70.6	46.11	34.87	24.68	31.13	44.1	31.55	28.59
ENSBTAG00000000599	CCNI	9.94825	66.86	50.73	54.33	57.1	56.29	56.6	69.9	57.07	65.17	48.73	49.52	61.14	76.2	56.47	48.63	68.33
ENSBTAG00000000555	ACO1	9.93342	107.25	90.84	118.73	95.89	86.58	104.07	108.37	87.95	97.49	91.13	111.14	104.28	114.79	102.49	98.57	99.73
ENSBTAG00000000550	ATP5F1D	9.93342	134.34	127.65	117.91	101.07	74.38	105.49	102.85	108.24	106.87	113.53	103.02	99.21	111.37	116.5	109.08	121.07
ENSBTAG00000008977	TOMM6	9.93342	129.37	140.45	136.8	120.88	152.59	131.12	132.92	137.52	139.25	137.81	119.93	110.43	128.51	139.75	125.85	112.54
ENSBTAG00000007177	EMP2	9.92601	106.25	72.14	95.54	78.27	95.99	93.77	118.64	86.33	131.71	89.31	96.33	78.9	105.46	91.18	95.26	91.32
ENSBTAG00000018036	CNOT7	9.91859	72.62	64.52	78.15	55.01	79.61	70.54	74.89	64.23	55.13	70.77	63.7	64.63	91.32	80.26	82.82	66.67
ENSBTAG00000045980	ARF6	9.91118	98.82	75.76	80.9	71.98	116.9	105.35	73.74	79.54	94.88	90.93	87.11	78.78	81.86	81.5	80.28	68.66
ENSBTAG00000014423	RPL22	9.91118	83.13	77.88	81.39	89.07	104.47	86.67	79.5	86.79	85.92	96.66	101.99	75.31	78.92	92.87	88.27	69.3
ENSBTAG00000002939	FURIN	9.89635	98.23	99	122.99	105.15	84.27	114.39	89.52	97.24	100.61	119.73	107.45	101.55	109.06	111.46	111.21	112.35
ENSBTAG00000000292	TCIRG1	9.88894	50.96	29.44	43.77	30.16	19.73	38.16	20.14	37.26	42.26	32.02	18.46	19.56	36.48	29.16	24.82	34.94
ENSBTAG00000030913	MX1	9.88153	12.53	42.96	4.14	20.72	31.35	22.79	11.64	33.6	46.12	31.36	29.56	33.39	29.55	17.1	24.42	36.12
ENSBTAG00000014536	SFXN1	9.88153	31.27	43.6	36.94	29.58	19.04	23.39	44.19	44.71	43.37	38.53	43.97	29.96	54.48	30.87	31.89	52.08
ENSBTAG00000047088		9.8667	7.77	22.24	22.62	12.77	43.47	8.45	22.53	24.38	7.63	11.07	20.64	45.11	10.7	19.25	17.31	8.9
ENSBTAG00000008184	CCT6A	9.85929	73.61	77.76	79.12	69.13	129.89	96.93	82.92	61.84	68.6	90.7	76.85	72.88	76.81	77.92	84.99	62.63
ENSBTAG00000031249	PSMG4	9.84446	78.81	74.76	78.75	83.85	57.41	82.65	54.56	68.21	78.88	65.68	72.41	61.1	78.25	70.23	90.97	52.03
ENSBTAG00000004409	IVD	9.84446	75.84	96.44	79.95	78.49	72.83	59.89	70.39	94.38	71.29	67.14	73.33	50.78	66.67	84.74	58.7	92.1
ENSBTAG00000049516	ARL6IP1	9.81481	76.66	98.63	98.07	82.8	80.45	74.58	79.74	89.9	77.95	105.25	89.9	64.27	82.12	93.09	82.3	86.96
ENSBTAG00000013168	RPA3	9.8074	22.1	31.21	42.08	33.76	42.95	33.73	34.98	30.76	17.91	31.46	25.57	21	42.34	35.52	21.27	23.87
ENSBTAG00000006934	CYP11A1	9.8074	10.82	20.58	3.92	6.57	29.29	16.75	10.82	18.28	29.36	11.9	32.79	5.59	12.26	5.13	23.82	5.34
ENSBTAG00000000133	CD68	9.8074	18.35	37.65	32.61	26.61	17.57	26.42	19	44.75	30.23	36.07	25.22	29.1	23.36	35.64	23.22	19.38
ENSBTAG00000043432	LOC112441894	9.75551	25.75	12.61	14.59	9.93	39.51	15.39	41.85	16.95	9.55	11.52	22.14	25.65	30.55	22	7	25.77
ENSBTAG00000004531	CCT4	9.75551	71.6	65.3	74.9	74.5	99.31	91.96	58.6	65.05	68.68	80.34	73.56	66.22	72.72	74.6	79.38	58.13
ENSBTAG00000043295	LOC112448611	9.74809	37.58	36.71	36.81	40.89	26.39	35.98	39.13	29.61	28.17	52.42	46.55	69.19	72.56	39.18	44.91	80.32
ENSBTAG00000013127	LPCAT3	9.72586	41.87	23.59	30.61	20.54	20.21	17.38	26.34	26.24	31.46	21.51	38.58	22.32	31.71	31.75	43.58	36.04
ENSBTAG00000003342	AMD1	9.68879	48.04	40.57	44.06	61.59	59.02	61.09	50.37	32.36	26.89	33.97	53.53	47.94	43.25	38.58	40.35	48.1
ENSBTAG00000008314	SDHB	9.68138	117.34	121.93	112.52	122.52	99.98	111.21	113.66	137.63	118.9	122.57	124.48	103.1	111.47	132.18	110.73	108.87
ENSBTAG00000007681	DHFR	9.68138	93.8	81.32	83.95	76.16	100.84	93.2	86.97	74.24	76.22	89.35	84.45	67.6	83.74	75.79	81.7	81.69
ENSBTAG00000003797	SLC17A3	9.66655	19.52	13.7	13.97	26.38	14.98	13.15	36.88	29.15	23.99	21.19	17.67	36.83	28.99	14.03	12.63	50.59
ENSBTAG00000007960	TOP1	9.65914	57.13	42.88	41.55	49.17	80.17	88.8	44.12	31.38	36.09	60.56	49.76	43.06	54.95	52.68	45.85	40.44
ENSBTAG00000044064	RNF144A	9.6369	47.4	37.03	47.18	35.12	42.32	35.42	52.16	36.52	53.91	33.78	49.24	34.07	45.87	41.51	44.23	70.22
ENSBTAG00000042956	LOC112446152	9.61466	79.05	77.38	76.06	97.06	72.1	72.22	93.83	73.42	89.62	72.73	78.24	104.61	108.47	76.47	112.48	98.25
ENSBTAG00000051352	SURF4	9.61466	146.39	126.52	150.5	125.18	138.88	133.42	144.74	143.42	161.44	143.51	126.71	111.95	140.95	141.56	129.08	139.74
ENSBTAG00000007213	SIRPA	9.61466	51.51	40.89	43.66	35.66	40.6	36.35	50.92	35.18	55.86	41.18	35.14	58.32	56.32	41.32	46.27	48.16
ENSBTAG00000046786	UQCRFS1	9.60725	117.74	100.32	102.31	84.37	107.56	102.88	90.19	94.26	97.25	101.17	102.99	90.28	91.65	114.11	98.55	82.95
ENSBTAG00000014140	ATP1B3	9.59242	64.31	49.23	44.37	57.31	50.63	72.99	53.23	42.78	58.41	49.87	49.27	60.01	41.43	48	49.93	66.41
ENSBTAG00000030669	FGGY	9.59242	22.58	41.58	39.6	39.28	23.12	30.54	37.95	39.34	24.29	33.31	34.71	32.14	32.37	30.39	21.11	48
ENSBTAG00000019015	IFITM3	9.59242	8.03	28.87	15.84	8.15	6.74	28.93	21.27	8.7	25.66	13.28	16.02	12.78	10.02	21.28	9.5	21.49
ENSBTAG00000019625	EHHADH	9.58501	166.83	169.91	202.68	154.16	71.5	166.98	172.31	171.25	157.51	158.37	162.78	129.39	174.37	175.97	163.7	172.37
ENSBTAG00000040070	SCGB1D	9.58501	5.64	21.04	20.83	15.45	23.26	7.9	6.96	21.05	8.53	15.61	23.34	16.36	7.17	12.47	13.47	12.31
ENSBTAG00000018258	SRSF2	9.57018	78.49	78.98	72.6	76.81	95.55	79.12	68.4	78.39	72.25	91.48	92.21	85.16	95.32	73.34	63.57	92.51
ENSBTAG00000013212	COPG1	9.56277	71.71	55.72	72.31	67.94	67.44	73.56	58.98	56.7	64.71	67.63	50.67	60.97	76.53	72.74	45.02	60.95
ENSBTAG00000003505	DCN	9.56277	80.82	63.49	65.61	68.78	66.45	58.17	76.49	76.31	104.07	66.94	64.52	55.15	59.49	59.67	72.92	65.48
ENSBTAG00000017889	CCT5	9.56277	63.49	60.68	65.71	66.07	92.65	82.17	54.38	54.14	64.17	76.53	64.69	54.67	66.15	73.58	63.16	52.21
ENSBTAG00000020028		9.55536	80.13	42.93	49.68	51.71	62.57	53.69	46.72	68.36	84.71	56.63	74.79	39.7	56.85	60.81	58.37	51.05
ENSBTAG00000017056	PKLR	9.55536	30.98	26.27	38.55	36.56	18.43	21.44	40.27	32.43	26.05	27.15	18	26.95	38.01	29.85	37.16	47.42
ENSBTAG00000022613	CYCS	9.54794	36.57	36.2	38.34	32.75	65.91	52.61	31.42	27.03	27.37	52.02	41.8	30.61	38.75	48.56	40.22	24.79
ENSBTAG00000051698	LOC112441469	9.53312	21.3	29.89	28.7	1.47	24.43	19.61	25.7	2.27	19.67	1.52	38.2	21.15	0.92	26.96	56.27	33.3
ENSBTAG00000018768	HMGN1	9.51829	100	86.34	100.22	85.94	85.78	96.78	70.96	95.74	81.93	90.38	90.31	88.34	82.9	91.33	79.11	101.2
ENSBTAG00000013930	ATP5F1C	9.51088	87.66	96.39	96.33	80.36	93.34	100.9	77.08	88.96	85.96	94.22	104.06	90.93	76.6	86.69	96.87	79.28
ENSBTAG00000000172	PFKFB1	9.50347	64.2	69.56	66.08	75.35	80.33	56.72	69.93	72.68	56.63	73.41	63.48	61.79	76.3	79.3	54.66	84.3
ENSBTAG00000019533	ADTRP	9.50347	98.29	75.5	86.64	75.06	77.54	97.07	80.39	70.83	68.1	87.88	84.1	73.1	78.12	90.33	96.68	82.63
ENSBTAG00000011415	ETF1	9.49605	64.72	51.25	50.02	50.24	96.47	75.44	52.97	41.52	42.88	66.1	51.27	58.28	60.31	62.83	58.72	41.31
ENSBTAG00000003017	TTC38	9.48123	29.24	43.88	47.8	48.2	25.44	41.56	32.73	39.59	27.36	39.54	26.35	28.77	35.76	40.14	24.69	34.48
ENSBTAG00000054059	MYCL	9.48123	11.67	6.57	16.63	3.55	8.45	8.55	15.01	18.19	19.74	8.2	8.57	26.17	24.43	14.9	16.47	32.31
ENSBTAG00000051230	SLC43A1	9.48123	44.69	45.09	46.28	44.81	26.23	30.58	39.44	37.05	39.09	36.33	32.18	36.5	44.24	30.48	35.59	53.61
ENSBTAG00000015436	SLC27A4	9.47381	75.81	76.63	113.2	66.47	58.09	66.19	73.11	67.09	71.96	82.42	81.01	65.49	96.15	73.23	72.3	74.61
ENSBTAG00000009948	TRIM25	9.47381	52.11	61.74	64.7	45.77	51.92	41.38	54.86	57.9	54.14	66.42	55.97	54.78	84.35	77.59	65.14	75.62
ENSBTAG00000006001	STAP2	9.45899	69.25	56.05	60.29	67.08	48.82	64.6	55.18	73.03	81.11	63.43	65.47	55.86	51.74	61.24	61.04	69.54
ENSBTAG00000002412	CYB5B	9.45899	53.95	47.39	43.49	51.2	83.91	43.99	58.99	52.17	57.61	58.6	47.77	41.63	40.93	56.52	44.85	53.37
ENSBTAG00000010988	MORF4L1	9.45158	85.34	62.73	62.63	82.68	97.94	79.8	86.18	65.48	76.56	78.06	61.97	83.55	84.43	78.96	65.9	77.87
ENSBTAG00000013753	DDRGK1	9.45158	86.57	91.28	89.29	79.39	59.62	73.82	65.37	78.85	67.19	79.83	79.13	64.87	67.72	80.69	78.19	78.38
ENSBTAG00000020518	PARK7	9.45158	123.18	140.97	136.37	124.03	159.13	129.2	115.83	128.06	124.77	145.33	118.76	123.6	117.27	129.04	117.29	111.74
ENSBTAG00000046841	IRF2BP2	9.45157	46.58	30.23	38.79	44.66	29.07	45.64	29.92	30.88	28.22	27.84	32.74	45.29	38.95	34.51	37.23	53.79
ENSBTAG00000011553	FAHD2A	9.45157	63.18	78.41	66.93	65.92	57.71	74.14	76.63	71.47	49.49	67.17	78.07	57.73	83.12	68.32	63.09	74.1
ENSBTAG00000011883	ARL1	9.44416	99.51	86.77	103.97	89.83	148.31	106.52	92.67	80.23	92.98	108.24	93.79	94.5	92.25	107.45	95.48	72.46
ENSBTAG00000018604	SEMA4G	9.43675	49.72	44.07	41.28	55.95	39.57	38.09	59.81	49.13	62.88	47.03	49	48.61	50.37	43.22	39.84	66.45
ENSBTAG00000021307	BNIP3L	9.42934	86.06	98.46	94.47	68.47	94.83	87.79	80.38	92.34	99.22	84.28	89.78	71.99	84.91	79.62	70.22	80.51
ENSBTAG00000002018	EIF5A	9.42934	80.96	80.31	73.66	64.46	94.55	89.06	83.1	59.56	86.38	79.42	62.83	76.97	82.87	80.37	62.54	68.77
ENSBTAG00000047418	SLC25A6	9.42192	58.67	53.61	59.61	45.83	14.34	46.88	23.29	62.23	62.95	55.35	47.08	61.56	48.21	55.09	50.08	54.39
ENSBTAG00000048033	SMIM15	9.4071	11.25	8.68	22.41	0.67	22.91	1.04	5.11	10.25	17.8	10.76	12.01	9.82	0	13.12	21.65	0.44
ENSBTAG00000021805	RAB5IF	9.39968	47.77	41.82	39.59	36.51	48.51	59.94	31.15	33.57	52.76	50.34	49.41	43.44	41.67	41.78	40.19	34.97
ENSBTAG00000020496	C23H6orf62	9.39968	71.12	47.16	55.53	58.95	61.48	54.34	69.4	51.56	60.84	47.4	50.24	61.09	66.4	47.08	49.63	62.47
ENSBTAG00000021759	NDUFB2	9.39227	104.31	114.38	117.49	103.55	88.88	105.66	83.14	111.24	101.97	114.25	99.75	87.44	109.83	120.15	102.97	104.09
ENSBTAG00000008135	SLIRP	9.37003	70.92	54.32	54.96	68.33	86.69	69.21	58.91	76.48	73	80.67	73.49	58.28	70.77	76.39	69.46	59.71
ENSBTAG00000035907	DDX3X	9.37003	94.76	89.67	86.04	94.8	156.42	145.06	94.16	82.23	102.28	105.8	100.83	104.98	101.38	100.21	92.34	85.49
ENSBTAG00000010617	KRTCAP2	9.31814	88.38	86.35	87.21	90.82	78.87	92.17	78.07	84.83	93.6	108.72	95.8	71.09	75.04	87.93	80.87	80.12
ENSBTAG00000049675		9.30331	20.78	9.96	8.23	13.97	39.32	15.9	30.4	4.46	18.98	13.63	13.57	6.08	6.53	18.52	6.07	22.79
ENSBTAG00000032436	UBC	9.30331	57.34	58.37	59.46	55.93	74.14	51	65.18	88.57	41.72	63.16	54.18	34.66	38.01	58.66	50.61	35.62
ENSBTAG00000016249	NAGS	9.30331	32.24	41.59	38.12	43.63	27.4	47.18	30.78	40.24	36.84	40.86	44.79	23.91	38.65	30.71	28.8	50.56
ENSBTAG00000002083	AUTS2	9.2959	26.91	16.36	30.97	26.35	16.87	27.14	14.28	17.36	11.24	18.43	22.72	27.32	43.52	26.97	27.75	35.38
ENSBTAG00000015857	TPRG1L	9.28849	86.35	88.7	89.66	77.23	73.82	82.31	78.11	86.28	67.73	89.32	83.57	67.39	76.94	70.11	73.45	83.06
ENSBTAG00000025434	ZFP36L1	9.28849	27.45	20.17	19.97	33.41	20.84	29.39	35.41	23.88	36.64	25.45	20.2	33.47	34.57	24.6	21.71	38.38
ENSBTAG00000018201	TKFC	9.28108	48.21	48.02	46.47	55.47	21.56	25.7	48.18	63.49	39.53	36.3	48.82	36.08	31.42	40.48	40.26	63.29
ENSBTAG00000003396	MAFB	9.25142	46.5	32.08	47.08	33.34	6.89	38.07	10.51	46.48	47.94	35.66	31.26	43.74	32.41	36.73	34.73	71.36
ENSBTAG00000014707	ISG15	9.24401	17.54	51.7	5.17	14.46	19.91	26.51	22.9	19.29	41.49	33.33	21.69	22.78	44.08	20.36	13.77	41.78
ENSBTAG00000052665	CYP3A4	9.24401	52.71	55.75	71.49	47.08	34.65	45.13	44.29	72.11	36.64	51.52	58.79	41.67	48.08	57.49	51.16	57.6
ENSBTAG00000005137	LPGAT1	9.2366	58.66	41.42	47.18	58.52	74.78	70.67	52.29	46.99	55.92	57.41	41.77	49.47	44.95	55.38	50.11	43.31
ENSBTAG00000022155	FSTL1	9.22918	41.76	38.96	29.3	27.28	69.62	48.41	53.54	42.42	95.42	34.16	40.42	32.84	33.71	34.93	29.59	40.04
ENSBTAG00000012801	UPP2	9.21436	23.22	32.47	24.48	32.92	17.18	19.07	15.61	44.91	21.64	30.45	20.23	19	13.97	29.68	28.12	41.34
ENSBTAG00000048980	LOC508666	9.20695	48.93	41.09	42.91	28.94	31.75	30.09	25.49	45.12	80.89	68.9	41.89	43.88	44.77	32.37	47.15	36.51
ENSBTAG00000013479	SLC9A3R2	9.20695	46.36	52.44	63.87	46.11	14.7	30.7	33.94	52.65	36.65	33.42	40.24	38.64	40.38	41.44	39.84	52.1
ENSBTAG00000018831	DAO	9.20695	32.44	42.26	41.79	34.84	15.01	23.58	31.32	29.37	25.34	29.99	45.32	35.58	46.48	34.48	36.13	56.16
ENSBTAG00000002292	SMARCA1	9.19953	30.73	33.43	45.63	40.42	38.83	37.15	45.96	46.34	46.29	29.32	44.58	38.29	54.66	38.64	45.84	32.8
ENSBTAG00000040151	GCH1	9.19953	65.98	53.38	69.66	57.4	81.21	82.48	55.87	37.7	29.47	51.38	59.77	54.69	77.03	60.5	61.07	55.25
ENSBTAG00000052295		9.19953	53.32	47.67	66.44	63.61	72.99	56.5	62.94	53.58	63.71	71.02	63.05	57.52	83.2	57.16	56.38	68.91
ENSBTAG00000010508	BLVRB	9.19953	94.46	89.6	72.72	87.66	58.16	77.41	71.01	95	78.59	83.44	72.42	75.56	53.75	84.83	74.04	82.74
ENSBTAG00000012104	FOXA3	9.18471	26.1	16.55	8.66	21.61	26.15	35.08	31.6	12.3	18.56	15.23	18.76	26.72	7.81	10.53	13.22	12.19
ENSBTAG00000006033	NDUFA1	9.17729	71.92	78.44	60.36	62.4	68.85	68.13	62.67	75.43	57.01	67.98	71.15	57.78	56.87	80.22	62.71	58.14
ENSBTAG00000015991	CDH1	9.17729	33.5	23.02	20.12	30.1	35.4	18.94	28.81	39.89	50.22	22.96	20.52	29.38	27.66	45.04	34.42	34.34
ENSBTAG00000004349	DAZAP2	9.16988	75.87	77.58	79.4	61.26	67.74	68.28	65.3	84.17	78.66	75.62	67.43	69.16	69.42	78.04	62.51	69.7
ENSBTAG00000001229	SLC25A22	9.16988	29.7	31.31	33.8	26.49	13.3	20.85	22.84	33.92	41.04	30.01	23.78	21.43	19.93	28.75	19.69	39.09
ENSBTAG00000018824	MIA3	9.16247	66.91	52.33	58.8	65.06	66.24	53.26	50.6	53	69.78	61.62	48.07	49.26	57.22	52.58	43.83	65.61
ENSBTAG00000004380	STAT2	9.15506	69.85	61.49	61.59	55.04	97.26	57.7	65.53	63.72	96.55	65.73	54.39	63.44	55.77	56.91	55.76	82.7
ENSBTAG00000003074	SLC16A6	9.15506	26.92	31.55	44.59	35.14	16.1	38.62	16.7	30.12	11.87	23.26	23.27	18.98	30.15	23.41	34.25	42.03
ENSBTAG00000016713	TMEM30B	9.15505	47.24	38.5	51.68	44.55	32.09	56.65	26.44	36.85	48.34	41.83	40.69	43.15	53.48	56.02	52.22	42.93
ENSBTAG00000019156	CCT2	9.13282	121.14	105.96	116.62	115.55	206.21	152.44	111.36	82.04	82.25	121.51	109.19	103.39	121.21	120.53	115.61	101.23
ENSBTAG00000017120	PHB1	9.13282	57.91	73.21	57.99	55.19	70.21	72.54	50.73	54.83	54.41	64.77	51.56	50.52	67.6	63.88	63.49	54.89
ENSBTAG00000013952	HNRNPD	9.11799	33.83	20.06	23.29	39.67	33.72	33.6	33.35	27.3	39.6	30.67	27.56	42.07	45.53	29.36	21.74	41.32
ENSBTAG00000012069	CCDC167	9.10316	77.8	62.84	94.25	60.71	63.11	75.93	62.64	66.12	52.64	70.45	60.98	72.37	79.13	73.26	69.32	56.88
ENSBTAG00000000019	SERINC1	9.09575	100.01	111.05	130.76	100.22	131.5	107.92	95.94	103.48	107.64	113.76	106.95	95.57	104.7	116.87	105.55	81.35
ENSBTAG00000019230	PTGER3	9.08834	48.85	14.6	24.16	18.04	24.53	61.2	63.52	19.12	29.02	15.76	22.78	39.39	42.15	18.39	23.92	30.14
ENSBTAG00000025191	SKP1	9.07351	105.9	97.94	117.21	96.18	120.32	108.25	100.49	99.55	96.05	112.52	93.9	85.17	107.01	118.37	102.53	81.94
ENSBTAG00000020968	MPC2	9.05869	99.85	107.09	96.45	92.7	78.19	82.44	94.31	95.72	87.63	89.44	89.6	74.39	83.51	97.57	102.17	101.34
ENSBTAG00000005664	YWHAE	9.05869	131.92	117.6	119.95	127.86	124.14	130.39	111.55	121.19	142	128.29	119.25	109.63	122.14	136.36	117.07	115.64
ENSBTAG00000051726	SERPINA5	9.04386	97.45	82.38	96.7	60.76	53.62	78.44	70.18	81.13	64.49	76.04	72.11	75.29	74.38	88.93	72.51	91.19
ENSBTAG00000019463	SLC25A39	9.03645	50.41	53.66	48.8	54.35	59.56	71.03	55.1	60.09	94.72	60.21	52.1	60.29	76.31	66.54	62.8	60.62
ENSBTAG00000015892	NDUFB4	9.03645	62.06	56.16	62.19	46.13	58.42	56.14	39.03	49.82	49.32	56.68	57.03	48.46	49.18	62.3	58.79	46.93
ENSBTAG00000015327	SPTAN1	9.02162	34.69	26.62	29.08	35.21	23.23	27.66	42.74	39.18	63.04	24.92	23.85	33.84	39.04	25.83	27.8	43.9
ENSBTAG00000008711	BOK	8.99197	51.19	48.8	52.44	37.43	14.76	45.62	34.61	47.44	49.84	36.72	42.64	43.29	53.63	39.06	43.21	52.58
ENSBTAG00000002938	CPED1	8.98456	24.62	18.14	11.36	25.47	31.34	17.41	39.47	31.21	39.89	29.37	25.23	19.82	11.92	19.09	24.3	26.3
ENSBTAG00000027654	EIF4EBP1	8.97714	53.2	58.59	53.67	64.64	54.67	57.2	49.51	49.58	70.02	69.94	48.35	50.18	59.61	74.61	49.35	57.59
ENSBTAG00000010322	HYOU1	8.97714	47.89	34.75	28.81	42.6	163.64	52.11	46.86	33.72	31	62.5	46.03	38.03	36.15	39.23	44.68	36.07
ENSBTAG00000027464	FGFRL1	8.96973	45.25	44.31	52.84	32.22	20.13	37.48	29.8	45.96	46.27	42.13	49.58	36.71	55.72	45.59	40.16	53.78
ENSBTAG00000021818	ADGRE5	8.96973	32.56	36.87	45.24	47.14	46.29	46.1	42.62	47.98	29.8	38.13	34.95	54.73	48.92	34.19	33.41	37.03
ENSBTAG00000018846	CLN5	8.96232	96.82	86.1	90.62	82.31	103.62	97.77	115.79	86.34	70.11	90.02	93.91	83.65	95.84	96.11	99.58	84.93
ENSBTAG00000011611	OSTC	8.9549	88.86	90.6	85.95	89.35	155.62	93.4	98.21	91.18	89.33	112.03	85.36	80.43	69.66	81.32	81.07	72.35
ENSBTAG00000011738	TFR2	8.9549	58.97	63.95	64.23	69.63	55.81	62.14	67.99	74.22	82.02	60.97	79.18	68.1	69.74	56.18	70.39	82.74
ENSBTAG00000015212	IFNAR2	8.94749	44.59	20.29	20.65	28.69	45.02	45.68	39.28	23.46	38.74	31.02	25.06	35.53	25.98	28.74	26.49	25.03
ENSBTAG00000046708	PDP2	8.93267	36.19	64.77	45.96	32.68	47.69	47.3	64.3	57.56	59.58	54.68	55.43	24.85	57.78	54.21	45.51	46.79
ENSBTAG00000005343	TPH1	8.93266	61.1	64.29	68.65	54.5	12	48.29	39.88	53.36	54.68	36.17	50.34	53.68	46.7	27.12	55.76	54.25
ENSBTAG00000003162	CRYZ	8.92525	107.31	100.59	86.45	92.19	83.13	84.32	77.62	97.29	83.07	80.15	90.89	64.86	69.97	85.93	93.87	88.84
ENSBTAG00000001868	PCYT2	8.91043	56.54	52.3	39.53	41.19	35.54	29.93	47.56	49.66	48.61	41.98	38.68	32.83	40.51	45.8	35.9	65.69
ENSBTAG00000012595	RIDA	8.90301	62.57	71.73	69.13	69.25	79.34	59.66	71.62	70.83	124.25	74.58	60.64	52.17	52.63	59.21	74.53	70.64
ENSBTAG00000015032	CD14	8.90301	88.1	81.93	71.8	84.28	72.25	86.48	84.32	96.76	120.6	82.43	75.46	96.31	75.49	92.19	86.53	80.18
ENSBTAG00000020979	NGFR	8.8956	34.88	45.18	29.91	31.89	22.4	19.26	33.91	40.69	50.08	33.67	28.27	22.57	34.09	31.92	25.32	47.24
ENSBTAG00000000288	UPF2	8.8956	41.53	55.02	40.68	51.77	32.46	29.09	41.88	62.27	53	48.1	39.77	35.83	46.4	47.97	56.87	42.77
ENSBTAG00000008985		8.88819	28.75	15.05	20	26.46	34.84	29.25	31.7	18.32	31.41	22.18	19.69	34.25	34.17	23.81	19.26	27.98
ENSBTAG00000019315	PLA2G7	8.88077	10.23	22.1	16.97	6.92	13.25	36.61	25.23	3.04	7.83	17.86	32.27	24.08	28.6	22.96	21.59	14.84
ENSBTAG00000035556	CDV3	8.87336	64.02	48.27	64.42	50.37	76.92	73.19	51.07	49.35	60.28	66.76	61.43	56.6	57.99	57.87	60.05	52.45
ENSBTAG00000006010	STAB2	8.87336	52.81	53.75	65.14	63.07	59.61	48.71	61.71	57.06	73.66	54.49	67.62	60.81	64.78	47.27	47.86	51.85
ENSBTAG00000020244	EFNA1	8.87336	56.23	76.38	50.53	62.61	84.03	53.71	63.58	65.79	64.66	58.5	67.45	37.85	46.96	57.77	56.01	57.59
ENSBTAG00000044856	LOC112442840	8.86595	30.32	19.72	29.98	31.68	27.06	17.76	25.35	15.23	16.53	22.7	26.61	43.08	33.36	13.32	26.06	37.63
ENSBTAG00000000639	APRT	8.85112	72.86	73.24	74.85	75.4	58.03	67.09	66.44	67.07	89.83	66.31	66.19	59.03	60.56	64.53	81.95	68.76
ENSBTAG00000007152	OS9	8.82888	116.49	114.68	112.19	109.15	98.46	102.77	96.24	122.28	105.28	117.34	108.4	89.57	95.6	113.53	105.64	109.05
ENSBTAG00000050614	H2AC4	8.82888	28.86	30.26	39.06	38.14	26.23	21.3	30.21	32.18	45.95	41.91	25.58	32.78	33.42	41.66	33.7	25.25
ENSBTAG00000006819	MIA2	8.81406	104.95	92.85	109.77	123.29	124.67	99.06	101.47	101.23	97.32	101.94	96.28	91.78	109.21	104.4	123.4	105.89
ENSBTAG00000019448	CLDN7	8.79923	75.62	57.25	48.18	57.65	101.26	64.09	79.61	54.26	81.23	52.22	58.69	56.1	48.85	45.73	59.88	52.4
ENSBTAG00000016202	TREH	8.79923	68.86	55.13	55.88	68.65	22.32	58.3	65.94	52.98	49.23	55.69	70.93	59.78	65.55	60.08	64.85	53.56
ENSBTAG00000012694	UHMK1	8.77699	103.57	106.72	95.72	93.55	138.13	124.05	106.33	95.78	124.11	89.71	101.07	108.66	99.3	92.05	100.14	99.87
ENSBTAG00000001632	NBR1	8.77699	91.85	87.36	91.55	99.65	150.1	103.39	91.96	78.37	84.57	93.67	91.87	83.64	83.86	85.79	90.21	97.63
ENSBTAG00000012060	LPIN2	8.76958	55.95	67.22	63.32	56.28	50.38	69.37	53.36	64.63	50.97	67.53	50.62	41.38	60.74	64.75	67.12	75.5
ENSBTAG00000002580	MYH14	8.76958	60.35	47.95	61.54	61.63	53.24	49.94	50.38	48.27	65.07	58.43	60.55	59.27	68.52	57.55	51.77	80.58
ENSBTAG00000020894	LAPTM4A	8.76958	132.54	141.72	149.03	130.72	154.34	137.65	146.16	145.4	140.11	139.86	134.8	130.26	125.69	139.87	144.25	132.19
ENSBTAG00000009887	DDX17	8.76217	113.76	101.47	114.71	116.9	121.78	112.32	118.49	102.22	92.15	110.46	112.32	116.29	126.91	106.27	106.67	128.75
ENSBTAG00000052521		8.73251	13.77	7.75	16.69	69.18	2.94	9.37	7.26	11.45	0.94	4.91	11.32	41.33	11.63	18.9	3.98	48.19
ENSBTAG00000004076		8.73251	28.39	42	52.25	36.02	35.15	43.76	31.32	36.73	44.25	37.97	30.22	27.76	63.38	41.78	29.01	31.11
ENSBTAG00000002650	ZPR1	8.73251	37.92	31.54	38.89	38.86	42.02	35.4	22.44	39.83	26.09	29.67	40.29	25.37	29.91	29.12	24.51	46.21
ENSBTAG00000018813	IDH3B	8.7251	73.62	81.79	75.55	82.74	62.75	69.19	63.78	81.29	67.46	70.66	69.46	62.97	69.73	80.57	64.44	63.49
ENSBTAG00000014549	GNL3	8.71027	31.64	26.52	24.79	27.73	61.42	39.78	32.91	23.77	18.38	42.79	37.15	26.33	37.53	37.73	28.67	25.04
ENSBTAG00000050789		8.71027	39.8	53.64	47.71	38.52	41.89	43.46	212.74	53.49	48.97	49.76	65.82	39.82	39.45	50.23	54.97	45.39
ENSBTAG00000049700		8.68062	27.23	37.93	29.12	25.91	35.5	37.02	38.98	30.16	33.23	39.56	26.69	43.54	53.61	36.03	41.87	52.75
ENSBTAG00000039657	H2AC6	8.65838	80	69.34	90.08	90.81	68.89	89.07	65.77	70.62	84.11	76.01	68.69	69.08	64.04	77.45	73.15	63.69
ENSBTAG00000012957	SERBP1	8.65838	121.03	119.14	125.3	111.19	128.84	142.2	91.74	118.11	126.57	130.46	122.7	106.03	124.64	133.15	120.15	110.61
ENSBTAG00000011215	ACTN4	8.64356	57.36	38.9	53.82	50.88	45.18	47.62	59.12	48	72.31	46.12	44.43	53.77	62.25	50.39	43.99	60.35
ENSBTAG00000008431	MOGAT1	8.64356	17.63	31.36	32.97	30.77	11.36	17.25	20.27	35.5	21.65	19.7	26.6	16.31	25.42	25.98	25.76	41.92
ENSBTAG00000006556	COPB1	8.64356	97.74	92.54	101.59	86.08	133.24	96.92	93.51	89.42	78.53	105.55	91.57	84.86	90.33	95.67	85.64	72.16
ENSBTAG00000011834	CCDC47	8.63615	61.87	53.81	60.28	53.76	68.03	60.87	49.41	53.38	60.69	61.17	52.45	50.88	46.35	64.24	52.61	48.63
ENSBTAG00000012377	ECHDC3	8.63614	86.74	98.12	99.51	93.95	101.28	90.47	108.78	87.51	92.31	103.96	115.78	93.21	99.12	70.49	116.66	98.87
ENSBTAG00000015113	CITED4	8.62873	28.3	12	18.8	12.08	5.29	15.81	6	7.77	29.48	11.24	9.51	32.8	21.18	19.41	34.28	10.92
ENSBTAG00000010431	LURAP1L	8.62132	20.47	17.9	23.2	24.9	14.55	30.77	10.2	19.44	5.65	5.79	25.15	18.57	9.19	9.52	19.07	17.34
ENSBTAG00000015571	GCLC	8.61391	39.04	24.34	25.64	37.34	32.24	23.14	20.55	34.76	52.98	27.66	19.29	34.04	20.93	29.92	24.65	38.61
ENSBTAG00000055033	RAN	8.59908	106.44	96.86	99.7	87.35	148.04	117.57	92.84	89.52	95.21	101.12	95.98	92.46	88.17	96.14	102.63	75.45
ENSBTAG00000006262	LIMS2	8.59908	19.34	30.61	30.94	25.17	6.89	13.74	18.35	36.64	17.72	27.28	27.91	18.17	25.78	27.22	22.28	39.93
ENSBTAG00000014233	CCT8	8.59908	72.1	65.86	69.69	71.18	116.88	92.89	64.83	65	77.64	82.14	70.51	71.34	66.87	77.46	74.55	56.91
ENSBTAG00000011266	ZBTB16	8.58425	34.03	38.24	36.02	52.92	42.76	47.69	31.95	29.17	13.87	31.68	40.34	47.83	39.15	40.1	38.41	54.29
ENSBTAG00000004094	SPARCL1	8.56943	64.17	73.05	54.68	70.83	93.19	81.21	75.73	78.91	104.46	77.92	66.15	51.23	65.7	69.23	68.87	66.73
ENSBTAG00000006487	RPS9	8.56943	238.26	231.59	231.66	227.64	198.54	245.03	204.53	231.76	230.79	235.68	214.15	230.21	232.45	221.48	244.37	200.7
ENSBTAG00000019096	UQCRC1	8.56943	109.78	112.73	105.83	96.26	87.6	105.51	99.01	108.64	110.64	108.66	103.44	94.02	99.22	111.02	91.56	98.38
ENSBTAG00000010236	CIDEB	8.56201	54.84	55.28	61.39	52.45	32.58	41.48	52.86	51.6	54.46	46.23	61.56	55.38	64.11	43.67	61.48	59.46
ENSBTAG00000005338	EIF3M	8.5546	54.78	52.57	60.69	55.83	66.32	62.17	60.44	64.83	46.39	68.2	59.66	54.14	69.57	66.19	67.79	47.8
ENSBTAG00000008692	UQCR11	8.54719	103.14	131.85	109.72	104.63	117.59	102.71	98.84	116.05	106.98	113.09	122.17	98.16	92.39	114.24	105.83	111.6
ENSBTAG00000012898	RPS27L	8.54719	93.59	96.48	87.95	86.86	93.36	88.17	69.18	92.71	82.06	87.62	93.07	66.36	63.19	98.6	76.74	102.48
ENSBTAG00000012898	LOC101903478	8.54719	93.59	96.48	87.95	86.86	93.36	88.17	69.18	92.71	82.06	87.62	93.07	66.36	63.19	98.6	76.74	102.48
ENSBTAG00000009576	PACSIN3	8.54719	26.25	38.95	27.55	34.61	18.34	23.76	22.81	32.17	38.67	26.11	30.26	20.06	20.34	25.56	20.49	36.93
ENSBTAG00000032152	TMPRSS6	8.53236	56.82	66.21	68.33	63.09	36.56	45.37	58.89	69.87	71.37	53.04	62.55	66.24	54.66	57.51	63.6	83.86
ENSBTAG00000007362	XPC	8.53236	19.67	23.33	28.36	29.76	10.61	16.05	16.02	28.07	21.27	29.65	19.47	17.08	21.31	27.96	22.27	33.35
ENSBTAG00000024561	H3-3A	8.51754	129.93	142.55	144.72	138.42	125.34	120.3	128.38	151.96	149.86	130.53	132.32	126.06	129.11	139.87	136.37	138.52
ENSBTAG00000005517	NOP58	8.50271	36.14	29.41	29.89	35.19	63.15	50.98	35.9	25.95	23.02	44.76	38.19	29.73	40.11	39.79	32.41	28.7
ENSBTAG00000010234	DHRS1	8.48789	95.75	89.95	122.29	91.56	87.75	104.33	90.21	83.22	84.3	102.53	90.69	89.06	109	97.99	89.93	82.29
ENSBTAG00000051761	LOC100138638	8.48789	18.77	14.01	26.37	24.91	12.3	8.91	18.56	23.75	10.87	4.75	25.72	17.63	13.25	23.03	16.45	25.67
ENSBTAG00000046218	KLF11	8.48047	30.74	27.95	46.26	22.53	19.09	19.98	30.59	33.74	26.35	30.09	32.12	31.55	37.79	51.54	49.01	40.06
ENSBTAG00000054314	LOC786706	8.46565	11.41	27.41	20.64	18.73	1.34	7.31	24.84	22.14	7.69	8.7	14.17	8.6	26.65	7.72	10.9	26.97
ENSBTAG00000004861	EIF3F	8.45823	51.69	42.06	50.26	57.08	46.42	54.51	60.39	48.37	68.53	44.76	49.42	65.34	61.62	50.48	54.87	65.93
ENSBTAG00000011488	PRPF8	8.42858	79.81	66.23	71.14	81.18	94.6	76.63	82.51	70.92	88.49	79.24	67.49	70.38	81.61	74.85	65.88	79.1
ENSBTAG00000037743	LOC112446756	8.42858	15.9	9.48	6.91	19.67	9.95	10.67	1.98	1.95	19.57	4.53	11.59	3.16	11.96	17.69	14.66	4.17
ENSBTAG00000009348	OIT3	8.42117	66.84	54.06	64.96	67.48	72.11	64.7	65.45	56.59	103.71	62.96	55.48	46.18	50.24	45.73	57.32	59.74
ENSBTAG00000018742	MTCH2	8.42117	115.43	100.62	110.11	93.14	100.38	102.31	104.8	88.36	110.51	103.14	98.16	91.95	93.74	109.24	99.36	105.1
ENSBTAG00000012808	MASP2	8.42117	92.67	98.53	106.32	91.32	89.11	102.29	94.21	102.17	98.59	108.05	100.53	81.03	86.42	96.82	82.17	111.28
ENSBTAG00000011761	LRP6	8.42117	66.26	33.5	49.47	56.12	98.23	71.89	64.52	38.4	54.71	49.24	41.1	46.84	56.84	48.8	45.59	54.32
ENSBTAG00000032899		8.41376	19.49	30.14	35.14	21.39	15.86	21.58	27.21	35.8	23.04	28.8	18.41	18.84	29.88	29.52	31.38	28.76
ENSBTAG00000016401	OPTN	8.40634	60.29	54.48	40.45	43.39	62.4	58.39	52.18	56.06	75.1	52.21	47.91	44.72	49.16	45.62	47.26	44.28
ENSBTAG00000002377	PSMB2	8.40634	77.45	69.68	70.84	70.1	97.31	94.16	77.44	64.58	74.18	78.32	70.94	62.57	64.4	79.19	73.49	57.93
ENSBTAG00000027843	TCEAL8	8.39152	53.15	66.98	70.02	65.59	63.32	49.64	67.17	86.67	59.26	70.4	58.53	66.49	70.58	83.56	49.02	76.31
ENSBTAG00000038640		8.39152	43.18	41.48	34.15	38.76	75.92	51.62	48.69	39.91	36.03	48.02	37.13	34.79	41.78	47.35	43.17	31.74
ENSBTAG00000021830	ENPP1	8.3841	72.61	53.67	59.24	73.4	76.9	62.79	79.05	66.41	68.33	56.54	58.9	78.86	63.31	64.21	68.29	70.55
ENSBTAG00000010692	SND1	8.3841	57.4	42.4	47.76	51.69	79.63	54.29	58.12	45.4	79.95	64.04	43.31	53.14	48.58	52.52	38.48	48
ENSBTAG00000019543	ELOB	8.37669	141.27	169.07	146.45	149.29	114.77	135.21	138.73	159.31	135.23	145.63	147.75	139.46	128.03	142.6	143.14	160.17
ENSBTAG00000042723	LOC112443660	8.36928	28.21	21.36	12.27	23.34	24.16	15.29	14.4	14.35	33.4	19.37	16.92	31.14	26.02	14.8	25.06	25.86
ENSBTAG00000010206	UAP1	8.36928	63.55	53.56	45.23	45.95	124.52	87.06	86.72	52.58	55.98	50.05	53.05	59.55	52.7	40.95	50.9	48.26
ENSBTAG00000010365	SQOR	8.36928	61.1	53.11	46.61	52.4	65.78	60.8	45.95	62.65	56.93	51.37	44.64	51.45	44.53	45.15	49.5	55.66
ENSBTAG00000054776	TXNDC17	8.36186	52.42	53.75	46.75	42.62	53.64	46.57	45.69	49.71	51.53	41.14	58.9	38.48	35.84	45.62	59.63	36.58
ENSBTAG00000005026	MANEA	8.35445	90.06	39.54	46.65	81.11	49.91	58.09	36.58	41.66	30.82	41.96	40.06	45.25	30.13	45.74	45.62	77.05
ENSBTAG00000016420	CTNNB1	8.34704	107.05	97.53	108.81	99.58	108.71	104.22	115.83	107.01	110.13	96.65	97.41	92.68	97.48	92.96	99.6	96.34
ENSBTAG00000014088	MBNL3	8.33221	26.86	12.5	14.97	31.36	20.45	28.88	18.85	20.63	16.07	13.74	14.87	32.51	23.62	22.25	14.75	25.39
ENSBTAG00000000342	PLOD3	8.3248	44.4	33.19	53.2	31.07	31.36	47.77	45.69	37.97	61.56	45.21	36.28	38.47	60.6	43.17	43.27	47.78
ENSBTAG00000030499	DIAPH1	8.3248	28.52	22.68	26.45	31.73	34.68	33.33	41.32	21.81	37.68	28.59	24.48	41.41	48.47	33.46	28.68	43.5
ENSBTAG00000016169	ID1	8.31739	41.82	58.52	49.47	47.49	64.64	69.98	59.15	31.8	37.1	53.15	43.6	53.28	57.79	57.83	54.19	47.72
ENSBTAG00000016562	SEC63	8.30997	49.98	28.86	35.07	49.61	69.43	46.62	40.93	31.43	38.38	44.18	39.71	43.87	40.91	39.78	32.88	46.43
ENSBTAG00000018278	ATP5PO	8.30256	115.35	112.23	117.25	107.51	127.9	107.01	109	106.17	99.29	114.02	115.11	91.63	98.78	110.26	115.98	94.48
ENSBTAG00000017846	F11R	8.30256	48.88	52.36	45.47	46.77	55.12	46.88	52.03	56.85	66.8	46.39	38.71	41.16	43.25	37.84	36.11	54.2
ENSBTAG00000021039	HNRNPM	8.30256	64.17	59.66	68.14	56.94	70.12	77.32	39.03	58.16	71.74	70.82	58.21	56.92	65.03	63.92	55.21	61.3
ENSBTAG00000018248	MGLL	8.29515	84.79	91.38	118.39	63.73	34.13	80.19	83.77	89.75	99.61	101.86	88.96	85.56	127.78	97.76	83.32	85.39
ENSBTAG00000014448	VKORC1L1	8.29515	28.04	22.48	31.54	26.45	33.03	36.62	42.03	20.08	32.56	21.82	25.43	37.53	39.07	20.32	26.5	31.15
ENSBTAG00000049436	LOC100140503	8.28032	23.32	31.14	26.8	54.77	28.5	25.35	42.62	35.35	19.25	29.76	37.38	26.59	29.17	23.18	20.29	57
ENSBTAG00000045828	PTBP1	8.28032	56.54	39.33	43.54	49.03	65.74	59.13	54.71	38.2	50.58	49.48	43.16	48.93	54.43	47.88	41.77	50.26
ENSBTAG00000016208	TGM2	8.28032	13.93	16.69	12.2	24.15	5.67	10.26	9.07	47.4	12.92	9.19	30.13	29.31	17.92	24.52	20.35	10.33
ENSBTAG00000052700		8.25067	45.12	45.66	46.33	32.39	39.54	32.03	44.22	38.41	27.14	36.68	38.2	28.02	38.2	32.88	39.7	34.04
ENSBTAG00000049607	LOC112447183	8.25067	46.54	81.53	51.64	45.98	44.14	47.52	34.04	54.21	47.46	44.53	36.13	57.26	69.03	43.08	67.1	71.32
ENSBTAG00000014685	HPRT1	8.25067	74.14	74.86	74	57.4	74.52	70.68	75.68	67.76	41.11	78.89	74.62	60.79	78.91	43.92	37.11	56.24
ENSBTAG00000006702	EIF3E	8.25067	122.17	121.35	143.16	131.06	115.61	126.12	123.12	151.36	111.65	129.04	126.92	118.11	141.67	132.48	133.9	124.3
ENSBTAG00000014643	EEF1D	8.24326	64.84	70.95	78.2	80.34	78.31	87.22	76.07	69.73	63.09	77.77	86.39	80.87	85.96	81.51	73.9	67.12
ENSBTAG00000011593	QKI	8.23584	91.08	63.72	85.25	92.54	85.03	102.74	79.97	84.84	74.18	85.09	68.22	86.77	88.75	87.86	56.88	77.32
ENSBTAG00000043359	LOC112442814	8.22843	66.73	56.56	51.8	60.68	52.18	69.03	21.59	56.15	61.57	74.62	60.14	64.96	52.21	48.68	47.13	58.52
ENSBTAG00000030674	AK4	8.22843	22.56	9.53	21.2	15.09	8.06	18.21	19.95	19.35	41.84	10.26	7.46	49.84	14.72	11.46	28.47	18.97
ENSBTAG00000003263	TBCA	8.22843	96.6	89.76	85.5	91.22	81.89	91.63	92.51	106.54	103.32	87.85	94.99	76.27	87.94	97.68	84.41	98.85
ENSBTAG00000045588	LOC100298356	8.22102	9.04	28.16	6.1	8.91	10.29	23.9	8.96	9.89	18.74	17.53	20.56	14.7	19.7	5.14	6.91	18
ENSBTAG00000003927	AAMP	8.20619	87.5	93.96	88.06	85.23	101.66	89.52	85.81	79.54	77.82	97.75	81.2	73.65	93.62	82.96	75.47	86
ENSBTAG00000025277	ABHD17A	8.19878	78.58	69.9	76.79	61.99	38.48	80.91	43.92	70.66	79.88	66.87	68.26	75.18	72.24	70.25	63.3	73.79
ENSBTAG00000012908	HSPA13	8.19878	52.53	51.98	51.64	46.18	97.64	58.81	54.51	42.1	45.31	76.64	52.81	46.38	49.1	62.47	46.88	39.88
ENSBTAG00000006255	MDM4	8.19878	20.99	9.59	12.14	22.61	24.89	21.7	34.04	13.32	15.53	13.74	14.89	28.86	26.65	12.07	15.4	25.99
ENSBTAG00000007690	AGXT2	8.19136	84.28	78.5	84.49	87.56	77.39	73.23	76.13	91.56	78.61	82.97	84.7	67.25	63.03	77.59	75.18	88.99
ENSBTAG00000019995	HIKESHI	8.18395	60.57	58.41	60.61	45.74	79.61	52.66	63.88	48.43	44.33	59.21	59.46	48.17	48.82	51.68	49.67	54.31
ENSBTAG00000017181	MACROD1	8.17654	65.27	70.55	65.76	70.64	42.23	76.92	64.03	75.86	55.1	66.49	79.04	57.75	67.87	75.06	68.56	77.88
ENSBTAG00000015107	SLC16A1	8.16913	28.78	21.75	32.25	20.14	47.03	27.39	31.89	19.7	35.85	27.43	23.22	34.24	32.43	25.48	37.38	16.62
ENSBTAG00000020869	DDC	8.16171	35.72	40.62	45.61	40.65	71.94	43.87	51.85	45.46	49	56.17	46.21	27.5	47.99	51.63	32.69	32.11
ENSBTAG00000000995	TENT5A	8.1543	39.3	23.93	26	22.72	24.63	35.63	54.17	26.08	19.53	30.96	33.59	36.54	43.97	25.63	28.99	33.47
ENSBTAG00000019933	MKNK1	8.1543	39.19	38.21	44.06	41.02	64.9	59.14	35.92	29.22	14.88	42.21	44.3	31.47	51.41	48.68	45.51	36.31
ENSBTAG00000011204	NINJ1	8.1543	41.81	57.12	46.01	39.17	31.24	44.3	33.81	52.04	46.6	50.17	44.82	41.56	35.74	51.37	36.77	47.68
ENSBTAG00000002701	UGT3A2	8.14689	62.3	68.57	61.71	66.99	79.81	58.23	78.02	65.71	59.69	69.61	70.56	57.97	82.01	64.69	52.43	72.7
ENSBTAG00000038477	GGCX	8.13206	89.88	72.82	85.95	85.53	91.63	78.91	83.57	86.67	98.41	84.77	70.51	71.62	81.3	69.39	75.38	83.62
ENSBTAG00000052650		8.10241	39.71	34.53	30.19	36.66	45.12	36.16	52.26	40.15	53.55	37.68	31.61	43.77	51.43	35.08	32.84	50.9
ENSBTAG00000017882	LRRC3	8.08758	41.81	34.12	47.15	49.01	42.73	49.51	25.33	23.63	40.7	39.29	34.18	36.24	41.77	41.68	42.44	56.82
ENSBTAG00000001303	HSPB8	8.08758	40.61	51.1	60	52.87	32.95	50.82	30.14	47.87	26.28	48.78	49.76	34.33	46.98	39.57	49.05	54.69
ENSBTAG00000012721	HOGA1	8.05052	32.43	48.76	32.77	36.9	28.17	21.63	27.98	34.03	36.13	39.47	38.85	29.42	40.36	29.02	40.66	56.45
ENSBTAG00000000546	TOB1	8.04311	40.97	51.58	60.55	46.64	39.12	51.44	32.3	47.9	38.31	47.22	44.72	37.14	42.06	50.77	43.13	51.9
ENSBTAG00000002178	PPL	8.04311	45.9	28.23	28.28	36.2	39.13	29.93	38.87	33.9	71.89	33.58	33.65	35.43	26.63	22.51	22.51	43.17
ENSBTAG00000015807	GALT	8.04311	29.89	27.16	43.82	21.17	8.8	16.83	26.04	36.42	33.67	25.76	27.52	20.49	33.8	28.8	22.56	27.42
ENSBTAG00000011721	MED13	8.03569	47.89	37.32	44.56	46.18	54.49	51.92	49.48	36.57	32.8	38.5	49.49	52.99	58.52	37.97	44.51	50.53
ENSBTAG00000011787	ISCU	8.03569	96.24	114.07	113.02	98.55	94.59	106.47	99.67	119.76	95.68	110.69	109.91	89.21	95.63	103.79	101.05	100.55
ENSBTAG00000027201	RAPH1	8.03569	14.04	4.54	7.31	22.66	13.98	20.96	22.06	9.33	11.73	9.21	8.69	23	20.39	7.56	8.42	20.35
ENSBTAG00000008913	TMEM98	8.03569	18.84	6.25	18.55	12.35	21.61	18.02	8.75	19.41	23.01	15.52	13.06	7.63	7.18	9.2	6.97	10.91
ENSBTAG00000005715	FUOM	8.02828	26.7	51.98	31.1	3.62	20.12	26.93	33.83	30.86	42.18	25.06	31.98	29.67	35.89	13.2	4.09	43.09
ENSBTAG00000021262	SNRPD3	8.02087	57.36	62.69	62.57	58.39	63.15	61.47	52.28	52.07	51.74	61.55	50.65	49.81	48.16	61.99	54.48	54.46
ENSBTAG00000051924		8.01345	20.14	30.44	22.94	34.33	19.63	13.42	23.73	34.8	25.67	27.02	12.99	22.27	26.45	15.34	9.86	41.72
ENSBTAG00000043302	LOC112444957	8.00604	12.83	13.05	10.91	32.29	20.67	21.86	20.65	15.21	19.27	22.96	18.76	31.13	35.24	11.84	22.62	26.01
ENSBTAG00000010304	CHKA	7.99863	49.61	16.68	21.06	23.91	26.8	45.86	31.85	27.83	26.58	34.67	17.49	28.19	42.9	24.6	25.97	34.59
ENSBTAG00000044040	PDAP1	7.99121	50.54	49.69	54.03	51.57	62.68	59.99	40.46	47.67	56.77	56.45	56.44	41.74	49.14	64.37	47.79	41.34
ENSBTAG00000010612	TMED4	7.9838	51.61	43.84	49.6	41.48	70.65	55.08	54.36	41.22	45.45	58.77	43.03	48.84	47.15	50.89	42.19	39.44
ENSBTAG00000019376	FNDC3B	7.9838	33.61	17.6	15.86	26.96	85.5	32.48	42.94	21.8	33.29	28.41	27.23	31.67	26.98	19.86	22.52	28.03
ENSBTAG00000046936	MRFAP1L1	7.96898	101.88	95.29	100.55	100.14	111.95	102.8	88.77	92.92	101.73	109.26	96.24	110.56	103.13	103.79	92.94	93.52
ENSBTAG00000010023	FAM107B	7.96156	25.32	29.86	24.3	33.32	19.12	21.87	13.86	34.01	37.7	31.28	21.03	20.28	17.98	31.37	21.81	26.24
ENSBTAG00000053354	LOC540627	7.96156	40.73	29.99	34.67	43.14	35.56	28.78	65.29	69.3	33.4	37.76	37.52	29.24	34.15	32.73	48.92	59.24
ENSBTAG00000042134		7.95415	13.19	11.7	19.83	20.25	21.8	25.47	19.3	13.87	5.08	9.98	13.96	19.26	22.7	6.24	23.85	44.56
ENSBTAG00000014966	PLXNB2	7.95415	43.51	32.12	42.58	43.53	26.62	36.09	42.03	43.34	61.39	35.63	35.98	41.04	46.82	39.04	31.49	57.14
ENSBTAG00000002799	SLC39A5	7.95415	87.85	84.49	89.08	79.49	59.44	74.82	79.65	78.35	79.33	76.26	83.38	72.3	73.76	66.92	71.1	107.44
ENSBTAG00000004476	ADHFE1	7.94674	29.85	59.33	38.3	38.4	31.32	37.36	42.5	33.87	44.17	51.94	44.91	26.97	47.08	33.56	35.28	37.65
ENSBTAG00000009804	ERP44	7.93932	74.66	52.83	57.82	61.57	101.96	68.53	66.3	61.73	65.65	73.09	59.6	61.93	53.39	63.91	68.89	52.99
ENSBTAG00000002829	TCP1	7.93191	97.27	87.69	96.33	95.95	118.6	101.28	91.57	103.53	99.15	96.37	88.92	83.06	87.17	101.29	88	90.59
ENSBTAG00000011987	ERG28	7.93191	44.5	38.54	30.87	43.49	45.25	31.13	42.16	36.04	36.24	31.54	36.42	28.41	30.95	43.02	36.36	38.33
ENSBTAG00000016432	PEMT	7.93191	80.08	69.42	75.61	65.44	39.77	45.46	67.47	77.86	67.45	61.97	62.33	58.38	58.6	60.83	70.99	71.53
ENSBTAG00000020391	MEP1B	7.91708	27.55	36.05	41.5	36.58	23.41	27.79	39.68	36.83	25.4	26.38	24.93	31.02	24.72	27.05	46.02	42.64
ENSBTAG00000025942	HPGD	7.91708	27.5	33.5	32	28.62	19.79	25.82	28.59	36.76	17.55	23.89	36.16	25	20.58	32.82	24.91	21.32
ENSBTAG00000011104	RTN4	7.91708	51.15	67.11	62.86	53.01	55.86	53.43	54.62	69.17	51.38	58.35	62.06	40.77	53.29	66.69	64.44	61.92
ENSBTAG00000038234	BHMT2	7.91708	32.29	30.99	33.46	45.64	18.69	15.27	42.92	36.35	33.14	30.25	45.24	34.68	37.22	26.54	22.71	58.1
ENSBTAG00000026283	ASPH	7.91708	55.13	55.9	65.26	53.77	49.99	65.6	52.24	57.34	66.19	60.12	53.13	42.7	61.37	63.48	49.29	50.36
ENSBTAG00000015100	ATP6V0E1	7.91708	60.01	62.41	61.19	56.11	67.03	67.59	53.2	59.73	70.78	83.95	58.44	50.43	55.86	67.73	56.38	45.96
ENSBTAG00000013148	CLDN1	7.90967	63.75	55.44	53.82	68.48	40.68	61.08	53.08	67.83	54.08	53.87	68.05	68.65	68.14	71.95	55.93	55.33
ENSBTAG00000007867	STAT1	7.90967	55.24	67.12	50.91	57.43	55.53	57.91	61.39	80.94	65.82	74.28	53.2	62.51	65.46	56.64	54.79	78.05
ENSBTAG00000016337	ACOT13	7.90967	52.73	57	49.22	47.21	40.28	41.34	40.02	56.06	41.4	46.16	46.13	34.64	44.65	37.66	52.99	48.91
ENSBTAG00000038195	CD302	7.90226	93.07	94.01	107.44	90.75	99.22	67.84	104.46	104.55	89.84	96.98	81.57	104.58	95.58	98.14	97.5	99.7
ENSBTAG00000048620	CEBPZOS	7.90226	50.78	44.13	47.37	32.41	53.06	40.82	36.71	34.32	53.33	41.51	44.42	41.55	44.82	52.96	35.44	42.72
ENSBTAG00000027337	CTSA	7.89485	58.6	71.19	64.7	52.79	38.77	56.78	60.23	65.22	80.63	60.16	43.49	53.29	55.09	62.44	44.25	58.13
ENSBTAG00000003877	ZCCHC24	7.89485	26.43	43.26	43.67	57.19	22.87	36.11	32.57	37.56	23.56	39.34	34.51	39.89	34.61	44.62	38.72	46.08
ENSBTAG00000007884	SREBF1	7.89485	32.84	25.03	39.57	24.92	9.8	21.28	23.66	31.34	46.09	29.54	23.79	27.81	42.37	44.31	28.56	42.7
ENSBTAG00000048801	MIR12038	7.88002	13.54	14.28	14.07	22.19	13.85	8.09	13.2	13.71	16.32	21.53	6.47	6.35	19.89	7.71	8.84	22.02
ENSBTAG00000001657	PICALM	7.88002	140.72	125.17	138.03	128.76	151.24	145.84	147.52	137.64	144.72	134.09	134.22	134.52	158.84	140.26	140	132.16
ENSBTAG00000020641	PSMA5	7.88002	70.21	60.79	70.03	59	78.06	66.59	64.6	57.4	62.94	69.06	65.01	54.77	66.47	70.54	59.25	56.78
ENSBTAG00000015403	TPP1	7.85778	26.47	13.59	22.62	22.77	14.85	21.11	34.83	16.48	22.76	14.96	18.49	29.08	31.18	16.65	17.41	33.66
ENSBTAG00000011944	MTTP	7.85778	74.07	64.64	68.75	73.35	63.03	66.85	72.53	67.83	88.72	62.08	70.6	52.27	62.95	50.4	80.94	79.14
ENSBTAG00000026266	MYL12B	7.84295	46.13	40.79	44.62	33.55	47.75	33.69	29.82	37.66	45.56	43.55	33.1	29.08	33.04	36.1	44.55	34.01
ENSBTAG00000000212	NADK	7.83554	118.09	132.36	138.73	118.61	109.63	107.91	133.59	135.66	137.05	123.85	132.85	111.24	135.1	135.23	125.33	136.29
ENSBTAG00000009784	RAB32	7.82071	66.79	48.38	51.51	50.89	74.03	70.27	61.05	49.01	51.53	51.31	56.32	53.59	59.56	55.64	61.06	47.5
ENSBTAG00000021190	CDH2	7.82071	58.25	54.67	62.31	49.12	33.68	39.43	47.7	61.12	54.15	52.45	50.71	45.16	57.18	53.92	46.93	67.49
ENSBTAG00000003067	PSMB7	7.82071	101.44	86.91	82.2	83.77	91.13	86.93	80.57	77.5	78.77	93.57	81.09	73.31	70.36	91.76	72.54	78.45
ENSBTAG00000042408	LOC112449175	7.8133	41.91	27.02	29.2	32.19	25.83	15.4	14.07	25.05	21.21	36.27	28.95	37.68	51.01	31.7	28.93	35.59
ENSBTAG00000024781	MRPL17	7.79848	34.66	43.85	33.33	32.71	55.28	45.7	44.48	36.68	42.2	44.97	38.69	37.3	38.65	44.16	38.71	31.61
ENSBTAG00000020789	STS	7.79848	17.73	17.79	32.32	34.3	20.85	21.47	18.23	16.21	44.62	36.66	18.05	7.47	23.53	26.73	12.89	42.82
ENSBTAG00000033891	MGAT2	7.79848	39.04	41.44	34.29	35.85	54.07	50.93	41.41	43.77	46.37	60.95	39.73	36.1	29.32	45.03	33.77	31.28
ENSBTAG00000021832	HMGCL	7.78365	68.75	76.23	69.89	57.2	53.96	52.86	72.47	57.23	47.19	68.86	62.4	47.04	69.04	68.79	65.99	65.87
ENSBTAG00000047206	H1-4	7.77624	88.45	52.81	60.12	68.48	36.52	52.04	58.21	64.84	112.86	52.99	54.34	60.79	51.23	50.83	49.2	66.54
ENSBTAG00000046017	POPDC3	7.77624	43.93	15.28	20.1	38	16.98	23.22	21.64	16.98	31.14	12.76	20.11	27.1	14.44	10.16	16.88	50.35
ENSBTAG00000002688	ATP1B1	7.76141	59.05	49.27	48.64	50.29	54.49	69.38	43.14	44.46	37.65	60.27	48.57	45.94	52.77	53.89	40.48	38.01
ENSBTAG00000026758	LOC788425	7.754	20.69	26.49	27.41	27.01	3.31	19.56	25.1	30.97	16.55	22.37	24.47	11.46	7.19	20.95	8.28	29.81
ENSBTAG00000003081	RWDD4	7.73917	47.43	40.26	47.09	37.79	50.44	58.4	33.8	29.86	40.47	47.19	37.19	29.98	44.3	44.27	37.67	40.48
ENSBTAG00000014302	TOMM70	7.71693	63.48	57.24	59.62	52.22	72.71	61.2	54.51	60.76	47.05	66.57	62.98	55.1	66.45	65.92	66.7	56.16
ENSBTAG00000000990	PSMA2	7.71693	42.93	41.57	45.66	35.25	52.48	47.14	33.44	33.83	39.32	50.94	33.16	42.59	32.93	40.35	39.85	36.87
ENSBTAG00000005144	PNPLA2	7.71693	38.07	33.71	46.85	37.24	23.09	38.34	27.99	33.32	39.71	38.08	34.77	29.07	45.17	43.73	28.37	50.1
ENSBTAG00000006342	ATP5IF1	7.69469	89.38	107.44	80.22	84	72.65	86.26	71.26	94.34	83.58	98.97	83.12	65.94	70.23	84.02	88.58	80.31
ENSBTAG00000019956	CMPK1	7.68728	71.34	63.99	71.48	59.81	70.93	66.96	58.7	61.53	66.66	66.19	65.14	58.12	70.73	79.48	60.56	50.2
ENSBTAG00000018593	PSENEN	7.68728	64.92	77.03	68.88	58.51	56.51	63.38	63.17	65.52	57.02	72.51	58.63	57.56	51.3	67.02	57.36	64.28
ENSBTAG00000004826	ACP5	7.67987	35	55.02	58.14	38.55	27.36	41.81	37.5	43.56	31.19	43.4	38.06	35.81	46.31	58.67	33.2	31.41
ENSBTAG00000003634	CISD1	7.67246	44.03	50.98	52.14	45.56	28.79	36.56	39.6	59.42	44.21	45.01	49.95	37.86	41.36	51.94	44.04	43.3
ENSBTAG00000008997	ENG	7.66504	23.99	11.7	16.87	19.28	12.11	16.49	24.48	18.25	27.73	13.87	12.67	26.84	28.3	15.72	16.47	29.76
ENSBTAG00000007952	MVP	7.65763	43.9	37.41	34.59	38.96	88.79	57.66	51.46	36.41	87.96	42.64	34.92	36.07	34.97	32.31	29.28	30.02
ENSBTAG00000014396	KLF10	7.65022	20.74	14.81	30.58	25.95	18.66	30.85	16.39	19.45	29.47	22.39	15.84	31.01	24.77	26.51	29.77	24.86
ENSBTAG00000001792	MICOS13	7.63539	98.99	115.7	106.98	86.73	102.58	89.85	108.7	91.13	97.29	99.06	93.32	92.54	95.22	98.74	97.42	106.51
ENSBTAG00000025868	TLN1	7.62798	69.02	58	66.76	70.22	68	68.86	81	70.26	86.97	66.4	60.61	79.63	77.27	65.4	61.17	75.69
ENSBTAG00000051249		7.61315	62.33	54.84	67.37	54.63	66.95	62.76	61.72	51.57	52.28	71.49	65.69	50.23	57.22	64.56	64.8	52.9
ENSBTAG00000008127	RBP5	7.61315	28.89	30.53	20.98	23.48	19.82	11.85	22.1	29.69	49.91	29.86	24.66	14.6	19.18	31.27	22.76	29.45
ENSBTAG00000002497	ELOVL2	7.61315	27.13	5.62	22.22	8.99	4.95	20.95	20.34	7.09	14.74	10.82	11.65	20.43	27.08	16.37	20.15	14.16
ENSBTAG00000001137	CLTA	7.59091	89.6	85.84	88.75	85.81	104.19	91.32	71.12	85.06	81.08	93.62	79.45	72.81	85.44	87.45	77.83	75.35
ENSBTAG00000005615	CEACAM1	7.59091	45.11	41.51	44.2	38.06	29.16	39.01	48.95	50.28	43	49.48	32.52	31.75	41.76	35.15	41.69	57.13
ENSBTAG00000001035	SF1	7.57609	52.24	32.19	44.81	51.86	47.98	52.97	52.41	40.38	46.45	44.98	39.98	48.16	62	45.81	37.79	58.97
ENSBTAG00000022204	TCEAL4	7.56867	42.59	39.04	46.13	39.28	28.85	59.36	17.45	44.26	41.54	40.5	49.08	35.81	29.96	46.67	46.12	38.64
ENSBTAG00000012756	CCT7	7.55385	62.91	56.51	61.56	60.12	78.77	70.71	55.06	54.04	60.82	66.21	58.07	55.69	54.46	66.52	62.15	50.89
ENSBTAG00000020345	CNN3	7.54643	32.87	25.52	27.08	29.21	38.57	34.69	32.37	38.51	51.21	37.03	27.74	26.41	30.77	38.95	32.63	23.96
ENSBTAG00000001565	MESD	7.54643	45.03	40.81	33.93	42.86	61.14	51.13	43.65	37.96	44.63	54.93	45.4	38.37	36.85	46.62	37.7	35.15
ENSBTAG00000011110	ACOT12	7.53902	38.16	22.95	43.42	40.09	54.35	37.15	32.36	25.82	18.78	37.4	39.73	39.54	57.65	52.22	37.89	44.45
ENSBTAG00000011136	NR2F6	7.53902	49.23	40.89	58.31	29.55	20.93	39.24	23.79	44.55	60.26	43.48	46.8	40.3	53.38	47.47	50.47	48.16
ENSBTAG00000016276	HAL	7.53161	13.46	34.62	25.62	19.35	14.96	16.53	15.47	25.37	14.08	45.25	24.22	12.32	19.85	21.52	15.3	42.68
ENSBTAG00000023179	TRIB1	7.53161	16.92	6.38	10.87	13.62	20.09	36.49	24.31	6.21	14.6	8.67	12.25	36.25	27.09	13.32	12.48	18.83
ENSBTAG00000006607	CCNG1	7.53161	84.24	91.78	111.15	88.16	84.23	109.75	82.56	107.94	80.05	91.04	96.41	87.38	89.9	88.73	93.94	57.48
ENSBTAG00000043158	LOC112448929	7.53161	42.86	38.41	30.58	44.49	38.76	41.18	14.56	31.4	45.35	40.4	36.86	27.45	32.7	34.53	44.98	42.23
ENSBTAG00000011843	EEF1G	7.53161	107.25	108.9	118.64	123.09	128.42	104.14	124.39	117.23	129.1	107.89	111.15	112.11	108.41	112.8	117.41	105.62
ENSBTAG00000040128	FZD4	7.52419	32.8	38.47	51.94	52.01	22.87	42.95	33.16	45.35	29.13	32.83	34.6	44.35	41.68	36.86	35.87	53.97
ENSBTAG00000017240	DGKQ	7.51678	15.19	26.63	25.87	15.7	9	16.94	15.34	23.64	20.97	21.19	21.41	14.55	26.43	22.19	16.63	26.93
ENSBTAG00000010444	ERBB3	7.50937	19.13	27.16	19.46	21.5	7.46	11.96	17.32	21.65	51.16	14.81	13.25	15.7	8.71	10.25	9.28	26.63
ENSBTAG00000010423	LIFR	7.50937	46.19	40.27	38.08	43.56	51.86	38.99	53.77	47.57	54.15	43.12	37.4	44.58	58.61	41.52	39.02	53.88
ENSBTAG00000053726	EIF4EBP2	7.50937	43.57	24.44	53.9	48.48	67.82	44.27	54.44	35.5	35.2	49.73	47.23	49.4	54.93	50.52	42.85	48.07
ENSBTAG00000013596	NR1H4	7.50196	28.24	32.76	29.86	37.19	44.36	36.28	39.34	29.28	32.15	32.98	41.09	42.12	38.49	28.27	28.29	41.02
ENSBTAG00000023551	MOB3C	7.49454	18.53	21.16	26.98	12.63	16.87	21.48	22.02	20.49	11.32	24.97	26.5	15.21	32.6	28.05	30.2	32.5
ENSBTAG00000011070	RTCB	7.48713	46.78	40.91	43.81	43.75	68.75	47.07	45.27	38.48	35.51	49.37	37.59	39.71	48.58	51.35	37.34	34.96
ENSBTAG00000012804	REEP5	7.48713	13.33	18.13	17.05	19.17	12.84	15.51	29.22	13.13	28.17	30.54	25.94	15.07	29.7	11.16	12.24	36.41
ENSBTAG00000021823	HJV	7.48713	22.88	14.39	15.97	30.32	8.46	22.08	26.39	17.98	16.84	10.74	28.24	23.24	12.05	16.34	22.15	16.84
ENSBTAG00000003773	SLC25A13	7.47972	101.6	80.91	100.59	85.39	70.72	80.99	84.69	82.87	80.29	80.32	89.58	91	100.93	86.07	89.83	96.03
ENSBTAG00000011045	MRPS36	7.47972	50.36	57.24	55.79	38.91	56	49.35	39.37	56.87	44.23	56.36	48.21	38.7	40.85	54.35	51.91	55.55
ENSBTAG00000049982	MIR10181	7.4723	39.31	52.02	50.53	54.91	61.06	58.46	26.65	41.96	52.01	51.47	53.59	39.44	52.67	32.44	42.26	51.82
ENSBTAG00000006241	MAN2B1	7.4723	65.35	53.97	74.22	62.39	59.52	70.87	57.36	59.16	64.68	63.67	54.3	55.17	69.97	67.44	51.85	64.63
ENSBTAG00000004054	PAPOLA	7.4723	67.84	50.1	59.71	64.24	79.11	71.89	62.87	54.67	59.2	62.56	57.66	73.1	67.74	58.15	60.18	69.11
ENSBTAG00000052895		7.46489	36.85	44.45	50.12	29.73	23.39	31.62	36.14	33.78	57.69	42.6	26.21	35.93	41.54	35.54	33.17	40.6
ENSBTAG00000000081	CERT1	7.46489	54.91	46.77	50.12	45.8	56.74	61.55	44.33	37.09	38.89	49.05	47.17	49.49	59.59	53.48	57.38	54.77
ENSBTAG00000013468	AHNAK	7.44265	40.99	28.42	32.36	66.02	38.12	33.16	51.53	46.61	37.03	30.1	36.75	40.85	32.75	35.09	43.3	51.06
ENSBTAG00000014401	SORBS3	7.44265	30.58	22.56	36.8	39.29	28.88	41.26	38.24	28.2	18.63	30.2	26.54	35.09	46.28	41.26	29.4	37.04
ENSBTAG00000010956	SCARB2	7.43524	75.97	73.63	71.95	82.18	83.8	80.12	81.33	71.14	90.54	78.43	67.75	88.99	74	79.65	84.03	85.83
ENSBTAG00000005326	CSNK1A1	7.43524	93.15	83.15	88.06	83.44	112.48	93.07	83.58	78.72	88.75	87.89	76.25	78.35	88.51	84.63	76.41	74.15
ENSBTAG00000012387	PAM	7.43524	41.26	43.69	33.64	37.45	43.74	31.07	39.22	41.85	57.95	46.04	31.62	35.05	31.54	41.09	33	36.76
ENSBTAG00000021934	RETSAT	7.43524	55.55	65.71	71.1	61.74	38.14	63.7	57	60.86	68.03	60.02	59.62	39.39	61.89	70.53	45.61	55.3
ENSBTAG00000014848	NR0B2	7.42783	3.76	36.23	15.04	10.52	3.03	6.68	5.31	33.98	15.47	19.55	11.48	3.62	8.9	6.78	5.02	12.04
ENSBTAG00000010549	IFRD1	7.42783	26.09	13.66	23.76	18.42	39.35	28.41	34.24	14.99	12.56	18.79	22.84	28.71	32.47	20.21	18.39	23.56
ENSBTAG00000003585	CD47	7.42041	76.81	63.92	75.19	76.18	55.22	70.46	84.19	68.81	77.19	66.06	60.6	76.72	78.82	73.35	67.86	86.2
ENSBTAG00000000836	KRT8	7.39817	69.25	61.73	67.13	64.97	147.53	152.24	76.5	84.24	125.23	61.1	61.82	69.78	63.95	65.68	39.92	50.44
ENSBTAG00000015230	PLA2G12A	7.39817	43.51	39.92	48.39	34.31	66.06	43.81	36.23	41.91	35.42	57.42	39.61	32.38	34.17	65.4	40.37	34.89
ENSBTAG00000002642	SLC17A2	7.39817	81.81	69.82	68.41	74.33	70.08	67.12	95.82	97.81	64.38	70.08	71.18	90.59	74.4	62.92	76.46	108.6
ENSBTAG00000000808	COX14	7.39076	70.64	73.39	79.46	63.42	88.68	60.79	69.63	62.5	92.67	69.62	70.48	61.75	67.24	68.17	78.8	68.48
ENSBTAG00000000256		7.38335	30.46	23.19	30.15	38.73	18.56	34.21	23.87	32.99	13.44	21.45	20.89	28.07	29.84	21.34	24.68	38.34
ENSBTAG00000010992	CTSH	7.36852	30.9	38.75	34.09	32.91	37.15	45.15	27.39	40.49	59.42	42.18	26.1	30.55	25.95	36.66	35.43	28.59
ENSBTAG00000001212	SSR2	7.36852	137.25	139.12	142.5	139.59	178.58	140.82	153.39	137.4	155.52	167.06	149.37	144.14	119.76	134.92	147.19	138.46
ENSBTAG00000007375	MIF	7.36111	18.89	42.21	21.02	22.41	6.65	29.05	11.22	41.02	50.12	26.46	29.51	15.31	21.17	20.31	27.17	29.29
ENSBTAG00000013928	WFDC2	7.34628	12.19	9.14	3.67	18.07	12.6	26.93	13.8	4.58	11.36	13.65	29.77	22.34	19.05	15.56	23.14	20.69
ENSBTAG00000009307	RER1	7.33887	115.1	119.08	124.35	113.95	131.54	117.49	107.59	112.98	110	119.71	98.3	93.61	110.16	112.16	110.31	90.87
ENSBTAG00000005445	SLC35D1	7.33146	44.92	31.4	38.87	34.07	43.96	34.75	46.04	33.1	32.76	39.17	37.65	40.75	45.81	43.61	36.91	48.17
ENSBTAG00000011952	SULT1E1	7.33146	31.58	1.62	3.42	2	5.26	0.17	162.2	0.57	18.91	1.33	12.94	22.54	4.24	6.53	13.42	7.07
ENSBTAG00000000948	RAB2A	7.32404	56.53	45.98	58.69	47.51	75.14	55.74	58.78	48.84	51.02	59.31	45.87	52.47	57.34	56.14	44.56	43.34
ENSBTAG00000012805	TSPAN13	7.31663	31.43	28.37	38.27	25.56	76.85	45.85	24.07	17.2	27.59	33.94	32.75	29.46	42.7	22.53	26.01	21.97
ENSBTAG00000012705	DEGS1	7.3018	68.81	60.65	62.44	53.67	59.18	74.17	62.32	67.14	63.95	66.84	55.91	53.97	58.3	72.4	56.99	58.18
ENSBTAG00000015663	STIP1	7.29439	48.32	34.41	46.72	57.29	62.25	65.26	41.77	35.82	29.32	44.09	41.18	39.68	47.34	45.83	49.52	39.6
ENSBTAG00000011074	BRD2	7.28698	63.17	47.96	72.4	61.91	62.35	83.58	60.56	50.24	47.14	53.25	57.37	59.24	65.93	59.81	55.01	64.84
ENSBTAG00000021771	PTTG1IP	7.28698	63.58	64.83	73.26	51.56	52.46	64.97	56.92	69.72	73.37	59.89	63.91	56.85	70.08	65.26	65.33	61.71
ENSBTAG00000020525	SEC31A	7.28698	66.85	47.05	54.94	57.22	85.86	60.9	66.52	48.95	60.96	59	56.01	59.83	71.85	58.6	47.1	64.77
ENSBTAG00000021580	HNRNPA3	7.27957	41.22	34.53	36.14	43.72	31.75	47.71	26.02	39.18	46.12	41.59	42.8	48.55	44.88	42.42	30.2	51.92
ENSBTAG00000006075	SUCLG1	7.27957	88.35	104.37	86.63	85.67	99.9	84.64	90.7	93.96	96.51	93.47	94.46	79.75	82.22	101.4	85.3	84.38
ENSBTAG00000016887	TAF11	7.26474	36.86	42.69	32.89	46.56	69.5	47.28	33.91	32.89	28.69	52.13	38.4	35.96	33.89	49.86	41.79	28.25
ENSBTAG00000039591	TMEM167A	7.26474	80.78	82.91	98.93	80.88	110.01	85.47	87.42	87.21	63.29	93.77	79.18	77.77	84.3	92.32	87.4	79.19
ENSBTAG00000004051	SBDS	7.26474	81.46	79.9	84.98	84.13	95.42	86.77	81.68	86.77	75.87	90.47	78.88	76.73	76.79	89.1	76.61	76.08
ENSBTAG00000044443		7.24991	19.49	17.94	13.81	20.13	22.43	19.56	28.52	11.42	26.34	31.56	18.76	34.75	26.44	27.13	32.73	29.27
ENSBTAG00000011596	SRSF5	7.2425	58.02	54.31	52.63	62.66	52.66	53.6	54.76	58.45	57.04	65.94	70.39	62.12	62.75	49.79	42.82	81.05
ENSBTAG00000013185	TIMD4	7.22767	14.44	25.19	20.23	15.44	13.17	24.21	9.7	33.79	28.01	36.31	21.48	19.26	13.57	24.33	20.03	18.81
ENSBTAG00000014891	SRSF7	7.22767	48.09	42.75	40.93	45.6	55.53	57.07	44.73	30.4	26.81	42.72	49.21	50.86	43.14	39.46	33.52	50.95
ENSBTAG00000010012	BTF3	7.22767	75.89	74.17	79.66	75.53	95.5	85.08	79.76	84.84	70.98	82.59	78.81	75.09	87.06	86.23	81.27	69.1
ENSBTAG00000047958	DPP7	7.22026	14.31	23.5	16.3	19.01	11.02	14.19	13.06	30.15	34.93	14.8	24.56	21.94	24.46	19.4	18.78	24.05
ENSBTAG00000004248	MLYCD	7.22026	38.25	34.68	38.71	24.92	21.69	25.88	28.85	33.25	34.19	35.63	28.51	25.66	44.87	38.33	29.81	32.19
ENSBTAG00000031500	SHMT2	7.21285	31.56	45.85	63.01	39.82	20.3	34.85	41.62	43.88	30.08	36.12	44.6	40.12	53.86	49.31	37.5	44.47
ENSBTAG00000009462	MDH2	7.21285	93.19	83.62	82.47	81.61	67.46	78.84	86.44	83.96	110.66	89.94	81.23	77.25	81.69	88.57	73.18	91.88
ENSBTAG00000021724	PDHB	7.19802	55.07	48.99	53.82	43.17	57.5	54.27	45.26	51.02	45.49	57.28	41.54	45.46	53.97	54.97	42.02	38.5
ENSBTAG00000008837	CSNK2B	7.19802	49.18	51.98	53.43	43.72	43.08	53.83	39.47	45.79	54.83	51.83	46.26	47.68	53.98	56.32	46.34	42.6
ENSBTAG00000016313	ECH1	7.19802	107.82	101.29	111.88	87.83	99	85.24	93.2	92.73	102.15	94.64	93.93	75.19	98.72	92.02	95.66	101.01
ENSBTAG00000015731	TXNL1	7.19061	93.84	80.31	85.7	82.18	94.92	87.63	68.17	82.46	76.56	86.71	81.79	79.74	76.13	84.81	87.74	72.34
ENSBTAG00000050122		7.1832	45.21	59.01	55.59	47.16	57.69	54.96	47.9	52.5	58.53	47.01	51.36	53.09	46.14	46.35	46.44	54.9
ENSBTAG00000021922	SMAP2	7.16837	24.44	32.24	19.15	24.59	37.05	31.04	29.66	31.37	28.15	30.39	33.05	22.76	20.71	21.06	15.69	21.92
ENSBTAG00000011324	EMILIN1	7.16837	41.86	46.99	40.03	42.18	26.68	35.7	38.56	46.91	64.67	44.1	35.69	32.59	51.13	39.71	36.99	45.37
ENSBTAG00000010181	GRPEL1	7.15355	50.24	56.2	51.33	45.35	66.46	53.67	50.52	36.75	41.66	56.05	52.87	36.04	53.44	55.45	46.77	40.31
ENSBTAG00000009470	CLIC4	7.14613	76.48	56.11	57.04	74.48	77.81	95.07	62.27	66	77.77	72.51	66.18	70.67	65.33	72.11	68.29	70.3
ENSBTAG00000014191	QSOX1	7.14613	106.76	101.68	112	93.05	102.95	102.07	111.4	100.4	109.06	96.46	110.04	126.44	102.79	96.75	108.9	112.06
ENSBTAG00000005477	LAPTM5	7.14613	51.8	58.6	49.63	58.28	49.19	57.52	50.05	77.45	72.11	62.15	48.76	58.41	50.6	57.53	48.21	43.37
ENSBTAG00000003658	RELN	7.13872	49.98	34.47	32.78	41.87	34.04	31.84	54.48	41.09	27.67	37.88	34.15	31.46	42.92	29.82	36.95	47.88
ENSBTAG00000004953	ELK4	7.13872	38.36	22.21	28.13	28.03	37.22	35.44	27.72	24.68	28.2	30.97	24.86	36.6	37.55	31.45	24.61	31.84
ENSBTAG00000000099	CERS2	7.13131	172.89	156.57	177.66	150.82	162.89	160.27	162.36	164.9	187.93	160.54	140.14	156.74	166.19	160.49	152.09	176.87
ENSBTAG00000019910	SDCBP	7.13131	40.49	45.5	40.56	37.1	51.88	51.77	47.01	42.19	61.55	48.61	40.32	35.86	36.94	46.56	38.25	34.42
ENSBTAG00000012321	ZFAND6	7.13131	50.02	46.71	47.48	43.56	50.89	51.9	48.27	47.61	53.22	39.81	39.68	38.98	42.19	37.27	40.4	44.11
ENSBTAG00000018531	JCHAIN	7.12389	18.26	33.13	22.91	16.54	31.69	18.39	16.96	25.5	176.23	25.03	25.68	16.51	19.9	15.38	23.35	24.81
ENSBTAG00000008443	LARP1	7.12389	50.62	29.92	42.16	40.33	37.38	43.06	44.06	33.93	50.4	37.61	30.89	46.99	49.38	40.9	38.91	50.31
ENSBTAG00000047186	NME2	7.12389	44.22	34.53	47.28	30.05	44.3	50.7	43.19	39.47	57.38	44.14	44.34	31.83	36.97	42.78	36.88	37.67
ENSBTAG00000002944	ATP5MC3	7.11648	101.81	113.27	107.53	85.81	115.26	92.4	92.72	95.39	94.75	107.46	106.93	92.29	98.9	99.7	95.07	82.52
ENSBTAG00000000250	HDHD3	7.11648	31.17	41.51	34.47	31.21	16.1	18.91	20.12	30.53	42.66	33.97	23.37	30.43	23.7	30.74	34.07	37.04
ENSBTAG00000020309	G3BP1	7.11648	61.09	57.62	52.46	54.73	91.05	72.26	58.77	53.16	67.7	77.02	59.43	59.3	69.26	64.33	63.83	56.68
ENSBTAG00000015089	LGALS1	7.10907	41.74	25.3	24.72	27.37	29.38	34.18	36.54	36.7	63.08	34.99	24.59	21.14	28.92	25.1	35.73	27.75
ENSBTAG00000052781		7.10165	60.24	48.78	55.23	60.19	75.07	46.15	60.35	49.59	51.49	59.45	45.84	57.37	51.25	55.78	45.77	71.94
ENSBTAG00000021461	PSMD3	7.10165	67.86	48.69	63.2	57.76	65.54	61.57	54.48	51.99	56.79	62.7	53.56	55.09	51.19	62.47	53.22	56.1
ENSBTAG00000043545		7.10165	35.64	29.17	21.94	24.52	22.63	22.04	35.96	38.09	22.56	38.48	36.99	18.15	37.5	46.62	38.52	38.75
ENSBTAG00000016264	FKBP8	7.09424	49.21	50.46	50.47	51.26	32.88	49.51	44.23	57.22	58.36	44.63	49.22	44.96	41.91	44.14	43.89	54.81
ENSBTAG00000005976	HSD17B7	7.07942	39.22	36.94	28.6	25.86	57.9	20.57	56.54	29.5	21.09	24.32	29.21	24.84	29.99	30.93	28.59	51.82
ENSBTAG00000002417	RAB30	7.07942	25.81	21.21	35.54	11.63	21.32	14.36	24.84	18.39	18.84	25.16	24.11	16.67	43.44	33.87	40.01	22.67
ENSBTAG00000020959	SET	7.07942	78.1	72.55	70.87	74.57	95.8	84.54	58.68	74.67	74.59	84.55	80.42	67.54	71.57	85	72.17	55.17
ENSBTAG00000014272	MMUT	7.072	113.29	101.77	107.2	109.65	119.95	104.03	100.69	123.93	93.76	110.23	113.81	79.41	101.68	100.64	109.36	103.21
ENSBTAG00000020554	AIF1	7.072	24.35	49.89	41.05	38.94	33.12	33.16	28.3	71.02	51.07	54.04	35.76	42.2	32.66	41.7	35.06	31.56
ENSBTAG00000002411	CTNND1	7.072	29.08	20.33	25.29	33.7	24.99	26.67	30.92	21.54	33.3	20.49	22.73	31.4	31.01	22.92	21.38	35.47
ENSBTAG00000043552		7.072	7.59	22.3	16.12	8.78	8.73	5.67	7.4	17.29	16.88	16.97	15.22	16	7.72	19.45	9.91	15.66
ENSBTAG00000001822	SNX10	7.06459	51.09	42.34	36.13	39.97	63.07	51.29	42.06	40.28	55.79	50.01	45.65	41.31	46.19	45.28	38.12	35.75
ENSBTAG00000009805	CFDP2	7.06459	63.08	63.83	61.99	56.47	78.16	63.81	46.06	54.95	56.81	75.96	60.82	47.23	60.22	70.71	62.74	50.31
ENSBTAG00000012854	GSDMB	7.05718	68.85	41.23	43.21	48.08	45.44	61.2	78.96	36.13	41.22	46.53	49.18	35.93	44.44	35.6	48.95	59.6
ENSBTAG00000017103	MAP3K13	7.05718	20.88	10.61	14.02	22.12	11.36	15.53	21.73	18.03	26.28	16.55	9.75	20.66	16.22	13.98	9.59	28.39
ENSBTAG00000017423	TMEM214	7.04235	43.97	30.69	33.29	34.11	67.13	41.59	43.18	29.19	41.75	44.18	37.27	36.39	33.36	38.87	32.09	34.81
ENSBTAG00000011786	CLUH	7.04235	54.67	38.01	53.81	44.29	48.67	46.31	62.43	41.72	67.75	48.4	48.86	46.54	67.46	53.6	53.49	56.74
ENSBTAG00000009509	NDUFA6	7.02752	61.31	59.07	64.1	60.57	67.41	60.68	55.94	60.04	48.5	68.15	58.07	55.06	50.63	66.59	65.99	55.19
ENSBTAG00000011726	CRYL1	7.02752	35.88	32.03	52.92	41.84	37.31	43.6	36.63	34.12	24.61	36.89	44.82	39.42	38.23	44.68	47.67	51.54
ENSBTAG00000012544	IFNGR1	7.02752	38.17	40.84	43.12	44.05	51.61	42.98	31.6	43.79	31.79	36.31	36.88	32.79	32.05	39.64	39.26	27.36
ENSBTAG00000006072	LRRC59	7.02011	56.9	46.02	47.16	46.62	84.01	55.76	50.39	42.53	52.3	65.19	51.5	47.71	55.6	59.46	47.51	41.36
ENSBTAG00000005096	COX7A2	7.0127	68.31	73.1	67.26	54.85	76.23	64.1	51.94	65.17	60.46	74.93	64.63	57.6	59.44	68.9	62.84	53.25
ENSBTAG00000012314	LDLR	7.0127	23.16	17.84	17.32	17.83	16.48	6.63	35.94	31.8	36.79	21.35	12.13	20.75	21.91	23.61	27.22	49.7
ENSBTAG00000012383	CHMP5	7.00528	57.19	59.93	67.95	52.06	63.84	62.04	49.8	51.48	48.71	60.97	52.1	43.54	59.17	58.31	58.12	59.63
ENSBTAG00000054726	UQCC2	6.99046	44.69	46.74	37.15	35.51	33.03	38.02	34.01	44.32	37.98	47.01	45.89	38.33	35.8	43.81	48.26	40.37
ENSBTAG00000010013	DNAJA3	6.99046	51.65	44.2	47.64	39.74	58.85	48.19	55.71	43.03	48.59	50.93	40.68	41.33	52.46	55.25	43.02	46.15
ENSBTAG00000018936	LSS	6.98305	45.72	25.99	25.87	34.88	37	17.66	53.48	32.01	37.59	23.82	25.54	28.4	27.31	34.68	28.82	56.24
ENSBTAG00000045931	MAGT1	6.97563	50.4	57.91	51.97	62.72	77.71	50.82	62.36	59.81	45.38	61.33	62.05	54.03	44.55	52.64	56.33	54.29
ENSBTAG00000002828	RNF185	6.97563	42.95	48.03	44.32	39.36	35.73	38.37	46.74	32.83	32.57	40.04	46.13	38.62	54.42	53.62	49	46.5
ENSBTAG00000033136	COX20	6.97563	22.34	20.43	23.81	32.97	31.4	25.04	27.59	22.28	17.8	18.92	24.41	32.54	29.99	19.53	19.28	39.9
ENSBTAG00000002000	TIMM8B	6.96081	32.01	34.78	33.35	24.94	39.48	29.47	24.93	27.14	23.27	37.26	31.67	30.31	30.81	36.7	23.6	25.39
ENSBTAG00000019750	TMEM106B	6.95339	28.27	27.72	28.97	33.41	15.81	24.44	38.28	39.69	37.17	33.59	26.3	32.12	27.42	37.29	25.41	41.39
ENSBTAG00000004131	RAP2C	6.94598	24.19	16.39	20.3	28.47	26.1	21.81	32.91	27.27	39.49	18.88	18.08	32.58	22.14	19.79	14.96	31.03
ENSBTAG00000017125	PABPC4	6.94598	35.63	29.28	28.96	38.06	46.15	40.76	46.87	27.88	36.57	35.48	31.39	41.48	45.83	37.16	35.99	34.23
ENSBTAG00000006244	WDR83OS	6.94598	48.45	52.24	56.21	52.43	55.63	57.87	47.58	44.24	48.61	51.97	41.88	37.66	43.74	53.11	42.77	39.36
ENSBTAG00000031941	PEPD	6.94598	56	60.06	56.52	53.29	27.82	50.74	42.51	56.88	54.33	49.95	52.41	35.69	48.21	49.82	43.18	65.25
ENSBTAG00000000390	TPST1	6.93857	49.67	36.34	42.18	38.62	47.72	40.99	41.53	46.74	39.97	36.01	35.91	46.9	35.52	38.13	47.17	40.72
ENSBTAG00000042551		6.93857	9.88	5.58	4.9	2.86	15.79	9.59	18.06	2.25	2.75	2.95	9.91	19.97	16.75	4.22	4.84	21.32
ENSBTAG00000003798	AMFR	6.93116	86.38	88.14	97.01	84.98	97.11	95.14	83.49	74.06	81.67	86.31	83.02	71.08	90.44	81.09	80.11	91.89
ENSBTAG00000004222	SAT2	6.93116	59.67	58.99	66.9	41.83	36.85	50.73	61.63	62.03	43.54	50.15	65.86	64.05	64.1	52.32	62.58	60.94
ENSBTAG00000043324	LOC112444800	6.92374	13.57	14.46	16.48	15.14	9.42	9.27	17.97	7.66	6.47	10.41	8.34	21.81	15.12	5.96	20.26	27.66
ENSBTAG00000039050	P2RY2	6.92374	34.06	27.1	19.55	20.94	25.05	30.79	24.8	18.62	16.07	30.04	29.15	20.98	19.13	27.44	27.67	19.68
ENSBTAG00000018691	RHOU	6.90892	57.68	58.31	56.36	47.52	68.04	55.16	51.71	55.42	48.48	56.6	45.65	42.4	47.76	57.88	46.95	50.38
ENSBTAG00000010989	PIK3R1	6.90892	71.01	52.47	52.55	79.59	68.41	75.91	90.61	48.3	68.75	70.79	55.25	91.91	71.14	67.58	68.15	68.98
ENSBTAG00000052268	SELENOF	6.9015	63.4	62.4	59.23	55.77	66.5	52.52	60.51	60.95	68.45	65.5	56.19	48.09	54.86	63.26	61.52	54.98
ENSBTAG00000015156	NDUFB1	6.9015	57.3	54.23	54.02	47.23	55.56	47.41	48.77	49.39	48.25	56.39	51.74	48.07	43.98	53.95	44.64	39.89
ENSBTAG00000034349	IFI44	6.9015	14.46	29.28	8.52	11.3	8.04	13.84	10.48	13.18	27.44	17.71	20.77	10.3	26.89	6.28	14.29	21.12
ENSBTAG00000005345	ARPC3	6.89409	74.35	75.44	76	68.05	69.12	72.49	61.27	80.22	86.99	76.43	60	70.25	65.38	73.33	66.7	58.97
ENSBTAG00000012540	LOC112441481	6.88668	36.64	35.71	51.44	40.73	24.59	31.93	32.99	50.24	31.94	28.76	38.52	62.86	25.54	40.91	31.98	56.19
ENSBTAG00000002769	AP1G1	6.88668	55.51	43.6	51.2	59.65	52.73	59.04	59.64	47.7	47.03	45.68	48.56	52.78	57.9	51.29	51.04	58
ENSBTAG00000006320	DBT	6.87926	40.53	51.31	35.08	36.74	35.73	35.96	46.92	47.42	45.28	37.61	44.54	27.62	39.85	36.73	28.49	44.36
ENSBTAG00000006150	MRPS9	6.87926	27.25	27.97	18.5	14.56	15.25	19.28	29.13	21.33	23.58	28.48	20.85	15.65	13.97	26.58	19.33	18.84
ENSBTAG00000009844	CCN1	6.87185	21.08	3.05	9.17	7.25	12.76	32.6	12.44	6.9	4.84	5.96	2.58	16.55	2.55	3.49	21.27	9.19
ENSBTAG00000042936	LOC112447599	6.86444	14.36	17.98	18.78	11.5	22.88	23.77	19.39	22.15	5.53	17.79	18.05	9.32	24.72	9.06	7.57	13.68
ENSBTAG00000042931	LOC112441905	6.86444	16.62	10.33	4.71	13.22	25.5	13.66	14.18	8.84	3.47	4.96	13.1	16.07	19.72	4.26	4.07	7.8
ENSBTAG00000012237	AEBP1	6.86444	25.24	14.54	17.21	26.33	17.59	17.21	30.05	13.88	36.71	15.98	22.32	24.52	23.04	15.51	18.44	33.28
ENSBTAG00000008280	HNF4G	6.86444	36.75	27.11	35.53	25.93	54.46	41.84	33.68	24.66	18.24	29.89	40.37	32.75	36.28	31.32	38.94	30.66
ENSBTAG00000014843	COPB2	6.85703	76.55	67.47	75.86	67.43	97.63	73.87	69.31	64.62	65.12	76.18	65.61	65.55	71.66	77.17	61.1	53
ENSBTAG00000017814	LGI4	6.85703	35.52	35.18	32.55	50.17	24.68	21.8	35.18	48.29	21.29	33.36	34.05	28.82	38.07	36.32	53.55	45
ENSBTAG00000044126	SNTB1	6.84961	64.39	49.37	66.56	56.68	54.16	55.63	64.85	60.93	57.32	62.69	48.12	62.99	60.91	69.59	73.07	62.63
ENSBTAG00000018784	CTSZ	6.84961	63.41	59.68	57.7	58.72	63.29	46.92	63.94	60.83	69.73	73.11	43.34	67.96	59.78	63.29	68.25	73.99
ENSBTAG00000009391	PLA1A	6.8422	41.35	49.42	41.2	38.37	33.58	40.43	51.57	52.77	78.52	42.16	41.27	35.9	37.63	27.27	51.89	45.13
ENSBTAG00000009391	ADPRH	6.8422	41.35	49.42	41.2	38.37	33.58	40.43	51.57	52.77	78.52	42.16	41.27	35.9	37.63	27.27	51.89	45.13
ENSBTAG00000020477	AHSA1	6.8422	48.01	39.58	53.5	54.03	71.02	76.89	38.5	38.83	43.24	53.96	43.5	45.25	46.31	43.94	47.17	42.75
ENSBTAG00000006543	EIF3CL	6.8422	73.9	73.67	71.82	77.55	96.19	95.31	70.35	68.32	81.39	85.51	70.86	64.93	73.31	80.81	73.61	62.65
ENSBTAG00000011825	TRIR	6.83479	44.64	42.17	49.34	40.71	50.6	61.33	24.37	43.73	49.4	52.49	40.12	43.38	40.85	49.72	44.92	37.92
ENSBTAG00000004910	SLC25A11	6.83479	38.35	54.07	52.38	35.5	34.06	44.26	52.01	43.44	41.67	41.66	55.26	36.53	43.01	47.57	42.87	40.1
ENSBTAG00000008632	BOLA2B	6.82737	86.25	79.58	78.71	85.86	69.26	58.75	82.65	72.53	86.21	82.85	83.08	75.81	86.37	80.21	57.95	84.7
ENSBTAG00000010867	LONP2	6.81996	80.87	89.56	79.29	82.24	61.02	90.5	84.42	103.97	78.26	87.46	92.79	68.84	81.98	85.93	82.24	94.16
ENSBTAG00000001801	SYT4	6.81255	34.16	16.68	28.16	27.59	48.02	29.8	34.87	28.97	13.32	38.22	30.36	28.72	28.66	32.72	14.04	16.65
ENSBTAG00000044859	MIR2408	6.80513	15.73	15.52	26.75	11.17	47.19	23.09	16.74	23.47	11.94	23.04	19.68	21.12	30.55	20.53	16.81	32.21
ENSBTAG00000054514		6.80513	12.26	10.76	19.61	28.16	6.64	18.1	17.93	17.75	10.23	31.61	18.6	20.53	16.14	21.44	10.59	39.79
ENSBTAG00000005660	PSMD2	6.79772	69.83	64.54	65.87	65.07	75.35	76.06	62.95	59.37	67.02	75.09	63.66	57.54	60.45	67.41	59.58	59.99
ENSBTAG00000008224	PAIP2	6.79772	89.71	84.69	90.51	80.07	89.56	87.46	77.9	82.84	78.29	85.19	82.67	76.26	72.42	86.89	75.13	79
ENSBTAG00000028923	LOC112447937	6.79031	21.97	14.9	18.15	26.47	11.24	32.28	16.96	19.47	17.31	26.2	19.41	36.68	27.93	21.9	22.11	30.23
ENSBTAG00000012940	TMEM25	6.79031	38.57	54.51	47.73	43.04	26.93	30.93	29.9	54.75	43.38	46.22	40.86	33.27	42.72	40.04	45.25	51.18
ENSBTAG00000009997	ANO1	6.78289	45.48	31.92	37.1	40.87	19.82	28.46	52.7	35.07	32.6	25.82	32.06	41.43	28.34	33.35	30.62	48.48
ENSBTAG00000023933	SEC16A	6.77548	54.45	37.88	48.83	42.14	47.92	44.95	55.01	45.71	47.89	52.89	43.75	42.9	75.33	48.5	44.19	60.88
ENSBTAG00000013165	ENPP2	6.76807	61.29	64.64	67.5	67.11	51.14	52.72	72.25	63.01	72.45	62.19	64.11	57.9	56.54	43.51	62.47	65.83
ENSBTAG00000011374	S1PR3	6.76807	19.85	13.54	7.73	24.52	11.24	28.02	24.17	11.26	30.39	10.27	16.86	13.37	7.53	7.02	12.74	10.82
ENSBTAG00000012788	COX6A1	6.76066	105.39	102.62	93.5	98.55	95.5	98.01	92.45	103.46	101.48	103.96	97.22	80.35	75.9	98.23	98.77	80.88
ENSBTAG00000005635	TTC39C	6.76066	57.53	35.82	34.17	34.98	36.02	31.83	48.81	47.57	29.36	35.59	35.31	41.5	41.66	32.89	40.95	59.36
ENSBTAG00000017633	EIF1AX	6.74583	59.46	67.37	58.82	61.69	70.06	64.48	52.01	63.75	59.64	73.87	65.95	54.72	54.88	67.45	58.15	57.61
ENSBTAG00000010611	OCIAD1	6.74583	73.65	86.27	89.81	86.71	87.34	77.97	90.21	97.12	78.52	93.71	83.35	89.46	94.17	78.72	88.75	92.45
ENSBTAG00000009263	MFSD1	6.72359	61.77	55.21	64.75	51.29	55.27	57.98	58.17	63.19	51.82	64.52	64.32	52.7	57.28	54.32	64.79	54.05
ENSBTAG00000003577	GSPT1	6.72359	45.48	32.97	38.83	37.72	51.2	47.3	38.82	35.12	44.19	43.75	34.31	43.06	48.16	41.56	34.97	36.78
ENSBTAG00000008001	NUCKS1	6.72359	90.07	93.22	88.75	90.31	78.4	81.95	76.38	102.49	90.36	90.95	97.99	80.61	85.36	94.94	94.8	91.49
ENSBTAG00000019160	GLOD4	6.71618	63.22	68.42	58.66	61.71	60.14	57.85	50.52	69.48	64.01	71.28	58.23	46.81	56.1	65.16	52.75	67.84
ENSBTAG00000015434	DSTN	6.71618	71.25	68.69	85.81	59.25	78.98	74.26	73.37	71.68	74.6	63.01	72.42	65.54	54.94	65.23	62.71	67.38
ENSBTAG00000013406	CSRP2	6.70876	15.5	12.99	18.49	17.52	18.64	18.44	10.03	4.08	10.82	3.13	5.89	18.15	14.55	8.33	16.2	6.88
ENSBTAG00000016168	APLP2	6.70876	63.82	55.23	69.08	72.89	59.54	67.28	60.03	72.74	72.98	63.25	57.95	67.47	65.56	64.44	57.16	67.94
ENSBTAG00000000880	GINM1	6.70135	77.04	76.75	80.15	83.17	93.34	77.06	84.14	83.52	66.98	90.03	74.16	71.56	74.66	88.73	74.34	73.5
ENSBTAG00000012208	BOLA	6.70135	9.02	13.71	16.29	4.28	6.53	5.97	3.39	19.97	17.4	14.63	4.67	5.02	10.63	3.59	9	9.44
ENSBTAG00000021102	GALM	6.70135	63.14	54.42	49.6	61.12	59.34	53.89	42.11	90.16	58.12	57.49	59.45	58.88	78.75	54.76	76.11	103.83
ENSBTAG00000007875	SAFB	6.69394	34.81	29.35	39.42	39.89	41.69	44.48	21.5	34.47	31.65	40.67	33.35	30.39	37.82	35.39	32.32	40.51
ENSBTAG00000000833	TAX1BP3	6.69394	31.86	33	35.64	29.81	18	25.7	26.61	37.21	44.49	22.92	30.38	23.28	38.83	30.04	32.63	32.05
ENSBTAG00000033080	RPL15	6.68653	97.15	85.14	88.79	88.4	91.25	94.63	88.97	107.01	108.34	90.73	101.56	96.89	93.77	109.24	84.29	74.8
ENSBTAG00000002808	PSMA3	6.67911	90.79	84.19	92.64	85.87	95.46	95.9	78.98	87	82.04	96.69	81.82	85.56	75.24	92.33	87.82	83.81
ENSBTAG00000013054	MFSD2A	6.67911	26.33	17.63	18.39	7.61	16.32	13.4	21.17	41.19	8.42	33.11	22.13	19.35	25.98	36.54	23.72	22.94
ENSBTAG00000035998	CKB	6.67911	16.55	27.76	25.15	19.94	10.89	19.79	19.34	29.96	41.44	23.22	12.04	14.84	31.02	22.01	16.39	22.6
ENSBTAG00000000604	GPNMB	6.67911	13.85	12.06	15.19	8.98	17.31	9.85	17.61	67.53	11.27	62.54	6.42	2.98	14.05	52.92	3.19	4.6
ENSBTAG00000020405	NDUFB9	6.66429	56.62	60.92	51.15	53.51	73.41	58.32	51.93	56.58	50.97	66.8	60.28	47.37	53.45	64.86	60.01	40.3
ENSBTAG00000017907	COG3	6.66429	28.12	22.46	26.44	19.88	32.57	27.56	30.43	24.43	21.11	29.2	24.89	22.55	35.22	34.83	16.68	32.38
ENSBTAG00000002608	SEPTIN2	6.65687	45.97	51.24	44.94	44.17	52.52	42.26	57.44	50.77	62.2	52.64	40.53	42.82	52.97	47.69	41.08	42.51
ENSBTAG00000027722	IPO7	6.65687	46.1	41.26	45.77	39.29	55.32	54.03	39.62	39.73	46.71	50.24	38.69	46.06	47.4	44.69	45.8	39.88
ENSBTAG00000051975		6.65687	8.27	8.93	14.05	16.47	7.75	7.41	17.92	16.75	8.43	13.42	16.32	12.92	19.93	10.36	8.1	21.03
ENSBTAG00000022825	BRI3	6.64946	72.76	61.2	58.86	59.96	62.65	72.21	42.18	65.92	60.47	72.05	66.17	59.8	68.77	68.79	74.34	62.5
ENSBTAG00000015034	IK	6.64205	51.86	50.58	49.71	49.36	58.14	58.92	39.74	49.48	54.42	54.95	50.93	40.23	47.45	57.49	45.46	40.89
ENSBTAG00000015106	DSP	6.64205	26.93	20.05	23.54	38.68	28.16	30.33	33.02	25.39	35.06	27.56	19.7	31.63	21.98	28.28	23.22	34.01
ENSBTAG00000022520	BRCA1	6.63464	12.7	20.54	18.54	27.33	25.61	10.79	12.12	14.37	15.07	21.61	10.19	14.85	3.77	9.79	19.14	20.46
ENSBTAG00000022255	AR	6.62722	26.8	16.58	31.05	28.29	17.41	21.89	31.28	20.29	26.59	24.24	19.03	28.2	41.17	27.65	22.76	50.5
ENSBTAG00000007703	NMT2	6.62722	25.12	33.71	31.32	29.07	39.56	23.25	28.27	25.21	23.14	37.12	32.12	21.15	35.48	35.91	36.47	34.46
ENSBTAG00000002977	ECE1	6.61981	43.24	43.36	37.05	39.85	33.43	35.65	46.14	49.06	67.07	39.41	41.49	34.02	41.31	40.32	34.28	49.07
ENSBTAG00000002755	ANKRD12	6.60498	26.67	18.52	22.79	33.7	34.9	35.19	20.08	18.04	22.75	24.84	22.05	32.56	28.99	21.14	23.36	30.49
ENSBTAG00000019446	ELP5	6.60498	49.04	44.31	47.4	37.96	61.01	52.4	42.16	36.3	36.23	46.87	41.95	39.18	39.08	43.95	39.83	35.26
ENSBTAG00000004269	SGK1	6.59757	38.01	27.61	29.03	42.84	57.48	34.14	45.52	32.99	56.06	28.88	35.83	40.11	34.05	35.73	31.21	34.39
ENSBTAG00000019085	SRP54	6.59757	52.69	45.04	46.83	46.25	95.74	52.11	48.39	41.73	43.84	60.24	48.57	41.37	49.74	52.03	43.13	36.09
ENSBTAG00000023997	VAMP8	6.59016	61.97	57.02	63.92	66.52	75.99	63.87	62.37	55.52	60.33	56.86	48.5	51.67	48.48	55.8	61.47	44.73
ENSBTAG00000031165	TRPM7	6.59016	27.53	17.51	19.96	21.67	43.24	30.98	38.9	19.03	28.38	20.78	21.55	32.41	28.79	20.67	18.64	23.75
ENSBTAG00000011766	C7	6.59016	44.46	37.99	31.07	50.41	40.22	39.22	38.65	47.83	102.39	42.25	35.59	27.96	25.03	49.96	43.45	44.39
ENSBTAG00000021705	UFC1	6.57533	63.29	59.31	60.11	58.22	71.75	59.11	51.37	62.96	56.57	69.23	54.42	60.87	50.25	64.19	51.06	50.67
ENSBTAG00000008840	HM13	6.57533	55.49	39.8	45.14	43.5	60.96	54.35	37.68	39.43	58.57	55.96	42.19	42.48	41.34	49.1	37.31	40.87
ENSBTAG00000004374	CNPY2	6.56792	75.85	66.6	69.9	70.26	113.15	74.14	68.08	54.07	56.54	78.88	62.48	71.34	63.92	66.43	67.02	59.21
ENSBTAG00000005754	PPM1K	6.56792	42.55	59.16	36.63	38.01	34.51	28.05	33.69	55.51	38.29	42.71	57.62	28.2	34.22	39.75	35.01	45.57
ENSBTAG00000007534	GGH	6.56792	34.4	32.01	32.69	27.44	21.22	28.08	30.54	35.06	37.85	23.83	27.9	23.64	20.29	24.67	40.44	28.25
ENSBTAG00000015767	RNF10	6.56792	54.12	33.24	44.63	44.81	51.89	47.93	48.79	39.28	54.67	44.43	40.3	46.41	49.16	44.71	39.37	51.7
ENSBTAG00000022819	ONECUT2	6.56792	35.74	21.31	29.5	33.97	20.3	33.05	27.61	27.37	36.47	26.19	24.85	36.31	42.21	31.02	34.77	48.68
ENSBTAG00000008202	PRKCSH	6.56051	72.01	59.07	82.34	70.69	62.22	71.12	68.1	75.75	77.89	70.42	63.97	73.67	76.92	73.24	66.9	80.82
ENSBTAG00000011140	FAM162A	6.55309	83.55	71.73	67.64	65.73	47.47	62.35	57.44	72.19	62.11	67.3	66.62	56.89	53.79	63.98	70.95	68.03
ENSBTAG00000047089		6.55309	48.78	41.5	41.72	41.8	43.47	42.11	32.35	45.57	48.8	50.69	36.73	39.94	34.51	49.7	44.21	35.82
ENSBTAG00000012046	JUNB	6.55309	51.93	19.59	19	21.16	28.66	65.65	25.49	16.19	38.16	17.41	19.18	40.12	22.54	26.25	22.28	17.11
ENSBTAG00000045877	TSC22D3	6.55309	34.57	41.13	45.04	32.69	23.98	39.55	30.71	36.61	24.35	35.89	32.35	30.21	29.76	46.89	36.8	36.76
ENSBTAG00000051291	LOC112442818	6.54568	14.37	20.21	13.11	17.54	5.71	21.94	11.67	13.1	11.1	16.18	43.01	50.5	18.4	19.09	18.24	31.15
ENSBTAG00000000562	TOMM20	6.54568	65.79	77.04	79.8	64.87	92.05	75.12	73.87	64.28	55.08	78.85	73.56	77.54	79.1	86.44	81.19	60.42
ENSBTAG00000043576		6.53827	19.53	9.72	15.5	20.34	13.99	11.68	15.24	9.5	21.74	20.97	19.04	9.61	15.9	20.03	6.38	14.66
ENSBTAG00000012726	PSMB5	6.53085	49.02	47.04	48.12	42.85	60.78	56.24	46.21	39.12	46.22	54.1	41.84	42.88	39.89	50.81	41.78	41.71
ENSBTAG00000008482	SON	6.52344	51.55	39.14	44.94	50.22	58.66	48.33	55.22	42.16	52.08	48.2	45.44	50.16	53.74	44.47	39.61	55.2
ENSBTAG00000048534		6.51603	50.49	47.7	50.85	56.97	35.82	55.21	57.63	49.75	35.31	81.46	54.96	55.09	48.98	77.5	62.02	43.05
ENSBTAG00000015277	PCF11	6.51603	30.81	22.18	23.83	31.42	32.98	31.88	26.55	19.14	19.71	19.38	24.05	28.58	23.44	23.24	21.32	34.95
ENSBTAG00000020693	DERL1	6.5012	62.63	53.57	52.84	54.51	93.65	60.81	67.98	47.94	51.03	61.48	57.55	61.91	61.55	60.05	55.35	64.12
ENSBTAG00000001299	CYP7B1	6.5012	39.22	30.79	30.43	41.7	32.32	29.62	42.56	39.52	44.89	33.46	29.99	32.51	36.39	36.38	35.5	46.44
ENSBTAG00000019414	CLK4	6.49379	29.49	27.14	33.01	35.86	36.69	25.13	33.3	24.54	22.47	26.64	28.49	38.08	34.87	24.27	25.71	42.44
ENSBTAG00000044106	SPIDR	6.49379	13.79	13.82	8.45	8.17	29.2	14.16	27.11	9.97	29	14.32	15	8.88	8.32	8.63	11.97	14.3
ENSBTAG00000000977	CADM1	6.47896	38.93	44.33	31.11	32.2	34.44	31.6	41.51	52.79	40.54	45.67	41.67	33.2	32.75	38.06	38.32	35.23
ENSBTAG00000031641	PSMD8	6.47155	63.57	59.14	57.86	54.27	67.38	68.27	52.15	50.44	55.64	63.73	56.6	50.39	51.92	57.83	51.59	49.54
ENSBTAG00000006391	NDUFAB1	6.47155	67.47	72.86	74.94	62.52	62.02	69.89	54.43	69.99	62.43	69.04	67.71	59.69	64.63	74.96	66.21	57.98
ENSBTAG00000015147	S100A10	6.47155	18.58	23.38	20.93	30.89	16.84	16.66	21.21	31.18	64.24	8.18	28.08	20.19	16.75	26.7	20.12	29
ENSBTAG00000005076	SYVN1	6.47155	26.69	18.15	22.12	23.35	30.87	25.03	31.77	18.93	20.3	23.39	21.47	29.36	29.25	18.83	17.01	27.66
ENSBTAG00000008313	KLF15	6.46414	42.25	39.29	40.3	40.08	24.27	35.87	17.23	41.54	40.59	32.3	35.71	27.05	31.94	30.26	36.3	41.84
ENSBTAG00000003177	SLC25A33	6.46414	30.03	15.73	20.42	8.53	22.54	24.02	26.01	15.3	8.5	15.91	19.09	24.34	35.39	18.29	35.52	17.37
ENSBTAG00000032905	RMDN2	6.45672	52.82	47.99	47.26	56.56	62.88	51.84	43.79	48.6	21.1	48	49.69	50.52	44.24	56.49	57.34	63.38
ENSBTAG00000006160	SUOX	6.45672	50.15	47.94	38.51	43.06	56.47	40.88	46.32	49.59	52.91	44.58	49.36	35.16	37.58	46.38	36.3	42
ENSBTAG00000001013	SLC30A5	6.45672	44.21	37.18	44.33	33.08	56.31	42.33	38.7	35.14	33.46	50.42	40.19	36.37	40.22	43.85	38.02	33.26
ENSBTAG00000006656	RANBP1	6.44931	46.65	39.64	36.42	38.89	54.76	51.15	36.38	39.45	52.3	51.92	47	39.12	38.3	53.88	44.86	40.34
ENSBTAG00000036401	MIR147	6.4419	4.36	17.75	12.98	10.41	18.41	6.85	25.53	32.81	19.11	15.61	13.13	10.35	5.55	19.01	9.61	18.42
ENSBTAG00000022622	CISH	6.4419	8.6	6.54	8.38	17.93	12.09	13.37	10.78	4.13	10.57	6.12	5.61	21.91	16.2	13.56	5.26	20.19
ENSBTAG00000018463	VIM	6.4419	47.1	46.85	37.06	50.98	32.48	45.99	53.92	57	115.94	47.58	34.37	45.04	52.9	44.61	49.96	52.39
ENSBTAG00000019419	NDUFS7	6.43448	36.03	36.35	35.92	26.99	22.54	31.03	26.48	30.68	26.55	36.01	32	25.98	24.93	34.02	31.22	26.87
ENSBTAG00000051867		6.41966	19.53	20.31	20.29	28.25	8.99	9.73	29.21	17.81	13.77	11.65	14.93	8.24	12.8	12.91	22.53	36.66
ENSBTAG00000014611	SORL1	6.41966	33.8	28.67	30.25	44	27.53	33.6	46.97	34.34	45.73	30.88	30.87	39.29	37.33	28.51	32.1	57.88
ENSBTAG00000015474	SRSF11	6.41225	29.57	26.54	29.02	36.1	33.54	34.07	24.4	27.45	31.01	32.97	32.67	37.73	40.73	25.56	24	41.63
ENSBTAG00000003642	PRDX1	6.41225	29.03	40.98	27.4	34.8	48.26	47.07	44.01	30.53	46.83	33.87	32.19	28.57	24.3	28.53	32.39	23.88
ENSBTAG00000002006	THBS1	6.40483	35.6	14.54	17.39	17.7	17.94	82.21	30.1	16.91	25.11	22.42	18.43	23.86	10.87	13.78	14.24	25.77
ENSBTAG00000005380	MOCS2	6.40483	86.26	77.43	73.94	50.81	115.6	85.42	80.72	70.61	83.23	74.65	71.94	69.95	74.55	78.4	62.36	71.99
ENSBTAG00000003279	NDUFA10	6.39742	54.02	58.93	63.62	49.94	48.87	45.15	41.97	47.47	62.91	51.71	48.73	45.33	55.36	55.51	50.53	56.57
ENSBTAG00000024096	LSM10	6.39001	45.35	24	33.5	19.9	25.24	32.65	12.94	21.45	20.43	28.58	22.15	25.72	27.34	28.62	38.52	26.5
ENSBTAG00000001209	PHLDB2	6.38259	46.69	36.78	37.22	43.42	32.98	32.21	42.58	48.53	42.84	38.29	36.62	40.38	37.32	42.23	47.9	61.56
ENSBTAG00000006918	TLK1	6.37518	26.1	21.76	27.24	31.1	21.12	25.52	30.57	25.78	33.21	26.33	22.5	32.1	31.32	28.05	21.73	35.16
ENSBTAG00000003147	JAK1	6.37518	61.28	49.67	54.39	56.46	58.69	62.9	56.63	60.6	61.79	55.48	49.06	54.01	55.42	50.85	51.45	49.8
ENSBTAG00000010442	PANK1	6.37518	29.75	36.54	35.38	29.7	11.04	19.44	26.73	47.75	33.81	26.31	34.91	21.43	28.35	31.21	32.61	42.49
ENSBTAG00000006071	CTTN	6.36777	59.8	47.35	51.58	51.14	41.28	54.84	43.65	49.54	56.01	45.81	52.48	41.73	50.18	45.19	44.68	50.05
ENSBTAG00000050435		6.36777	26.73	25.32	27.06	33.42	47.65	38.76	28.75	34.75	42.31	73.84	26.02	25.7	27.58	22.97	31.56	18.15
ENSBTAG00000030503	H2AJ	6.36035	68.57	79.02	81.06	68.66	63.09	68.41	62.03	77.43	60.23	69.3	66.61	47.58	64.76	73.34	71.32	67.05
ENSBTAG00000047605	LOC100337457	6.36035	32.35	30.14	24.25	54.01	26.5	24.05	35.04	23.98	30.11	23.96	23.12	35.89	26.03	21.05	31.69	37.32
ENSBTAG00000021050	ECEL1	6.35294	19.8	27.28	4.89	9.12	18.06	0.3	1.43	2.39	103.21	4.99	0.55	1.57	1.24	3.53	32.93	21.4
ENSBTAG00000003958	TMEM220	6.35294	34.38	54.09	59.02	41.45	46.32	47.62	52.65	50.02	29.71	44.42	51.4	44.63	59.61	43.75	45.4	44.59
ENSBTAG00000008613	TCP11L1	6.35294	21.37	16.87	20.05	27.39	23.59	19.43	22.95	18.14	15.83	13.36	14.88	29.13	27.71	21.22	12.86	31.99
ENSBTAG00000019237	TXNDC5	6.34553	63.54	56.96	57.61	51.25	77.53	65.84	57.22	50.61	73.44	60.54	51.98	54.13	55.56	58.54	50.72	54.92
ENSBTAG00000047299	DGCR6L	6.34553	56.17	57.57	55.14	48.96	22.29	47.03	32.62	53.98	51.6	46.93	47.21	47.22	72.26	57.77	47.57	56.02
ENSBTAG00000008744	PDK2	6.33812	42.5	40.69	43.36	39.04	26.59	41.73	39.23	45.31	42.23	36.76	36.49	30.38	55.93	48.24	30.52	53.69
ENSBTAG00000024503	FCER1G	6.33811	17.2	25.33	24.92	24.83	15.14	25.15	9.49	31.87	29.88	24.97	18.3	28.1	19.79	23.99	16.43	20.48
ENSBTAG00000002203	NDUFS2	6.3307	81.06	87.38	79.26	73.5	75.45	70.72	75.03	79.2	74.63	81.52	82.48	67.82	63.15	78.27	72.75	70.37
ENSBTAG00000021675	PJA2	6.3307	49.26	46.85	55.02	46.7	65.74	51.43	42.19	44.12	34.3	57.12	50.14	42.89	46.59	55.52	47.48	42.21
ENSBTAG00000043480	LOC112441683	6.3307	8.31	9.86	24.72	18.93	16.74	12.11	16.72	6.63	10.4	19.52	10.72	16.43	16.91	7.46	13.23	31.58
ENSBTAG00000032829	GHITM	6.3307	182.87	212.67	194.24	179.22	225.86	180.27	174.33	176.72	149.83	194.13	178.19	176.8	158.76	198.3	174.84	177.64
ENSBTAG00000007895	SLC20A1	6.32329	30.89	36.64	43.83	28.45	28.75	38	32.53	40.93	17.84	32.23	33.21	28.52	41.47	32.59	40.75	34.84
ENSBTAG00000017860	HIPK2	6.32329	22.21	12.69	19.28	27.18	11.46	20.37	21.62	19.04	41.25	24.08	15.35	27.57	34.17	26.66	27.63	31.22
ENSBTAG00000005100	TMEM30A	6.32329	51.61	56.45	56.95	48.45	60.9	57.46	49.39	58.09	55.61	57.94	51.61	51.02	60.14	57.95	51.26	43.31
ENSBTAG00000043544		6.32329	23.68	22.82	15.89	24.87	16.26	23.47	16.41	22.73	21.84	30.11	31.08	17.09	25.36	26.84	18.31	15.44
ENSBTAG00000020180	TMED5	6.32329	60.9	52.26	63.08	48.66	84.8	66.04	59.14	55.09	56.12	65.27	57.35	54.22	59.37	59.37	63.62	47.52
ENSBTAG00000021744	PSMC3	6.31588	50.11	48.95	49.03	49.23	53.32	55.66	46.22	51.34	48.59	56.91	56.66	44.77	43.13	53.46	41.98	39.96
ENSBTAG00000007001	SLC26A1	6.31588	17.3	24.7	22.32	19.78	4.11	9.95	14.22	36.22	25.91	15.11	19.04	14	22.74	14.87	17.98	31.17
ENSBTAG00000004869	CXADR	6.30846	32.08	24.59	35.46	21.03	27.64	38.14	23.23	23.58	22.67	25.52	27.34	30.57	34.21	29.34	36.09	29.04
ENSBTAG00000051333	ARID5B	6.30846	10.45	3.75	4.32	9.26	15.96	16.05	21.39	3.29	13.42	4.81	9.47	13.82	12.94	6.85	6.26	8.34
ENSBTAG00000020852	SLC16A11	6.30105	22.26	21.37	28.3	23.91	7.49	17.1	12.5	29.83	25.39	19.74	23.04	23.48	42.1	13.8	22.3	37.49
ENSBTAG00000004037	JUN	6.30105	59.07	14.99	27.61	27.25	25.61	67.88	28.48	20.03	17.66	20.58	13.24	32.52	25.49	23.03	28.44	26.5
ENSBTAG00000004243	LYPLA1	6.29364	80.3	86.11	83.48	75.58	92.19	70.23	76.94	74.99	67.59	79.76	78.72	64.44	65.72	85.14	77.61	78.85
ENSBTAG00000003388	DPM2	6.29364	40.04	40.98	42.78	36.09	51.23	45.04	36.82	32.9	38.79	53.87	38.37	33.23	37.98	42.87	32.49	28.92
ENSBTAG00000016771	PLK2	6.29364	59.9	28.5	39.87	37.32	53.6	62.27	54.88	38.05	35.63	37.34	35.84	60.32	41.97	25.78	39.67	33.6
ENSBTAG00000008434	GCAT	6.28622	75.01	78.33	94.46	78.37	73.21	72.08	63.02	71.55	55.91	84.75	70.61	58.77	69.66	94.86	76.11	76.86
ENSBTAG00000008621	PRKAR1A	6.28622	60.21	47.59	52.13	53.88	46.69	56.27	43.04	48.94	58.16	53.81	47.69	51.8	50.5	53.7	41.07	56.17
ENSBTAG00000020175	UBE2K	6.28622	29.67	19.58	21.92	27.2	43.43	29.93	26.61	18.68	31.99	31.68	22.33	31.2	31.26	27.26	22.57	24.96
ENSBTAG00000000434	CRYAB	6.28622	15.75	3.62	7.27	11.41	22.65	45.71	12.61	13.4	34.05	3	8	11.64	12.74	9.6	5.65	6.63
ENSBTAG00000003536	MARCHF6	6.28622	58.97	60.17	64.1	70.64	71.05	65.07	64.15	59.6	66.81	69.52	58.29	54.08	71.54	64.99	62.82	63.86
ENSBTAG00000001988	EIF3D	6.27881	55.02	57.1	62.77	62.91	62.96	62.01	53.54	62.84	60.62	53.7	53.69	52.35	64.45	57.31	55.7	50.88
ENSBTAG00000007901	LOC508459	6.2714	13.29	32.08	15.17	18.94	18.78	18.79	30.34	20.42	20.62	14.1	24.19	27.95	17.63	17.66	10.36	30.51
ENSBTAG00000021452	TRANK1	6.2714	26.13	17.26	20.63	25.35	23.35	21.64	24.59	18.5	35.67	16.69	18.03	26.27	27.36	16.56	16.74	36.79
ENSBTAG00000000704	GUSB	6.26398	61.31	58.73	67.55	63.31	43.33	67.25	64.17	52.54	71.3	59.99	64.22	56.15	50.35	55.33	59.97	55.77
ENSBTAG00000012467	MASP1	6.25657	58.49	48.65	40.81	55.06	49.41	45.77	62.04	57.09	72.54	56.29	50.07	37.58	50.6	42.94	55.15	54.87
ENSBTAG00000052233		6.25657	8.48	18.22	0.69	1.75	5.11	7.97	8.57	2.76	106.36	11.2	0	6.6	2.47	8.28	18.2	10.69
ENSBTAG00000009798	DCDC2	6.25657	9.47	14.59	3.32	12.56	31.55	8.77	15.02	5.9	33.4	10.71	14.55	6.57	5.84	6.45	8.86	23.26
ENSBTAG00000002751	VSTM5	6.25657	29.04	10.34	16.91	11.28	21.37	9.51	15.71	14.87	7.41	15.19	15.51	19.72	15.24	18.36	6.88	24.34
ENSBTAG00000014024	POMP	6.25657	75.07	73.75	88	73.39	92.57	84.55	70.58	76.55	69.45	86.15	72.5	69.8	72.18	80.13	77.68	67.43
ENSBTAG00000013802	DAB1	6.25657	26.27	17.52	23.84	22.57	6.58	28.9	30.71	15.41	12.96	22.93	21.69	13.33	26.1	34.87	24.59	23.8
ENSBTAG00000019216	TUFM	6.25657	60.63	67.29	72.56	68.41	62.98	63.54	69.07	68.39	70.16	65.58	60.62	58.04	64.14	69.19	60.54	57.41
ENSBTAG00000046996	EPN1	6.24916	42.89	40.4	46.21	37.67	23.91	44.2	30.08	44.91	56.77	44.01	37.09	42.41	51.36	44.81	38.07	50.39
ENSBTAG00000015178	ECI2	6.24916	92.83	82.32	102.22	94.57	70.66	63.08	82.75	83.78	75.34	77.92	83.08	64.33	79.17	81.54	77.69	75.35
ENSBTAG00000018497	CAVIN2	6.24175	39.96	32.53	39.73	37.4	50.32	29.29	39.58	44.06	51.16	34.07	31.8	28.74	30.19	35.35	37.61	29.8
ENSBTAG00000002280	KIF5B	6.24175	44.67	39.42	40.99	38.79	55.32	47.09	49.41	34.26	38.68	60.55	46.49	46.81	46.53	46.45	40.38	41.97
ENSBTAG00000014642	NAPRT	6.23433	49.81	45.77	55.22	41.81	37.07	45.58	36.86	49.32	50.6	46.9	55.79	46.9	51.61	43.57	38.17	63.76
ENSBTAG00000045039	LOC112444215	6.23433	27.46	24.41	35.78	49.24	20.6	37.2	7.14	31.71	30.55	42.03	28.86	32.82	31.65	28.15	21.51	29.54
ENSBTAG00000006441	ATP5PB	6.23433	138.44	139.9	140.11	126.38	163.22	141.71	131.21	137.48	133.27	137.75	133.32	117.77	132.36	143.63	136.56	113.08
ENSBTAG00000015318	NECTIN2	6.22692	63.04	58.32	62.12	55.67	44.17	62.47	57.24	55.88	64.45	58.21	45.12	45.75	47.4	56.46	53.72	55.18
ENSBTAG00000015541	DLC1	6.22692	33.42	28.22	36.96	16.82	19.67	17.27	26.65	30.42	20.72	27.41	31.53	28.58	39.21	33.16	44.56	33.98
ENSBTAG00000019274	ATIC	6.21951	38.32	46.28	46.39	42.71	39.47	39.26	39.32	56.09	49.7	51.77	49.34	35.77	38.01	41.57	46.56	36.66
ENSBTAG00000007075	LOC616942	6.21951	14.68	30.92	6.81	9.9	20.81	5.42	23.41	51.51	6.29	33.44	8.1	11.49	23.17	7.37	8.02	6.83
ENSBTAG00000011885	NNT	6.19727	69.31	72.81	77.77	70.66	63.58	63.88	61.49	72.86	65.27	72.38	72.68	63.52	57.27	78.58	72.7	66.34
ENSBTAG00000047029		6.18244	0	0.14	42.92	12.62	19.99	19.92	16.84	19.89	18.54	20.96	26.92	17.04	0.41	0.62	14.64	0
ENSBTAG00000044129	ST6GALNAC6	6.18244	20.15	30.51	20.61	23.15	14.93	15.8	28.37	31.53	25.52	28.24	24.58	19.9	17.59	23.89	20.22	28.67
ENSBTAG00000018801	SNX3	6.17503	56.98	53.23	63.16	59.38	63.22	66.99	54.95	61.16	61.56	58.64	52.24	54.62	51.65	56.7	64.72	53.23
ENSBTAG00000012128	AASS	6.17503	16.36	21.85	13.52	17.94	27.92	12.8	18.7	21.43	13.03	27.18	16.35	11.02	17.4	25.1	17.87	24.99
ENSBTAG00000016227	ASCL1	6.16762	10.31	7.35	12.7	49.78	0.81	7.7	1.74	8.92	1.99	4.38	7.73	31.51	9.82	13.15	5.18	39.75
ENSBTAG00000003708	SEC23A	6.16762	65.24	60.76	64.53	59.84	103.67	70.4	66.16	59.4	66.97	70.22	55.51	60.1	68.42	64.41	61	50.24
ENSBTAG00000021288	PSMB4	6.16762	79.15	78.29	79.07	71.89	82.76	80.7	76.65	71.28	69.76	80.86	76.53	72.64	67.84	72.95	66.41	70.75
ENSBTAG00000019027	SLC30A7	6.1602	30.43	19.97	30.18	22.61	45.66	30.62	31.05	20.29	30.7	27.01	22.65	35.32	31.04	29.94	24.75	22.32
ENSBTAG00000008101	PCSK5	6.13796	21.83	18.2	20.7	21.95	37.36	26.18	19.39	12.19	40.54	23.45	30.26	22.87	30.82	16.13	26.74	27.67
ENSBTAG00000004995	C1GALT1	6.13796	33.62	19.8	29.59	30.14	51.05	40.91	37.79	19.52	20.94	26.75	25.34	37.54	30.65	30.74	27.65	26.91
ENSBTAG00000038128	BOLA-DQA5	6.13055	2	6.71	4.05	15.53	0	7.31	4.88	0.05	10.27	2.43	4.72	14.12	0.05	21.41	7.64	15.88
ENSBTAG00000007111	STEAP3	6.12314	47.58	37.14	36.78	31	45.17	38.05	60.89	42.01	82.52	43.97	36.91	41.29	40.7	34.99	35.9	43.23
ENSBTAG00000009683	PSMA6	6.12314	91.67	94.84	88.93	89.61	128.85	90.91	88.39	95.14	84.39	103.6	89.98	79.21	78.49	92.61	84.84	86.49
ENSBTAG00000007712	SEC22B	6.11573	43.41	42.34	43.82	37.66	73.11	40.05	45.91	36.98	38.69	47.2	41.84	36.9	45.82	48.55	34.64	35.21
ENSBTAG00000044017	MSRB3	6.11573	48.04	47.8	40.5	47.42	49.31	40.02	48.56	50.13	55.32	42.94	40.72	39.8	32.56	42.03	45.8	52.87
ENSBTAG00000006202	ST13	6.11573	77.03	63.75	71.86	81.06	84.02	87.22	72.07	73.1	74.99	74.1	69.62	69.83	79.91	75.82	68.72	78.08
ENSBTAG00000049920	LOC112442853	6.10831	10.96	61.96	11.65	17.04	4.56	8.19	18.04	19.99	11.44	38.83	18.46	9.15	14.4	70.73	15.21	15.43
ENSBTAG00000055205		6.10831	39.13	30.79	30.59	25.6	30.98	27.58	25.71	33.19	26.19	29.39	24.83	37.3	35.76	31.75	34.43	49.48
ENSBTAG00000040602	LOC515042	6.10831	85.42	92.38	102.03	84.68	92.61	83.62	96.77	92.77	97.67	93.66	87.15	85.16	86.46	90.07	80.39	89.51
ENSBTAG00000049555		6.10831	31.22	36.37	38.55	28.94	18.84	22.97	36.3	33.81	51.88	33.66	23.4	33.21	26.87	28.18	28.49	39.36
ENSBTAG00000001249	SULT1B1	6.1009	26.83	16.48	19.43	11.82	23.83	20.1	19.51	25.23	14.79	16.3	24.01	17.24	36.78	16.76	28.39	24.78
ENSBTAG00000013363	CAP1	6.1009	78.98	66.97	72.11	62.22	77.67	67.95	67.99	73.19	86.34	71.75	63.09	61.36	65.97	68.71	63.95	63.88
ENSBTAG00000001140	IAH1	6.1009	35.13	23.3	29.34	29.88	31.56	21.64	30.66	21.92	24.3	28.2	37.29	31.43	27.78	25.01	22.96	36.36
ENSBTAG00000016757	ZKSCAN1	6.1009	65.07	48.92	47.88	61.43	52.67	54.18	47.92	50.83	45.95	49.19	43.33	54.91	53.08	45.8	40.32	66.08
ENSBTAG00000010449	MOCS1	6.09349	29.9	35.98	30.74	39.26	20.43	26.54	28.13	28.75	42.42	36.9	31.79	25.88	31.56	27.38	23.88	44.61
ENSBTAG00000008575	CGNL1	6.08607	61.94	52.88	54.42	48.85	48.72	50.21	48.1	51.02	68	46.08	42.56	55.44	55.02	42.64	47.77	57.7
ENSBTAG00000012936	THYN1	6.07866	40.91	43.53	53.01	35.79	34.37	44.44	45.92	45.24	30.56	47.28	37.6	37.42	54.64	45.66	39.08	41.54
ENSBTAG00000050080		6.07866	80.92	84.17	110.14	92.2	64.07	67.13	90.57	84	91.08	89.92	64.14	85.65	92.27	79.72	90.53	89.5
ENSBTAG00000012280	PGLYRP2	6.07866	52.72	52.05	46.93	45.54	24.15	33.7	56.88	49.82	48.97	37.38	48	43.85	38.28	46.71	48.33	52.48
ENSBTAG00000008648	PRDX5	6.07125	135.6	147.26	132.04	129.05	122.35	129.49	127.21	137.87	124.2	134.86	124.88	105.78	115.48	121.55	122.88	124
ENSBTAG00000002610	FKBP3	6.06383	37.25	27.37	31.07	36.81	37.24	35.17	28.63	33.8	33.03	37.18	33.59	27.55	24.99	31.65	30.31	25.73
ENSBTAG00000010265	MGST3	6.06383	53.69	62.15	63.57	49.53	55.26	63.57	58.95	57.65	49.71	59.25	57.92	53.26	51.29	61.44	53.55	44.58
ENSBTAG00000010353	ATP7B	6.05642	35.85	38.5	38.66	37.19	40.59	30.83	50.43	40.62	53.7	32.03	41.58	34.29	48.65	41.37	41.42	61.01
ENSBTAG00000007390	VAT1	6.05642	38.63	50.56	44.34	34.71	26.65	39.68	41.99	40.45	36.53	35.7	37.53	39.26	49.3	43.87	33.33	44.51
ENSBTAG00000017426	PDCD6IP	6.04901	51.99	42.27	47.13	48.6	46.16	51.71	43.55	41.4	56.66	48.23	42.62	51.45	59.24	46.83	47.16	52.95
ENSBTAG00000037449	ACSM5	6.04901	10.51	29.31	22.27	21.8	17.98	18.77	19.42	19.4	12.75	30.84	19.64	14.11	31.53	31.78	11.58	17.88
ENSBTAG00000012758	YIPF5	6.04901	73.14	72.53	76.19	60.82	92.22	69.31	72.47	76.21	63.54	73.61	68.7	55.62	66.34	71.56	66.37	54.93
ENSBTAG00000049323		6.04901	24.33	11.83	23.37	24.32	13.39	29.4	14.7	13.5	29.13	22.24	21.37	16.17	20.44	22.23	23.31	14.29
ENSBTAG00000006122	HUWE1	6.03418	37.65	24.68	31.08	38.07	39.22	36.11	36.64	28.27	38.24	30.17	29.53	36.16	38.57	30.6	28.3	42.02
ENSBTAG00000053323	SMIM15	6.03418	49.25	45.24	42.52	46.77	55.64	63.63	43.12	51.26	35.27	49.96	47.02	34.77	47.33	48.51	37.6	39.74
ENSBTAG00000016956	GANAB	6.03418	81.15	65.93	75.34	74.48	76.98	68.35	85.69	69.33	87.51	72.15	63.87	68.17	67.2	69.58	64.9	74.1
ENSBTAG00000019729	COQ3	6.02677	30.75	40.11	38.47	28.85	64.28	34.11	37.57	37.84	45.94	29.44	32.77	27.82	30.22	31.17	37.26	30.95
ENSBTAG00000016298	TM9SF3	6.02677	61.67	50.74	57.66	51.57	86.74	62.07	52.3	47.95	58.93	65.37	52.86	52.01	54.74	59.11	54.67	50.54
ENSBTAG00000011351	TMEM259	6.02677	51.35	45.79	56.89	43.55	44.99	53.57	48.6	43.19	53.96	48.47	43.74	44.56	55.14	52.04	44.38	49.5
ENSBTAG00000028809	LOC112443614	6.01936	13.83	8.3	10.85	13.39	6.53	15.27	10.12	11.16	17.76	16.66	21.96	22.45	16.78	22.37	19.28	14.98
ENSBTAG00000009350	PLA2G12B	6.00453	33.14	31.02	38.87	31.25	37.81	25.93	37.84	32.5	30.16	31.56	29.08	33.28	38.25	24.7	39.52	37.18
ENSBTAG00000043282	LOC112443079	5.99712	33.46	49.83	42.38	45.54	49.33	45.29	18.24	35.29	49.27	69.85	41.18	47.05	41.37	29.6	46.26	45.06
ENSBTAG00000032097	FBXO21	5.99712	57.32	62.81	64.68	81.66	35.45	47.16	58.91	75.85	59.97	51.85	64.23	59.91	65.41	52.75	65.18	86.21
ENSBTAG00000001448	INMT	5.98229	10.91	8.29	10.11	20.07	6.09	7.7	0.48	8.84	11.49	38.54	11.37	6.51	20.39	11.75	22.23	19.6
ENSBTAG00000054331	COLEC10	5.98229	40.49	33.33	31.18	41.3	34.97	25.44	37.12	37.47	46.77	33.5	39.07	28.62	31.38	27.15	31.56	41.06
ENSBTAG00000000215	GNB1	5.98229	51.57	41.43	54.62	45.67	54.48	54.33	49.63	46.91	68.96	49.1	40.11	54.78	55.71	51.4	47.98	45.82
ENSBTAG00000050925		5.96746	44.01	35.12	39.02	43.45	48.32	39.8	43.84	37.52	39.26	35.38	36.94	46.21	43.99	35.4	38.36	43.04
ENSBTAG00000050891		5.96746	24.07	17.07	18.13	15.78	39.03	26.24	23.21	13.09	17.58	12.97	24.34	23.66	20.03	22.86	12.19	18.79
[truncated: 6,627 more rows]
