# Supplementary material for: Characterization of feed efficiency-related key signatures molecular in different cattle breeds
Source: PLoS One. 2023 Sep 27;18(9):e0289939. doi: 10.1371/journal.pone.0289939 (PMC10529570; doi:10.1371/journal.pone.0289939)
Supplement: S3 Table — (XLSX) [file pone.0289939.s003.xlsx]

## Sheet: Sheet1
Table S3 gene for significantly related modules
GeneID	GeneSymbol	EntrezID	ModuleColor	Z.GS.meta	p.GS.meta	Rank
ENSBTAG00000020661	ABCA1	535379	tan	-2.58461	0.00974878	hub
ENSBTAG00000006189	ACTG1	404122	tan	-2.33395	0.0195982	hub
ENSBTAG00000009761	ACTR2	538486	turquoise	2.52379	0.0116096	seed
ENSBTAG00000006991	ADH6	510551	yellow	-3.08019	0.00206866	top10
ENSBTAG00000004476	ADHFE1	507711	red	2.78539	0.00534639	hub
ENSBTAG00000008412	BCL7C	618295	red	3.2486	0.00115974	top10
ENSBTAG00000017386	C3H1orf50	507125	turquoise	-3.43801	0.000586017	top10
ENSBTAG00000020331	COQ6	511624	turquoise	-2.54274	0.0109987	hub
ENSBTAG00000043560	COX3	3283883	turquoise	3.30402	0.000953098	top10
ENSBTAG00000011843	EEF1G	326581	tan	-2.72576	0.00641534	hub
ENSBTAG00000025778	EMC9	509858	turquoise	-3.99897	6.36181e-05	top10
ENSBTAG00000022294	FADS1	533107	yellow	-2.66281	0.00774919	hub
ENSBTAG00000004175	HPD	516058	red	2.75267	0.00591112	hub
ENSBTAG00000031295	HSDL2	404131	turquoise	2.68259	0.00730551	hub
ENSBTAG00000018043	LCAT	510960	turquoise	2.35572	0.0184866	hub
ENSBTAG00000011944	MTTP	280868	tan	-2.50934	0.0120957	hub
ENSBTAG00000009350	PLA2G12B	100337447	turquoise	-3.03567	0.00240006	top10
ENSBTAG00000001271	PLG	280897	turquoise	2.31815	0.0204412	hub
ENSBTAG00000019903	RAMP2	504230	turquoise	4.7145	2.42304e-06	top10
ENSBTAG00000017833	RNF19A	540195	turquoise	3.31395	0.000919872	top10
ENSBTAG00000015388	RPL18	509163	turquoise	3.15185	0.00162238	top10
ENSBTAG00000046415	SSNA1	507840	turquoise	-3.18443	0.00145038	top10
ENSBTAG00000017053	ABCB10	789800	yellow	-2.56036	0.0104563
ENSBTAG00000016658	ABHD4	509896	tan	-2.087	0.0368883
ENSBTAG00000007746	AHR	280714	tan	-2.08073	0.037459
ENSBTAG00000020279	ALG9	504346	yellow	2.36149	0.0182018
ENSBTAG00000003798	AMFR	507541	yellow	-2.09308	0.0363419
ENSBTAG00000012365	ANP32A	538427	yellow	2.45182	0.0142135
ENSBTAG00000020558	APOC2	618039	yellow	2.25142	0.0243589
ENSBTAG00000014161	ARMC10	100138038	turquoise	2.182	0.0291098
ENSBTAG00000025101	ASGR2	531519	yellow	2.00531	0.0449294
ENSBTAG00000016167	ATL2	100140212	red	2.5566	0.0105702
ENSBTAG00000008340	ATOX1	613998	turquoise	-2.28782	0.0221481
ENSBTAG00000017496	ATP5ME	338040	turquoise	-2.47329	0.0133874
ENSBTAG00000007175	AVPR1A	538439	yellow	-2.02538	0.0428283
ENSBTAG00000002069	BOLA	515712	turquoise	-2.75982	0.00578329
ENSBTAG00000017913	BUB3	539594	turquoise	-2.62332	0.00870782
ENSBTAG00000020496	C23H6orf62	534366	turquoise	-2.14345	0.0320769
ENSBTAG00000026710	C2H2orf72	787439	red	-2.40786	0.0160462
ENSBTAG00000025644	CALM1	617095	turquoise	2.27466	0.0229262
ENSBTAG00000009862	CCDC198	614197	turquoise	2.10855	0.0349837
ENSBTAG00000000957	CDKN2AIP	513265	turquoise	-2.24216	0.0249513
ENSBTAG00000008386	CLPX	100138870	red	2.28146	0.0225209
ENSBTAG00000005574	CLU	280750	turquoise	3.1461	0.00165464
ENSBTAG00000019979	CMPK2	784304	red	2.69187	0.00710533
ENSBTAG00000015450	CPEB3	537016	red	2.37975	0.0173245
ENSBTAG00000014649	CPT2	504502	turquoise	2.66254	0.00775532
ENSBTAG00000018365	CYP2E1	282213	red	2.36737	0.017915
ENSBTAG00000006346	DAP	616066	turquoise	-2.38522	0.017069
ENSBTAG00000021809	DEPDC7	532586	turquoise	-2.38328	0.0171592
ENSBTAG00000016355	DGAT2	404129	turquoise	2.50808	0.0121389
ENSBTAG00000002110	DMGDH	504453	yellow	2.35381	0.018582
ENSBTAG00000013557	ERAP1	514617	red	2.76033	0.00577432
ENSBTAG00000016707	FKBP9	534182	turquoise	2.05918	0.0394769
ENSBTAG00000031595	FTCDNL1	613365	turquoise	-2.03865	0.0414853
ENSBTAG00000016956	GANAB	540155	tan	-2.01388	0.0440217
ENSBTAG00000036262	GBE1	615745	turquoise	-2.03575	0.0417758
ENSBTAG00000021695	GLYCTK	507949	yellow	2.10167	0.035582
ENSBTAG00000010177	GOLT1A	508464	tan	-2.02412	0.0429577
ENSBTAG00000017291	GPR108	507830	turquoise	-2.30104	0.0213895
ENSBTAG00000019998	HAGH	509274	red	-2.18827	0.0286503
ENSBTAG00000017779	HSD17B10	281809	turquoise	-2.16206	0.0306135
ENSBTAG00000005976	HSD17B7	505212	yellow	-2.98958	0.00279363
ENSBTAG00000021187	ID2	505025	turquoise	2.50182	0.0123557
ENSBTAG00000018813	IDH3B	613338	yellow	2.15162	0.0314272
ENSBTAG00000004075	IDI1	514293	turquoise	-2.17127	0.029911
ENSBTAG00000008110	IFT20	445364	turquoise	2.60117	0.00929054
ENSBTAG00000000897	IQGAP2	782315	red	2.05633	0.0397505
ENSBTAG00000003109	ITM2B	510575	red	2.67257	0.00752733
ENSBTAG00000020116	JSP.1	407173	red	2.6101	0.0090516
ENSBTAG00000002693	KANSL2	540194	turquoise	-2.3927	0.0167249
ENSBTAG00000046218	KLF11	616730	red	2.0847	0.0370966
ENSBTAG00000032277	KYNU	520327	tan	-2.28126	0.0225331
ENSBTAG00000042649	LOC112441711	112441711	red	2.89943	0.00373843
ENSBTAG00000043329	LOC112442094	112442094	turquoise	2.47993	0.0131407
ENSBTAG00000045293	LOC112442824	112442824	turquoise	-2.01863	0.0435256
ENSBTAG00000044856	LOC112442840	112442840	turquoise	-2.71936	0.00654084
ENSBTAG00000028359	LOC112442867	112442867	turquoise	-2.3571	0.0184182
ENSBTAG00000045080	LOC112444976	112444976	turquoise	-2.05098	0.0402688
ENSBTAG00000054612	LOC112446131	112446131	turquoise	2.27437	0.0229435
ENSBTAG00000042166	LOC112446866	112446866	turquoise	-2.41561	0.015709
ENSBTAG00000049515	LOC112449419	112449419	turquoise	2.08998	0.0366197
ENSBTAG00000031548	LOC514257	514257	yellow	-2.36672	0.0179465
ENSBTAG00000048740	LOC518495	518495	turquoise	2.4231	0.0153885
ENSBTAG00000053282	LOC530356	530356	yellow	-2.28733	0.0221764
ENSBTAG00000038430	LOC788801	788801	turquoise	-2.65072	0.00803203
ENSBTAG00000017040	LY6E	510977	yellow	-2.02443	0.0429264
ENSBTAG00000003586	MAN1A2	532645	red	2.44049	0.0146672
ENSBTAG00000018313	MBNL2	527679	turquoise	2.13948	0.0323965
ENSBTAG00000034992	MCTS1	508412	tan	-2.31657	0.020527
ENSBTAG00000010506	MEAF6	540599	red	2.4467	0.0144169
ENSBTAG00000013054	MFSD2A	512633	tan	2.70921	0.00674431
ENSBTAG00000030168	MIF4GD	613305	tan	-2.14735	0.0317658
ENSBTAG00000052935	MIR2359	100313463	turquoise	-2.23924	0.0251401
ENSBTAG00000029853	MIRLET7D	791025	turquoise	-2.17762	0.029434
ENSBTAG00000013046	MPP1	510998	red	-2.51781	0.0118086
ENSBTAG00000001497	MRAS	540803	yellow	2.53402	0.0112764
ENSBTAG00000001595	MT1E	613358	yellow	2.07099	0.0383599
ENSBTAG00000011256	MYO1B	537282	yellow	-2.27511	0.0228993
ENSBTAG00000011334	NADK2	506968	tan	-2.40147	0.0163292
ENSBTAG00000043568	ND3	3283884	turquoise	2.49298	0.0126675
ENSBTAG00000007754	NDUFA3	338064	turquoise	2.80057	0.00510118
ENSBTAG00000007648	NET1	507365	turquoise	2.80014	0.00510804
ENSBTAG00000011354	NUDT9	517589	turquoise	2.01949	0.0434366
ENSBTAG00000018522	OAZ1	506973	turquoise	-2.10399	0.0353789
ENSBTAG00000001839	OCIAD2	505877	yellow	-2.14658	0.0318271
ENSBTAG00000003064	PAXBP1	514918	red	-2.1941	0.0282284
ENSBTAG00000020097	PERP	509485	tan	2.42658	0.0152418
ENSBTAG00000020152	PFDN2	404138	red	2.52484	0.011575
ENSBTAG00000002748	PIP4P1	615077	turquoise	-2.26885	0.0232777
ENSBTAG00000051631	PNKD	616561	red	-2.10759	0.0350663
ENSBTAG00000015849	PNPLA4	785567	turquoise	-2.12187	0.033849
ENSBTAG00000046017	POPDC3	100139174	turquoise	-2.49844	0.0124742
ENSBTAG00000002376	PPIL1	508179	tan	-2.1969	0.0280277
ENSBTAG00000037679	PPP1R3E	527187	yellow	2.33991	0.0192881
ENSBTAG00000014205	PRKAR2A	100139910	yellow	2.82556	0.00471987
ENSBTAG00000010381	PRMT9	532021	turquoise	2.57266	0.0100921
ENSBTAG00000005814	PSME2	509857	tan	2.23704	0.0252834
ENSBTAG00000016984	PTPN9	505220	turquoise	-2.05308	0.0400651
ENSBTAG00000004131	RAP2C	515181	tan	-2.82425	0.00473912
ENSBTAG00000046155	RGN	280910	yellow	-2.1869	0.0287501
ENSBTAG00000025099	RNF145	534282	tan	2.25409	0.0241908
ENSBTAG00000013812	RO60	518830	red	2.52039	0.0117225
ENSBTAG00000005086	RPRD1B	529700	red	-2.9337	0.00334949
ENSBTAG00000002468	RPS28	282877	turquoise	2.64795	0.00809813
ENSBTAG00000016795	RUFY3	514798	red	2.25109	0.0243799
ENSBTAG00000055207	SCD	280924	yellow	-2.01903	0.0434837
ENSBTAG00000018843	SERPINA1	280699	turquoise	2.36453	0.0180532
ENSBTAG00000001861	SESTD1	789054	turquoise	-2.38582	0.0170411
ENSBTAG00000044053	SLC17A5	530164	yellow	2.26034	0.0238001
ENSBTAG00000010798	SLC23A1	505492	yellow	-2.28012	0.0226007
ENSBTAG00000016529	SLC25A30	507021	yellow	2.36021	0.0182645
ENSBTAG00000012007	SOCS2	338437	yellow	-2.70558	0.00681862
ENSBTAG00000021706	TBX3	781063	turquoise	-2.72378	0.00645398
ENSBTAG00000008613	TCP11L1	508910	turquoise	-2.35193	0.0186762
ENSBTAG00000017115	TMEM41A	505368	turquoise	2.40884	0.0160034
ENSBTAG00000014304	TMEM47	541164	yellow	-2.14163	0.0322229
ENSBTAG00000011648	TMLHE	535630	turquoise	2.01247	0.0441704
ENSBTAG00000017007	TRIB3	538465	turquoise	-2.1509	0.0314838
ENSBTAG00000013568	UEVLD	512846	red	-2.6717	0.00754682
ENSBTAG00000001356	USP38	534262	red	-2.23914	0.0251469
ENSBTAG00000014068	VDAC3	282716	turquoise	-2.06127	0.0392777
ENSBTAG00000000115	VPS54	783762	turquoise	-2.43541	0.0148749
ENSBTAG00000002751	VSTM5	100141246	turquoise	-2.32108	0.0202825
ENSBTAG00000001133	VWA8	524159	turquoise	-2.50027	0.01241
ENSBTAG00000046264			turquoise	-2.31198	0.0207789
ENSBTAG00000049228			turquoise	-2.16073	0.0307159
ENSBTAG00000000835			yellow	2.17414	0.0296947
ENSBTAG00000052795			turquoise	2.17967	0.0292818
ENSBTAG00000043936			turquoise	2.44208	0.0146029
ENSBTAG00000052582			red	2.71281	0.0066715
ENSBTAG00000054617			turquoise	2.9934	0.00275885
ENSBTAG00000045575			turquoise	3.04185	0.00235126
ENSBTAG00000043250			turquoise	3.15216	0.00162065
ENSBTAG00000043567			red	3.3512	0.000804621
